# Supplementary material for: Geographic and host distribution of haemosporidian parasite lineages from birds of the family Turdidae
Source: Malar J. 2020 Sep 15;19:335. doi: 10.1186/s12936-020-03408-0 (PMC7491118; doi:10.1186/s12936-020-03408-0)
Supplement: Supplementary file 1 — Additional file 1. Main table containing information (GenBank accession numbers, MalAvi lineage names, DNA sequences, host names, country names, and references) on the sequences used in the present study. [file 12936_2020_3408_MOESM1_ESM.xlsx]

## Sheet: Data
Group	Clade publication	Accession	MalAvi lineage	Lineage group	Isolate	Organism edited	Organism original	Info_seq	Country	Region	Host species	Networks host	Host family	Host order	Host group	Seq. original	Seq. length	Barcode seq	Barcode length	Authors	Title	Journal	Info_origin
H1	hTUR1	AB601439	TUCHR01	group I	Tupa10	Haemoproteus minutus	Plasmodium sp.	wrong det.	Japan: Okinawa	Eastern Asia	Turdus pallidus	Turdus pallidus	Turdidae	Passeriformes	avian	CTACTGGTGCTACATTTGTCTTTATTTTAACTTATTTACATATATTAAGAGGATTAAATTATTCATATTCATATTTACCTTTATCATGGATATCTGGATTAATAATATTCTTAATTTCTATTGTTACTGCTTTTATGGGTTATGTATTACCTTGGGGTCAAATGAGTTTCTGGGGTGCAACCGTTATAACTAATTTATTATATTTTATACCTGGACTTGTTTCATGGATTTGTGGTGGATATATTATTAGTGATCCAACTTTAAAAAGATTTTTTATATTACATTTTATATTCCCATTTATAGCTTTATGTATTGTATTTATACATATATTCTTTTTACACTTACAAGGTAGCTCTAATCCTTTAGGATATGATACTGCTTTAAAAATACCTTTCTATC…	478	CTACTGGTGCTACATTTGTCTTTATTTTAACTTATTTACATATATTAAGAGGATTAAATTATTCATATTCATATTTACCTTTATCATGGATATCTGGATTAATAATATTCTTAATTTCTATTGTTACTGCTTTTATGGGTTATGTATTACCTTGGGGTCAAATGAGTTTCTGGGGTGCAACCGTTATAACTAATTTATTATATTTTATACCTGGACTTGTTTCATGGATTTGTGGTGGATATATTATTAGTGATCCAACTTTAAAAAGATTTTTTATATTACATTTTATATTCCCATTTATAGCTTTATGTATTGTATTTATACATATATTCTTTTTACACTTACAAGGTAGCTCTAATCCTTTAGGATATGATACTGCTTTAAAAATACCTTTCTATC…	478	Murata, K., Sasaki, E.U., Sumiyama, D., Sato, Y., Ochi, D., Oka, N., Yamamoto, M. & Sato, K.	Survey on avian malaria infection in streaked shearwaters (Calonectris leucomelas) on the three islands of Japan	Unpublished
H1	hTUR1	EU676190	TUCHR01	group I	H_TUCHR01	Haemoproteus minutus	Haemoproteus minutus	det in Palinauskas et al 2013	Russia (east)	Eastern Europe (Russia)	Turdus chrysolaus	Turdus chrysolaus	Turdidae	Passeriformes	avian	GCTACTGGTGCTACATTTGTCTTTATTTTAACTTATTTACATATATTAAGAGGATTAAATTATTCATATTCATATTTACCTTTATCATGGATATCTGGATTAATAATATTCTTAATTTCTATTGTTACTGCTTTTATGGGTTATGTATTACCTTGGGGTCAAATGAGTTTCTGGGGTGCAACCGTTATAACTAATTTATTATATTTTATACCTGGACTTGTTTCATGGATTTGTGGTGGATATATTATTAGTGATCCAACTTTAAAAAGATTTTTTATATTACATTTTATATTCCCATTTATAGCTTTATGTATTGTATTTATACATATATTCTTTTTACACTTACAAGGTAGCTCTAATCCTTTAGGATATGATACTGCTTTAAAAATACCTTTCTAT…	479	CTACTGGTGCTACATTTGTCTTTATTTTAACTTATTTACATATATTAAGAGGATTAAATTATTCATATTCATATTTACCTTTATCATGGATATCTGGATTAATAATATTCTTAATTTCTATTGTTACTGCTTTTATGGGTTATGTATTACCTTGGGGTCAAATGAGTTTCTGGGGTGCAACCGTTATAACTAATTTATTATATTTTATACCTGGACTTGTTTCATGGATTTGTGGTGGATATATTATTAGTGATCCAACTTTAAAAAGATTTTTTATATTACATTTTATATTCCCATTTATAGCTTTATGTATTGTATTTATACATATATTCTTTTTACACTTACAAGGTAGCTCTAATCCTTTAGGATATGATACTGCTTTAAAAATACCTTTCTATC…	478	Palinauskas, V., Iezhova, T. A., Križanauskienė, A., Markovets, M. Y., Bensch, S. & Valkiūnas, G.	Molecular characterization and distribution of Haemoproteus minutus (Haemosporida, Haemoproteidae): A pathogenic avian parasite	Parasitology international, 62 (4), 358-363 (2013)
H1	hTUR1	KJ488695_01	TUCHR01	group I	H141	Haemoproteus minutus	Haemoproteus sp.		Russia (west)	Eastern Europe (Russia)	Turdus merula	Turdus merula	Turdidae	Passeriformes	avian	TGGATGGTGTTTTAGATATATGCATGCTACTGGTGCTACATTTGTCTTTATTTTAACTTATTTACATATATTAAGAGGATTAAATTATTCATATTCATATTTACCTTTATCATGGATATCTGGATTAATAATATTCTTAATTTCTATTGTTACTGCTTTTATGGGTTATGTATTACCTTGGGGTCAAATGAGTTTCTGGGGTGCAACCGTTATAACTAATTTATTATATTTTATACCTGGACTTGTTTCATGGATTTGTGGTGGATATATTATTAGTGATCCAACTTTAAAAAGATTTTTTATATTACATTTTATATTCCCATTTATAGCTTTATGTATTGTATTTATACATATATTCTTTTTACACTTACAAGGTAGCTCTAATCCTTTAGGATATGA…	505	CTACTGGTGCTACATTTGTCTTTATTTTAACTTATTTACATATATTAAGAGGATTAAATTATTCATATTCATATTTACCTTTATCATGGATATCTGGATTAATAATATTCTTAATTTCTATTGTTACTGCTTTTATGGGTTATGTATTACCTTGGGGTCAAATGAGTTTCTGGGGTGCAACCGTTATAACTAATTTATTATATTTTATACCTGGACTTGTTTCATGGATTTGTGGTGGATATATTATTAGTGATCCAACTTTAAAAAGATTTTTTATATTACATTTTATATTCCCATTTATAGCTTTATGTATTGTATTTATACATATATTCTTTTTACACTTACAAGGTAGCTCTAATCCTTTAGGATATGATACTGCTTTAAAAATACCTTTCTATC…	478	Drovetski, S.V., Aghayan, S.A., Mata, V.A., Lopes, R.J., Mode, N.A., Harvey, J.A. & Voelker, G.	Does the niche breadth or trade-off hypothesis explain the abundance-occupancy relationship in avian Haemosporidia?	Molecular Ecology, 23 (13), 3322-3329 (2014)	768878
H1	hTUR1	KJ488695_02	TUCHR01	group I	H141	Haemoproteus minutus	Haemoproteus sp.		Russia (west)	Eastern Europe (Russia)	Turdus merula	Turdus merula	Turdidae	Passeriformes	avian	TGGATGGTGTTTTAGATATATGCATGCTACTGGTGCTACATTTGTCTTTATTTTAACTTATTTACATATATTAAGAGGATTAAATTATTCATATTCATATTTACCTTTATCATGGATATCTGGATTAATAATATTCTTAATTTCTATTGTTACTGCTTTTATGGGTTATGTATTACCTTGGGGTCAAATGAGTTTCTGGGGTGCAACCGTTATAACTAATTTATTATATTTTATACCTGGACTTGTTTCATGGATTTGTGGTGGATATATTATTAGTGATCCAACTTTAAAAAGATTTTTTATATTACATTTTATATTCCCATTTATAGCTTTATGTATTGTATTTATACATATATTCTTTTTACACTTACAAGGTAGCTCTAATCCTTTAGGATATGA…	505	CTACTGGTGCTACATTTGTCTTTATTTTAACTTATTTACATATATTAAGAGGATTAAATTATTCATATTCATATTTACCTTTATCATGGATATCTGGATTAATAATATTCTTAATTTCTATTGTTACTGCTTTTATGGGTTATGTATTACCTTGGGGTCAAATGAGTTTCTGGGGTGCAACCGTTATAACTAATTTATTATATTTTATACCTGGACTTGTTTCATGGATTTGTGGTGGATATATTATTAGTGATCCAACTTTAAAAAGATTTTTTATATTACATTTTATATTCCCATTTATAGCTTTATGTATTGTATTTATACATATATTCTTTTTACACTTACAAGGTAGCTCTAATCCTTTAGGATATGATACTGCTTTAAAAATACCTTTCTATC…	478	Drovetski, S.V., Aghayan, S.A., Mata, V.A., Lopes, R.J., Mode, N.A., Harvey, J.A. & Voelker, G.	Does the niche breadth or trade-off hypothesis explain the abundance-occupancy relationship in avian Haemosporidia?	Molecular Ecology, 23 (13), 3322-3329 (2014)	768880
H1	hTUR1	KJ488695_03	TUCHR01	group I	H141	Haemoproteus minutus	Haemoproteus sp.		Armenia	Western Asia (Middle East)	Turdus merula	Turdus merula	Turdidae	Passeriformes	avian	TGGATGGTGTTTTAGATATATGCATGCTACTGGTGCTACATTTGTCTTTATTTTAACTTATTTACATATATTAAGAGGATTAAATTATTCATATTCATATTTACCTTTATCATGGATATCTGGATTAATAATATTCTTAATTTCTATTGTTACTGCTTTTATGGGTTATGTATTACCTTGGGGTCAAATGAGTTTCTGGGGTGCAACCGTTATAACTAATTTATTATATTTTATACCTGGACTTGTTTCATGGATTTGTGGTGGATATATTATTAGTGATCCAACTTTAAAAAGATTTTTTATATTACATTTTATATTCCCATTTATAGCTTTATGTATTGTATTTATACATATATTCTTTTTACACTTACAAGGTAGCTCTAATCCTTTAGGATATGA…	505	CTACTGGTGCTACATTTGTCTTTATTTTAACTTATTTACATATATTAAGAGGATTAAATTATTCATATTCATATTTACCTTTATCATGGATATCTGGATTAATAATATTCTTAATTTCTATTGTTACTGCTTTTATGGGTTATGTATTACCTTGGGGTCAAATGAGTTTCTGGGGTGCAACCGTTATAACTAATTTATTATATTTTATACCTGGACTTGTTTCATGGATTTGTGGTGGATATATTATTAGTGATCCAACTTTAAAAAGATTTTTTATATTACATTTTATATTCCCATTTATAGCTTTATGTATTGTATTTATACATATATTCTTTTTACACTTACAAGGTAGCTCTAATCCTTTAGGATATGATACTGCTTTAAAAATACCTTTCTATC…	478	Drovetski, S.V., Aghayan, S.A., Mata, V.A., Lopes, R.J., Mode, N.A., Harvey, J.A. & Voelker, G.	Does the niche breadth or trade-off hypothesis explain the abundance-occupancy relationship in avian Haemosporidia?	Molecular Ecology, 23 (13), 3322-3329 (2014)	G002314
H1	hTUR1	KJ488695_04	TUCHR01	group I	H141	Haemoproteus minutus	Haemoproteus sp.		Russia (west)	Eastern Europe (Russia)	Turdus merula	Turdus merula	Turdidae	Passeriformes	avian	TGGATGGTGTTTTAGATATATGCATGCTACTGGTGCTACATTTGTCTTTATTTTAACTTATTTACATATATTAAGAGGATTAAATTATTCATATTCATATTTACCTTTATCATGGATATCTGGATTAATAATATTCTTAATTTCTATTGTTACTGCTTTTATGGGTTATGTATTACCTTGGGGTCAAATGAGTTTCTGGGGTGCAACCGTTATAACTAATTTATTATATTTTATACCTGGACTTGTTTCATGGATTTGTGGTGGATATATTATTAGTGATCCAACTTTAAAAAGATTTTTTATATTACATTTTATATTCCCATTTATAGCTTTATGTATTGTATTTATACATATATTCTTTTTACACTTACAAGGTAGCTCTAATCCTTTAGGATATGA…	505	CTACTGGTGCTACATTTGTCTTTATTTTAACTTATTTACATATATTAAGAGGATTAAATTATTCATATTCATATTTACCTTTATCATGGATATCTGGATTAATAATATTCTTAATTTCTATTGTTACTGCTTTTATGGGTTATGTATTACCTTGGGGTCAAATGAGTTTCTGGGGTGCAACCGTTATAACTAATTTATTATATTTTATACCTGGACTTGTTTCATGGATTTGTGGTGGATATATTATTAGTGATCCAACTTTAAAAAGATTTTTTATATTACATTTTATATTCCCATTTATAGCTTTATGTATTGTATTTATACATATATTCTTTTTACACTTACAAGGTAGCTCTAATCCTTTAGGATATGATACTGCTTTAAAAATACCTTTCTATC…	478	Drovetski, S.V., Aghayan, S.A., Mata, V.A., Lopes, R.J., Mode, N.A., Harvey, J.A. & Voelker, G.	Does the niche breadth or trade-off hypothesis explain the abundance-occupancy relationship in avian Haemosporidia?	Molecular Ecology, 23 (13), 3322-3329 (2014)	LYV080
H1	hTUR1	KJ488695_05	TUCHR01	group I	H141	Haemoproteus minutus	Haemoproteus sp.		Russia (west)	Eastern Europe (Russia)	Turdus merula	Turdus merula	Turdidae	Passeriformes	avian	TGGATGGTGTTTTAGATATATGCATGCTACTGGTGCTACATTTGTCTTTATTTTAACTTATTTACATATATTAAGAGGATTAAATTATTCATATTCATATTTACCTTTATCATGGATATCTGGATTAATAATATTCTTAATTTCTATTGTTACTGCTTTTATGGGTTATGTATTACCTTGGGGTCAAATGAGTTTCTGGGGTGCAACCGTTATAACTAATTTATTATATTTTATACCTGGACTTGTTTCATGGATTTGTGGTGGATATATTATTAGTGATCCAACTTTAAAAAGATTTTTTATATTACATTTTATATTCCCATTTATAGCTTTATGTATTGTATTTATACATATATTCTTTTTACACTTACAAGGTAGCTCTAATCCTTTAGGATATGA…	505	CTACTGGTGCTACATTTGTCTTTATTTTAACTTATTTACATATATTAAGAGGATTAAATTATTCATATTCATATTTACCTTTATCATGGATATCTGGATTAATAATATTCTTAATTTCTATTGTTACTGCTTTTATGGGTTATGTATTACCTTGGGGTCAAATGAGTTTCTGGGGTGCAACCGTTATAACTAATTTATTATATTTTATACCTGGACTTGTTTCATGGATTTGTGGTGGATATATTATTAGTGATCCAACTTTAAAAAGATTTTTTATATTACATTTTATATTCCCATTTATAGCTTTATGTATTGTATTTATACATATATTCTTTTTACACTTACAAGGTAGCTCTAATCCTTTAGGATATGATACTGCTTTAAAAATACCTTTCTATC…	478	Drovetski, S.V., Aghayan, S.A., Mata, V.A., Lopes, R.J., Mode, N.A., Harvey, J.A. & Voelker, G.	Does the niche breadth or trade-off hypothesis explain the abundance-occupancy relationship in avian Haemosporidia?	Molecular Ecology, 23 (13), 3322-3329 (2014)	LYV131
H1	hTUR1	MT912335	TUCHR01	group I	AH0767Hc1	Haemoproteus minutus	Haemoproteus sp.		Austria	Western Europe	Turdus merula	Turdus merula	Turdidae	Passeriformes	avian	CTACTGGTGCTACATTTGTCTTTATTTTAACTTATTTACATATATTAAGAGGATTAAATTATTCATATTCATATTTACCTTTATCATGGATATCTGGATTAATAATATTCTTAATTTCTATTGTTACTGCTTTTATGGGTTATGTATTACCTTGGGGTCAAATGAGTTTCTGGGGTGCAACCGTTATAACTAATTTATTATATTTTATACCTGGACTTGTTTCATGGATTTGTGGTGGATATATTATTAGTGATCCAACTTTAAAAAGATTTTTTATATTACATTTTATATTCCCATTTATAGCTTTATGTATTGTATTTATACATATATTCTTTTTACACTTACAAGGTAGCTCTAATCCTTTAGGATATGATACTGCTTTAAAAATACCTTTCTATC…	478	CTACTGGTGCTACATTTGTCTTTATTTTAACTTATTTACATATATTAAGAGGATTAAATTATTCATATTCATATTTACCTTTATCATGGATATCTGGATTAATAATATTCTTAATTTCTATTGTTACTGCTTTTATGGGTTATGTATTACCTTGGGGTCAAATGAGTTTCTGGGGTGCAACCGTTATAACTAATTTATTATATTTTATACCTGGACTTGTTTCATGGATTTGTGGTGGATATATTATTAGTGATCCAACTTTAAAAAGATTTTTTATATTACATTTTATATTCCCATTTATAGCTTTATGTATTGTATTTATACATATATTCTTTTTACACTTACAAGGTAGCTCTAATCCTTTAGGATATGATACTGCTTTAAAAATACCTTTCTATC…	478	Harl, J., Himmel, T., Valkiūnas, G., Ilgūnas, M., Bakonyi, T. & Weissenböck, H.	Geographic and host distribution of haemosporidian parasite lineages from birds of the family Turdidae	present study	VetMed (Virology)
H1	hTUR1	MT912336	TUCHR01	group I	AH1849H	Haemoproteus minutus	Haemoproteus sp.		Austria	Western Europe	Turdus pilaris	Turdus pilaris	Turdidae	Passeriformes	avian	CTACTGGTGCTACATTTGTCTTTATTTTAACTTATTTACATATATTAAGAGGATTAAATTATTCATATTCATATTTACCTTTATCATGGATATCTGGATTAATAATATTCTTAATTTCTATTGTTACTGCTTTTATGGGTTATGTATTACCTTGGGGTCAAATGAGTTTCTGGGGTGCAACCGTTATAACTAATTTATTATATTTTATACCTGGACTTGTTTCATGGATTTGTGGTGGATATATTATTAGTGATCCAACTTTAAAAAGATTTTTTATATTACATTTTATATTCCCATTTATAGCTTTATGTATTGTATTTATACATATATTCTTTTTACACTTACAAGGTAGCTCTAATCCTTTAGGATATGATACTGCTTTAAAAATACCTTTCTATC…	485	CTACTGGTGCTACATTTGTCTTTATTTTAACTTATTTACATATATTAAGAGGATTAAATTATTCATATTCATATTTACCTTTATCATGGATATCTGGATTAATAATATTCTTAATTTCTATTGTTACTGCTTTTATGGGTTATGTATTACCTTGGGGTCAAATGAGTTTCTGGGGTGCAACCGTTATAACTAATTTATTATATTTTATACCTGGACTTGTTTCATGGATTTGTGGTGGATATATTATTAGTGATCCAACTTTAAAAAGATTTTTTATATTACATTTTATATTCCCATTTATAGCTTTATGTATTGTATTTATACATATATTCTTTTTACACTTACAAGGTAGCTCTAATCCTTTAGGATATGATACTGCTTTAAAAATACCTTTCTATC…	478	Harl, J., Himmel, T., Valkiūnas, G., Ilgūnas, M., Bakonyi, T. & Weissenböck, H.	Geographic and host distribution of haemosporidian parasite lineages from birds of the family Turdidae	present study	Vetmed (FIWI)
H1	hTUR1	Palinauskas et al. 1	TUCHR01	group I		Haemoproteus minutus	Haemoproteus minutus		Russia: Ekaterinburg	Eastern Europe (Russia)	Turdus pilaris	Turdus pilaris	Turdidae	Passeriformes	avian	CTACTGGTGCTACATTTGTCTTTATTTTAACTTATTTACATATATTAAGAGGATTAAATTATTCATATTCATATTTACCTTTATCATGGATATCTGGATTAATAATATTCTTAATTTCTATTGTTACTGCTTTTATGGGTTATGTATTACCTTGGGGTCAAATGAGTTTCTGGGGTGCAACCGTTATAACTAATTTATTATATTTTATACCTGGACTTGTTTCATGGATTTGTGGTGGATATATTATTAGTGATCCAACTTTAAAAAGATTTTTTATATTACATTTTATATTCCCATTTATAGCTTTATGTATTGTATTTATACATATATTCTTTTTACACTTACAAGGTAGCTCTAATCCTTTAGGATATGATACTGCTTTAAAAATACCTTTCTATC…	478	CTACTGGTGCTACATTTGTCTTTATTTTAACTTATTTACATATATTAAGAGGATTAAATTATTCATATTCATATTTACCTTTATCATGGATATCTGGATTAATAATATTCTTAATTTCTATTGTTACTGCTTTTATGGGTTATGTATTACCTTGGGGTCAAATGAGTTTCTGGGGTGCAACCGTTATAACTAATTTATTATATTTTATACCTGGACTTGTTTCATGGATTTGTGGTGGATATATTATTAGTGATCCAACTTTAAAAAGATTTTTTATATTACATTTTATATTCCCATTTATAGCTTTATGTATTGTATTTATACATATATTCTTTTTACACTTACAAGGTAGCTCTAATCCTTTAGGATATGATACTGCTTTAAAAATACCTTTCTATC…	478	Palinauskas, V., Iezhova, T. A., Križanauskienė, A., Markovets, M. Y., Bensch, S. & Valkiūnas, G.	Molecular characterization and distribution of Haemoproteus minutus (Haemosporida, Haemoproteidae): a pathogenic avian parasite	Parasitology international, 62 (4), 358-363 (2013)
H1	hTUR1	Palinauskas et al. 10	TUCHR01	group I		Haemoproteus minutus	Haemoproteus minutus		Russia: Ekaterinburg	Eastern Europe (Russia)	Turdus philomelos	Turdus philomelos	Turdidae	Passeriformes	avian	CTACTGGTGCTACATTTGTCTTTATTTTAACTTATTTACATATATTAAGAGGATTAAATTATTCATATTCATATTTACCTTTATCATGGATATCTGGATTAATAATATTCTTAATTTCTATTGTTACTGCTTTTATGGGTTATGTATTACCTTGGGGTCAAATGAGTTTCTGGGGTGCAACCGTTATAACTAATTTATTATATTTTATACCTGGACTTGTTTCATGGATTTGTGGTGGATATATTATTAGTGATCCAACTTTAAAAAGATTTTTTATATTACATTTTATATTCCCATTTATAGCTTTATGTATTGTATTTATACATATATTCTTTTTACACTTACAAGGTAGCTCTAATCCTTTAGGATATGATACTGCTTTAAAAATACCTTTCTATC…	478	CTACTGGTGCTACATTTGTCTTTATTTTAACTTATTTACATATATTAAGAGGATTAAATTATTCATATTCATATTTACCTTTATCATGGATATCTGGATTAATAATATTCTTAATTTCTATTGTTACTGCTTTTATGGGTTATGTATTACCTTGGGGTCAAATGAGTTTCTGGGGTGCAACCGTTATAACTAATTTATTATATTTTATACCTGGACTTGTTTCATGGATTTGTGGTGGATATATTATTAGTGATCCAACTTTAAAAAGATTTTTTATATTACATTTTATATTCCCATTTATAGCTTTATGTATTGTATTTATACATATATTCTTTTTACACTTACAAGGTAGCTCTAATCCTTTAGGATATGATACTGCTTTAAAAATACCTTTCTATC…	478	Palinauskas, V., Iezhova, T. A., Križanauskienė, A., Markovets, M. Y., Bensch, S. & Valkiūnas, G.	Molecular characterization and distribution of Haemoproteus minutus (Haemosporida, Haemoproteidae): a pathogenic avian parasite	Parasitology international, 62 (4), 358-363 (2013)
H1	hTUR1	Palinauskas et al. 11	TUCHR01	group I		Haemoproteus minutus	Haemoproteus minutus		Russia: Ekaterinburg	Eastern Europe (Russia)	Turdus philomelos	Turdus philomelos	Turdidae	Passeriformes	avian	CTACTGGTGCTACATTTGTCTTTATTTTAACTTATTTACATATATTAAGAGGATTAAATTATTCATATTCATATTTACCTTTATCATGGATATCTGGATTAATAATATTCTTAATTTCTATTGTTACTGCTTTTATGGGTTATGTATTACCTTGGGGTCAAATGAGTTTCTGGGGTGCAACCGTTATAACTAATTTATTATATTTTATACCTGGACTTGTTTCATGGATTTGTGGTGGATATATTATTAGTGATCCAACTTTAAAAAGATTTTTTATATTACATTTTATATTCCCATTTATAGCTTTATGTATTGTATTTATACATATATTCTTTTTACACTTACAAGGTAGCTCTAATCCTTTAGGATATGATACTGCTTTAAAAATACCTTTCTATC…	478	CTACTGGTGCTACATTTGTCTTTATTTTAACTTATTTACATATATTAAGAGGATTAAATTATTCATATTCATATTTACCTTTATCATGGATATCTGGATTAATAATATTCTTAATTTCTATTGTTACTGCTTTTATGGGTTATGTATTACCTTGGGGTCAAATGAGTTTCTGGGGTGCAACCGTTATAACTAATTTATTATATTTTATACCTGGACTTGTTTCATGGATTTGTGGTGGATATATTATTAGTGATCCAACTTTAAAAAGATTTTTTATATTACATTTTATATTCCCATTTATAGCTTTATGTATTGTATTTATACATATATTCTTTTTACACTTACAAGGTAGCTCTAATCCTTTAGGATATGATACTGCTTTAAAAATACCTTTCTATC…	478	Palinauskas, V., Iezhova, T. A., Križanauskienė, A., Markovets, M. Y., Bensch, S. & Valkiūnas, G.	Molecular characterization and distribution of Haemoproteus minutus (Haemosporida, Haemoproteidae): a pathogenic avian parasite	Parasitology international, 62 (4), 358-363 (2013)
H1	hTUR1	Palinauskas et al. 12	TUCHR01	group I		Haemoproteus minutus	Haemoproteus minutus		Russia: Ekaterinburg	Eastern Europe (Russia)	Turdus iliacus	Turdus iliacus	Turdidae	Passeriformes	avian	CTACTGGTGCTACATTTGTCTTTATTTTAACTTATTTACATATATTAAGAGGATTAAATTATTCATATTCATATTTACCTTTATCATGGATATCTGGATTAATAATATTCTTAATTTCTATTGTTACTGCTTTTATGGGTTATGTATTACCTTGGGGTCAAATGAGTTTCTGGGGTGCAACCGTTATAACTAATTTATTATATTTTATACCTGGACTTGTTTCATGGATTTGTGGTGGATATATTATTAGTGATCCAACTTTAAAAAGATTTTTTATATTACATTTTATATTCCCATTTATAGCTTTATGTATTGTATTTATACATATATTCTTTTTACACTTACAAGGTAGCTCTAATCCTTTAGGATATGATACTGCTTTAAAAATACCTTTCTATC…	478	CTACTGGTGCTACATTTGTCTTTATTTTAACTTATTTACATATATTAAGAGGATTAAATTATTCATATTCATATTTACCTTTATCATGGATATCTGGATTAATAATATTCTTAATTTCTATTGTTACTGCTTTTATGGGTTATGTATTACCTTGGGGTCAAATGAGTTTCTGGGGTGCAACCGTTATAACTAATTTATTATATTTTATACCTGGACTTGTTTCATGGATTTGTGGTGGATATATTATTAGTGATCCAACTTTAAAAAGATTTTTTATATTACATTTTATATTCCCATTTATAGCTTTATGTATTGTATTTATACATATATTCTTTTTACACTTACAAGGTAGCTCTAATCCTTTAGGATATGATACTGCTTTAAAAATACCTTTCTATC…	478	Palinauskas, V., Iezhova, T. A., Križanauskienė, A., Markovets, M. Y., Bensch, S. & Valkiūnas, G.	Molecular characterization and distribution of Haemoproteus minutus (Haemosporida, Haemoproteidae): a pathogenic avian parasite	Parasitology international, 62 (4), 358-363 (2013)
H1	hTUR1	Palinauskas et al. 13	TUCHR01	group I		Haemoproteus minutus	Haemoproteus minutus		Russia: Ekaterinburg	Eastern Europe (Russia)	Turdus iliacus	Turdus iliacus	Turdidae	Passeriformes	avian	CTACTGGTGCTACATTTGTCTTTATTTTAACTTATTTACATATATTAAGAGGATTAAATTATTCATATTCATATTTACCTTTATCATGGATATCTGGATTAATAATATTCTTAATTTCTATTGTTACTGCTTTTATGGGTTATGTATTACCTTGGGGTCAAATGAGTTTCTGGGGTGCAACCGTTATAACTAATTTATTATATTTTATACCTGGACTTGTTTCATGGATTTGTGGTGGATATATTATTAGTGATCCAACTTTAAAAAGATTTTTTATATTACATTTTATATTCCCATTTATAGCTTTATGTATTGTATTTATACATATATTCTTTTTACACTTACAAGGTAGCTCTAATCCTTTAGGATATGATACTGCTTTAAAAATACCTTTCTATC…	478	CTACTGGTGCTACATTTGTCTTTATTTTAACTTATTTACATATATTAAGAGGATTAAATTATTCATATTCATATTTACCTTTATCATGGATATCTGGATTAATAATATTCTTAATTTCTATTGTTACTGCTTTTATGGGTTATGTATTACCTTGGGGTCAAATGAGTTTCTGGGGTGCAACCGTTATAACTAATTTATTATATTTTATACCTGGACTTGTTTCATGGATTTGTGGTGGATATATTATTAGTGATCCAACTTTAAAAAGATTTTTTATATTACATTTTATATTCCCATTTATAGCTTTATGTATTGTATTTATACATATATTCTTTTTACACTTACAAGGTAGCTCTAATCCTTTAGGATATGATACTGCTTTAAAAATACCTTTCTATC…	478	Palinauskas, V., Iezhova, T. A., Križanauskienė, A., Markovets, M. Y., Bensch, S. & Valkiūnas, G.	Molecular characterization and distribution of Haemoproteus minutus (Haemosporida, Haemoproteidae): a pathogenic avian parasite	Parasitology international, 62 (4), 358-363 (2013)
H1	hTUR1	Palinauskas et al. 15	TUCHR01	group I		Haemoproteus minutus	Haemoproteus minutus		Russia (east): Sakhalin Island	Eastern Europe (Russia)	Turdus chrysolaus	Turdus chrysolaus	Turdidae	Passeriformes	avian	CTACTGGTGCTACATTTGTCTTTATTTTAACTTATTTACATATATTAAGAGGATTAAATTATTCATATTCATATTTACCTTTATCATGGATATCTGGATTAATAATATTCTTAATTTCTATTGTTACTGCTTTTATGGGTTATGTATTACCTTGGGGTCAAATGAGTTTCTGGGGTGCAACCGTTATAACTAATTTATTATATTTTATACCTGGACTTGTTTCATGGATTTGTGGTGGATATATTATTAGTGATCCAACTTTAAAAAGATTTTTTATATTACATTTTATATTCCCATTTATAGCTTTATGTATTGTATTTATACATATATTCTTTTTACACTTACAAGGTAGCTCTAATCCTTTAGGATATGATACTGCTTTAAAAATACCTTTCTATC…	478	CTACTGGTGCTACATTTGTCTTTATTTTAACTTATTTACATATATTAAGAGGATTAAATTATTCATATTCATATTTACCTTTATCATGGATATCTGGATTAATAATATTCTTAATTTCTATTGTTACTGCTTTTATGGGTTATGTATTACCTTGGGGTCAAATGAGTTTCTGGGGTGCAACCGTTATAACTAATTTATTATATTTTATACCTGGACTTGTTTCATGGATTTGTGGTGGATATATTATTAGTGATCCAACTTTAAAAAGATTTTTTATATTACATTTTATATTCCCATTTATAGCTTTATGTATTGTATTTATACATATATTCTTTTTACACTTACAAGGTAGCTCTAATCCTTTAGGATATGATACTGCTTTAAAAATACCTTTCTATC…	478	Palinauskas, V., Iezhova, T. A., Križanauskienė, A., Markovets, M. Y., Bensch, S. & Valkiūnas, G.	Molecular characterization and distribution of Haemoproteus minutus (Haemosporida, Haemoproteidae): a pathogenic avian parasite	Parasitology international, 62 (4), 358-363 (2013)
H1	hTUR1	Palinauskas et al. 2	TUCHR01	group I		Haemoproteus minutus	Haemoproteus minutus		Russia: Ekaterinburg	Eastern Europe (Russia)	Turdus pilaris	Turdus pilaris	Turdidae	Passeriformes	avian	CTACTGGTGCTACATTTGTCTTTATTTTAACTTATTTACATATATTAAGAGGATTAAATTATTCATATTCATATTTACCTTTATCATGGATATCTGGATTAATAATATTCTTAATTTCTATTGTTACTGCTTTTATGGGTTATGTATTACCTTGGGGTCAAATGAGTTTCTGGGGTGCAACCGTTATAACTAATTTATTATATTTTATACCTGGACTTGTTTCATGGATTTGTGGTGGATATATTATTAGTGATCCAACTTTAAAAAGATTTTTTATATTACATTTTATATTCCCATTTATAGCTTTATGTATTGTATTTATACATATATTCTTTTTACACTTACAAGGTAGCTCTAATCCTTTAGGATATGATACTGCTTTAAAAATACCTTTCTATC…	478	CTACTGGTGCTACATTTGTCTTTATTTTAACTTATTTACATATATTAAGAGGATTAAATTATTCATATTCATATTTACCTTTATCATGGATATCTGGATTAATAATATTCTTAATTTCTATTGTTACTGCTTTTATGGGTTATGTATTACCTTGGGGTCAAATGAGTTTCTGGGGTGCAACCGTTATAACTAATTTATTATATTTTATACCTGGACTTGTTTCATGGATTTGTGGTGGATATATTATTAGTGATCCAACTTTAAAAAGATTTTTTATATTACATTTTATATTCCCATTTATAGCTTTATGTATTGTATTTATACATATATTCTTTTTACACTTACAAGGTAGCTCTAATCCTTTAGGATATGATACTGCTTTAAAAATACCTTTCTATC…	478	Palinauskas, V., Iezhova, T. A., Križanauskienė, A., Markovets, M. Y., Bensch, S. & Valkiūnas, G.	Molecular characterization and distribution of Haemoproteus minutus (Haemosporida, Haemoproteidae): a pathogenic avian parasite	Parasitology international, 62 (4), 358-363 (2013)
H1	hTUR1	Palinauskas et al. 3	TUCHR01	group I		Haemoproteus minutus	Haemoproteus minutus		Russia: Ekaterinburg	Eastern Europe (Russia)	Turdus pilaris	Turdus pilaris	Turdidae	Passeriformes	avian	CTACTGGTGCTACATTTGTCTTTATTTTAACTTATTTACATATATTAAGAGGATTAAATTATTCATATTCATATTTACCTTTATCATGGATATCTGGATTAATAATATTCTTAATTTCTATTGTTACTGCTTTTATGGGTTATGTATTACCTTGGGGTCAAATGAGTTTCTGGGGTGCAACCGTTATAACTAATTTATTATATTTTATACCTGGACTTGTTTCATGGATTTGTGGTGGATATATTATTAGTGATCCAACTTTAAAAAGATTTTTTATATTACATTTTATATTCCCATTTATAGCTTTATGTATTGTATTTATACATATATTCTTTTTACACTTACAAGGTAGCTCTAATCCTTTAGGATATGATACTGCTTTAAAAATACCTTTCTATC…	478	CTACTGGTGCTACATTTGTCTTTATTTTAACTTATTTACATATATTAAGAGGATTAAATTATTCATATTCATATTTACCTTTATCATGGATATCTGGATTAATAATATTCTTAATTTCTATTGTTACTGCTTTTATGGGTTATGTATTACCTTGGGGTCAAATGAGTTTCTGGGGTGCAACCGTTATAACTAATTTATTATATTTTATACCTGGACTTGTTTCATGGATTTGTGGTGGATATATTATTAGTGATCCAACTTTAAAAAGATTTTTTATATTACATTTTATATTCCCATTTATAGCTTTATGTATTGTATTTATACATATATTCTTTTTACACTTACAAGGTAGCTCTAATCCTTTAGGATATGATACTGCTTTAAAAATACCTTTCTATC…	478	Palinauskas, V., Iezhova, T. A., Križanauskienė, A., Markovets, M. Y., Bensch, S. & Valkiūnas, G.	Molecular characterization and distribution of Haemoproteus minutus (Haemosporida, Haemoproteidae): a pathogenic avian parasite	Parasitology international, 62 (4), 358-363 (2013)
H1	hTUR1	Palinauskas et al. 4	TUCHR01	group I		Haemoproteus minutus	Haemoproteus minutus		Russia: Ekaterinburg	Eastern Europe (Russia)	Turdus pilaris	Turdus pilaris	Turdidae	Passeriformes	avian	CTACTGGTGCTACATTTGTCTTTATTTTAACTTATTTACATATATTAAGAGGATTAAATTATTCATATTCATATTTACCTTTATCATGGATATCTGGATTAATAATATTCTTAATTTCTATTGTTACTGCTTTTATGGGTTATGTATTACCTTGGGGTCAAATGAGTTTCTGGGGTGCAACCGTTATAACTAATTTATTATATTTTATACCTGGACTTGTTTCATGGATTTGTGGTGGATATATTATTAGTGATCCAACTTTAAAAAGATTTTTTATATTACATTTTATATTCCCATTTATAGCTTTATGTATTGTATTTATACATATATTCTTTTTACACTTACAAGGTAGCTCTAATCCTTTAGGATATGATACTGCTTTAAAAATACCTTTCTATC…	478	CTACTGGTGCTACATTTGTCTTTATTTTAACTTATTTACATATATTAAGAGGATTAAATTATTCATATTCATATTTACCTTTATCATGGATATCTGGATTAATAATATTCTTAATTTCTATTGTTACTGCTTTTATGGGTTATGTATTACCTTGGGGTCAAATGAGTTTCTGGGGTGCAACCGTTATAACTAATTTATTATATTTTATACCTGGACTTGTTTCATGGATTTGTGGTGGATATATTATTAGTGATCCAACTTTAAAAAGATTTTTTATATTACATTTTATATTCCCATTTATAGCTTTATGTATTGTATTTATACATATATTCTTTTTACACTTACAAGGTAGCTCTAATCCTTTAGGATATGATACTGCTTTAAAAATACCTTTCTATC…	478	Palinauskas, V., Iezhova, T. A., Križanauskienė, A., Markovets, M. Y., Bensch, S. & Valkiūnas, G.	Molecular characterization and distribution of Haemoproteus minutus (Haemosporida, Haemoproteidae): a pathogenic avian parasite	Parasitology international, 62 (4), 358-363 (2013)
H1	hTUR1	DQ060772	TURDUS2	group I	hTURDUS2	Haemoproteus minutus	Haemoproteus minutus	det in Palinauskas et al 2013	Lithuania	Western Europe	Turdus merula	Turdus merula	Turdidae	Passeriformes	avian	GCTACTGGTGCTACATTTGTCTTTATTTTAACTTATTTACATATATTAAGAGGATTAAATTATTCATATTCATATTTACCTTTATCATGGATATCTGGATTAATTATATTCTTAATTTCTATTGTTACTGCTTTTATGGGTTATGTATTACCTTGGGGTCAAATGAGTTTCTGGGGTGCAACCGTTATAACTAATTTATTATATTTTATACCTGGACTTGTTTCATGGATTTGTGGTGGATATATTATTAGTGATCCAACTTTAAAAAGATTTTTTATATTACATTTTATATTCCCATTTATAGCTTTATGTATTGTATTTATACATATATTCTTTTTACACTTACAAGGTAGCTCTAATCCTTTAGGATATGATACTGCTTTAAAAATACCTTTCTAT…	479	CTACTGGTGCTACATTTGTCTTTATTTTAACTTATTTACATATATTAAGAGGATTAAATTATTCATATTCATATTTACCTTTATCATGGATATCTGGATTAATTATATTCTTAATTTCTATTGTTACTGCTTTTATGGGTTATGTATTACCTTGGGGTCAAATGAGTTTCTGGGGTGCAACCGTTATAACTAATTTATTATATTTTATACCTGGACTTGTTTCATGGATTTGTGGTGGATATATTATTAGTGATCCAACTTTAAAAAGATTTTTTATATTACATTTTATATTCCCATTTATAGCTTTATGTATTGTATTTATACATATATTCTTTTTACACTTACAAGGTAGCTCTAATCCTTTAGGATATGATACTGCTTTAAAAATACCTTTCTATC…	478	Hellgren, O., Krizanauskiene, A., Bensch, S., Waldenstrom, J., Szollosi, E. & Valkiunas, G.	Haemoproteus and Plasmodium lineages from European birds	Unpublished
H1	hTUR1	DQ630013	TURDUS2	group I	L-TURDUS2	Haemoproteus minutus	Haemoproteus minutus		Lithuania	Western Europe	Turdus merula	Turdus merula	Turdidae	Passeriformes	avian	AGCTAAAGCACATTTAATAAATTACCCATGTCCATTAAATATTAATTTCTTATGGAATTATGGATTCCTATTAGGAATTGTATTTTTTATTCAAATTCTAACTGGTGTATTATTAGCAACTTGTTATACTCCAGAAATATCTTATGCATATTATAGTGTACAACATATATTAAGAGAATTATGGAGTGGATGGTGTTTTAGATATATGCATGCTACTGGTGCTACATTTGTCTTTATTTTAACTTATTTACATATATTAAGAGGATTAAATTATTCATATTCATATTTACCTTTATCATGGATATCTGGATTAATTATATTCTTAATTTCTATTGTTACTGCTTTTATGGGTTATGTATTACCTTGGGGTCAAATGAGTTTCTGGGGTGCAACCGTTAT…	1041	CTACTGGTGCTACATTTGTCTTTATTTTAACTTATTTACATATATTAAGAGGATTAAATTATTCATATTCATATTTACCTTTATCATGGATATCTGGATTAATTATATTCTTAATTTCTATTGTTACTGCTTTTATGGGTTATGTATTACCTTGGGGTCAAATGAGTTTCTGGGGTGCAACCGTTATAACTAATTTATTATATTTTATACCTGGACTTGTTTCATGGATTTGTGGTGGATATATTATTAGTGATCCAACTTTAAAAAGATTTTTTATATTACATTTTATATTCCCATTTATAGCTTTATGTATTGTATTTATACATATATTCTTTTTACACTTACAAGGTAGCTCTAATCCTTTAGGATATGATACTGCTTTAAAAATACCTTTCTATC…	478	Hellgren, O., Krizanauskiene, A., Valkiunas, G. & Bensch, S.	Diversity and phylogeny of mitochondrial cytochrome B lineages from six morphospecies of avian Haemoproteus (Haemosporida: Haemoproteidae)	Journal of Parasitology, 93(4), 889-896 (2007)
H1	hTUR1	JN819383	TURDUS2	group I	WTTH22H	Haemoproteus minutus	Haemoproteus sp.		Costa Rica	Central America	Turdus assimilis	Turdus assimilis	Turdidae	Passeriformes	avian	ATGCATGCTACTGGTGCTACATTTGTCTTTATTTTAACTTATTTACATATATTAAGAGGATTAAATTATTCATATTCATATTTACCTTTATCATGGATATCTGGATTAATTATATTCTTAATTTCTATTGTTACTGCTTTTATGGGTTATGTATTACCTTGGGGTCAAATGAGTTTCTGGGGTGCAACCGTTATAACTAATTTATTATATTTTATACCTGGACTTGTTTCATGGATTTGTGGTGGATATATTATTAGTGATCCAACTTTAAAAAGATTTTTTATATTACATTTTATATTCCCATTTATAGCTTTATGTATTGTATTTATACATATATTCTTTTTACACTTACAAGGTAGCTCTAATCCTTTAGGATATGATACTGCTTTAAAAATACCT…	669	CTACTGGTGCTACATTTGTCTTTATTTTAACTTATTTACATATATTAAGAGGATTAAATTATTCATATTCATATTTACCTTTATCATGGATATCTGGATTAATTATATTCTTAATTTCTATTGTTACTGCTTTTATGGGTTATGTATTACCTTGGGGTCAAATGAGTTTCTGGGGTGCAACCGTTATAACTAATTTATTATATTTTATACCTGGACTTGTTTCATGGATTTGTGGTGGATATATTATTAGTGATCCAACTTTAAAAAGATTTTTTATATTACATTTTATATTCCCATTTATAGCTTTATGTATTGTATTTATACATATATTCTTTTTACACTTACAAGGTAGCTCTAATCCTTTAGGATATGATACTGCTTTAAAAATACCTTTCTATC…	478	Archer, H.M., Mendenhall, C.D., Sekercioglu, C.H. & Sehgal, R.N.M.	The persistence of host-parasite interactions in a human dominated landscape	Doct. Diss. San Francisco State University, USA (2011)
H1	hTUR1	JN819388	TURDUS2	group I	STTA10H	Haemoproteus minutus	Haemoproteus sp.		Costa Rica	Central America	Tangara icterocephala	Passeriformes others	Thraupidae	Passeriformes	avian	TATATGCATGCTACTGGTGCTACATTTGTCTTTATTTTAACTTATTTACATATATTAAGAGGATTAAATTATTCATATTCATATTTACCTTTATCATGGATATCTGGATTAATTATATTCTTAATTTCTATTGTTACTGCTTTTATGGGTTATGTATTACCTTGGGGTCAAATGAGTTTCTGGGGTGCAACCGTTATAACTAATTTATTATATTTTATACCTGGACTTGTTTCATGGATTTGTGGTGGATATATTATTAGTGATCCAACTTTAAAAAGATTTTTTATATTACATTTTATATTCCCATTTATAGCTTTATGTATTGTATTTATACATATATTCTTTTTACACTTACAAGGTAGCTCTAATCCTTTAGGATATGATACTGCTTTAAAAATA…	504	CTACTGGTGCTACATTTGTCTTTATTTTAACTTATTTACATATATTAAGAGGATTAAATTATTCATATTCATATTTACCTTTATCATGGATATCTGGATTAATTATATTCTTAATTTCTATTGTTACTGCTTTTATGGGTTATGTATTACCTTGGGGTCAAATGAGTTTCTGGGGTGCAACCGTTATAACTAATTTATTATATTTTATACCTGGACTTGTTTCATGGATTTGTGGTGGATATATTATTAGTGATCCAACTTTAAAAAGATTTTTTATATTACATTTTATATTCCCATTTATAGCTTTATGTATTGTATTTATACATATATTCTTTTTACACTTACAAGGTAGCTCTAATCCTTTAGGATATGATACTGCTTTAAAAATACCTTTCTATC…	478	Archer, H.M., Mendenhall, C.D., Sekercioglu, C.H. & Sehgal, R.N.M.	The persistence of host-parasite interactions in a human dominated landscape	Doct. Diss. San Francisco State University, USA (2011)
H1	hTUR1	KJ488583_01	TURDUS2	group I	H029	Haemoproteus minutus	Haemoproteus minutus		Armenia	Western Asia (Middle East)	Erithacus rubecula	Passeriformes others	Muscicapidae	Passeriformes	avian	TGGATGGTGTTTTAGATATATGCATGCTACTGGTGCTACATTTGTCTTTATTTTAACTTATTTACATATATTAAGAGGATTAAATTATTCATATTCATATTTACCTTTATCATGGATATCTGGATTAATTATATTCTTAATTTCTATTGTTACTGCTTTTATGGGTTATGTATTACCTTGGGGTCAAATGAGTTTCTGGGGTGCAACCGTTATAACTAATTTATTATATTTTATACCTGGACTTGTTTCATGGATTTGTGGTGGATATATTATTAGTGATCCAACTTTAAAAAGATTTTTTATATTACATTTTATATTCCCATTTATAGCTTTATGTATTGTATTTATACATATATTCTTTTTACACTTACAAGGTAGCTCTAATCCTTTAGGATATGA…	505	CTACTGGTGCTACATTTGTCTTTATTTTAACTTATTTACATATATTAAGAGGATTAAATTATTCATATTCATATTTACCTTTATCATGGATATCTGGATTAATTATATTCTTAATTTCTATTGTTACTGCTTTTATGGGTTATGTATTACCTTGGGGTCAAATGAGTTTCTGGGGTGCAACCGTTATAACTAATTTATTATATTTTATACCTGGACTTGTTTCATGGATTTGTGGTGGATATATTATTAGTGATCCAACTTTAAAAAGATTTTTTATATTACATTTTATATTCCCATTTATAGCTTTATGTATTGTATTTATACATATATTCTTTTTACACTTACAAGGTAGCTCTAATCCTTTAGGATATGATACTGCTTTAAAAATACCTTTCTATC…	478	Drovetski, S.V., Aghayan, S.A., Mata, V.A., Lopes, R.J., Mode, N.A., Harvey, J.A. & Voelker, G.	Does the niche breadth or trade-off hypothesis explain the abundance-occupancy relationship in avian Haemosporidia?	Molecular Ecology, 23 (13), 3322-3329 (2014)	MR1010
H1	hTUR1	KJ488583_02	TURDUS2	group I	H029	Haemoproteus minutus	Haemoproteus minutus		Armenia	Western Asia (Middle East)	Garrulus glandarius	Passeriformes others	Corvidae	Passeriformes	avian	TGGATGGTGTTTTAGATATATGCATGCTACTGGTGCTACATTTGTCTTTATTTTAACTTATTTACATATATTAAGAGGATTAAATTATTCATATTCATATTTACCTTTATCATGGATATCTGGATTAATTATATTCTTAATTTCTATTGTTACTGCTTTTATGGGTTATGTATTACCTTGGGGTCAAATGAGTTTCTGGGGTGCAACCGTTATAACTAATTTATTATATTTTATACCTGGACTTGTTTCATGGATTTGTGGTGGATATATTATTAGTGATCCAACTTTAAAAAGATTTTTTATATTACATTTTATATTCCCATTTATAGCTTTATGTATTGTATTTATACATATATTCTTTTTACACTTACAAGGTAGCTCTAATCCTTTAGGATATGA…	505	CTACTGGTGCTACATTTGTCTTTATTTTAACTTATTTACATATATTAAGAGGATTAAATTATTCATATTCATATTTACCTTTATCATGGATATCTGGATTAATTATATTCTTAATTTCTATTGTTACTGCTTTTATGGGTTATGTATTACCTTGGGGTCAAATGAGTTTCTGGGGTGCAACCGTTATAACTAATTTATTATATTTTATACCTGGACTTGTTTCATGGATTTGTGGTGGATATATTATTAGTGATCCAACTTTAAAAAGATTTTTTATATTACATTTTATATTCCCATTTATAGCTTTATGTATTGTATTTATACATATATTCTTTTTACACTTACAAGGTAGCTCTAATCCTTTAGGATATGATACTGCTTTAAAAATACCTTTCTATC…	478	Drovetski, S.V., Aghayan, S.A., Mata, V.A., Lopes, R.J., Mode, N.A., Harvey, J.A. & Voelker, G.	Does the niche breadth or trade-off hypothesis explain the abundance-occupancy relationship in avian Haemosporidia?	Molecular Ecology, 23 (13), 3322-3329 (2014)	F033415
H1	hTUR1	KJ488583_03	TURDUS2	group I	H029	Haemoproteus minutus	Haemoproteus minutus		Russia (west)	Eastern Europe (Russia)	Muscicapa striata	Passeriformes others	Muscicapidae	Passeriformes	avian	TGGATGGTGTTTTAGATATATGCATGCTACTGGTGCTACATTTGTCTTTATTTTAACTTATTTACATATATTAAGAGGATTAAATTATTCATATTCATATTTACCTTTATCATGGATATCTGGATTAATTATATTCTTAATTTCTATTGTTACTGCTTTTATGGGTTATGTATTACCTTGGGGTCAAATGAGTTTCTGGGGTGCAACCGTTATAACTAATTTATTATATTTTATACCTGGACTTGTTTCATGGATTTGTGGTGGATATATTATTAGTGATCCAACTTTAAAAAGATTTTTTATATTACATTTTATATTCCCATTTATAGCTTTATGTATTGTATTTATACATATATTCTTTTTACACTTACAAGGTAGCTCTAATCCTTTAGGATATGA…	505	CTACTGGTGCTACATTTGTCTTTATTTTAACTTATTTACATATATTAAGAGGATTAAATTATTCATATTCATATTTACCTTTATCATGGATATCTGGATTAATTATATTCTTAATTTCTATTGTTACTGCTTTTATGGGTTATGTATTACCTTGGGGTCAAATGAGTTTCTGGGGTGCAACCGTTATAACTAATTTATTATATTTTATACCTGGACTTGTTTCATGGATTTGTGGTGGATATATTATTAGTGATCCAACTTTAAAAAGATTTTTTATATTACATTTTATATTCCCATTTATAGCTTTATGTATTGTATTTATACATATATTCTTTTTACACTTACAAGGTAGCTCTAATCCTTTAGGATATGATACTGCTTTAAAAATACCTTTCTATC…	478	Drovetski, S.V., Aghayan, S.A., Mata, V.A., Lopes, R.J., Mode, N.A., Harvey, J.A. & Voelker, G.	Does the niche breadth or trade-off hypothesis explain the abundance-occupancy relationship in avian Haemosporidia?	Molecular Ecology, 23 (13), 3322-3329 (2014)	SVD4594
H1	hTUR1	KJ488583_04	TURDUS2	group I	H029	Haemoproteus minutus	Haemoproteus minutus		Russia (west)	Eastern Europe (Russia)	Turdus merula	Turdus merula	Turdidae	Passeriformes	avian	TGGATGGTGTTTTAGATATATGCATGCTACTGGTGCTACATTTGTCTTTATTTTAACTTATTTACATATATTAAGAGGATTAAATTATTCATATTCATATTTACCTTTATCATGGATATCTGGATTAATTATATTCTTAATTTCTATTGTTACTGCTTTTATGGGTTATGTATTACCTTGGGGTCAAATGAGTTTCTGGGGTGCAACCGTTATAACTAATTTATTATATTTTATACCTGGACTTGTTTCATGGATTTGTGGTGGATATATTATTAGTGATCCAACTTTAAAAAGATTTTTTATATTACATTTTATATTCCCATTTATAGCTTTATGTATTGTATTTATACATATATTCTTTTTACACTTACAAGGTAGCTCTAATCCTTTAGGATATGA…	505	CTACTGGTGCTACATTTGTCTTTATTTTAACTTATTTACATATATTAAGAGGATTAAATTATTCATATTCATATTTACCTTTATCATGGATATCTGGATTAATTATATTCTTAATTTCTATTGTTACTGCTTTTATGGGTTATGTATTACCTTGGGGTCAAATGAGTTTCTGGGGTGCAACCGTTATAACTAATTTATTATATTTTATACCTGGACTTGTTTCATGGATTTGTGGTGGATATATTATTAGTGATCCAACTTTAAAAAGATTTTTTATATTACATTTTATATTCCCATTTATAGCTTTATGTATTGTATTTATACATATATTCTTTTTACACTTACAAGGTAGCTCTAATCCTTTAGGATATGATACTGCTTTAAAAATACCTTTCTATC…	478	Drovetski, S.V., Aghayan, S.A., Mata, V.A., Lopes, R.J., Mode, N.A., Harvey, J.A. & Voelker, G.	Does the niche breadth or trade-off hypothesis explain the abundance-occupancy relationship in avian Haemosporidia?	Molecular Ecology, 23 (13), 3322-3329 (2014)	768881
H1	hTUR1	KJ488583_05	TURDUS2	group I	H029	Haemoproteus minutus	Haemoproteus minutus		Portugal	Western Europe	Turdus merula	Turdus merula	Turdidae	Passeriformes	avian	TGGATGGTGTTTTAGATATATGCATGCTACTGGTGCTACATTTGTCTTTATTTTAACTTATTTACATATATTAAGAGGATTAAATTATTCATATTCATATTTACCTTTATCATGGATATCTGGATTAATTATATTCTTAATTTCTATTGTTACTGCTTTTATGGGTTATGTATTACCTTGGGGTCAAATGAGTTTCTGGGGTGCAACCGTTATAACTAATTTATTATATTTTATACCTGGACTTGTTTCATGGATTTGTGGTGGATATATTATTAGTGATCCAACTTTAAAAAGATTTTTTATATTACATTTTATATTCCCATTTATAGCTTTATGTATTGTATTTATACATATATTCTTTTTACACTTACAAGGTAGCTCTAATCCTTTAGGATATGA…	505	CTACTGGTGCTACATTTGTCTTTATTTTAACTTATTTACATATATTAAGAGGATTAAATTATTCATATTCATATTTACCTTTATCATGGATATCTGGATTAATTATATTCTTAATTTCTATTGTTACTGCTTTTATGGGTTATGTATTACCTTGGGGTCAAATGAGTTTCTGGGGTGCAACCGTTATAACTAATTTATTATATTTTATACCTGGACTTGTTTCATGGATTTGTGGTGGATATATTATTAGTGATCCAACTTTAAAAAGATTTTTTATATTACATTTTATATTCCCATTTATAGCTTTATGTATTGTATTTATACATATATTCTTTTTACACTTACAAGGTAGCTCTAATCCTTTAGGATATGATACTGCTTTAAAAATACCTTTCTATC…	478	Drovetski, S.V., Aghayan, S.A., Mata, V.A., Lopes, R.J., Mode, N.A., Harvey, J.A. & Voelker, G.	Does the niche breadth or trade-off hypothesis explain the abundance-occupancy relationship in avian Haemosporidia?	Molecular Ecology, 23 (13), 3322-3329 (2014)	F033403
H1	hTUR1	KJ488583_06	TURDUS2	group I	H029	Haemoproteus minutus	Haemoproteus minutus		Armenia	Western Asia (Middle East)	Turdus merula	Turdus merula	Turdidae	Passeriformes	avian	TGGATGGTGTTTTAGATATATGCATGCTACTGGTGCTACATTTGTCTTTATTTTAACTTATTTACATATATTAAGAGGATTAAATTATTCATATTCATATTTACCTTTATCATGGATATCTGGATTAATTATATTCTTAATTTCTATTGTTACTGCTTTTATGGGTTATGTATTACCTTGGGGTCAAATGAGTTTCTGGGGTGCAACCGTTATAACTAATTTATTATATTTTATACCTGGACTTGTTTCATGGATTTGTGGTGGATATATTATTAGTGATCCAACTTTAAAAAGATTTTTTATATTACATTTTATATTCCCATTTATAGCTTTATGTATTGTATTTATACATATATTCTTTTTACACTTACAAGGTAGCTCTAATCCTTTAGGATATGA…	505	CTACTGGTGCTACATTTGTCTTTATTTTAACTTATTTACATATATTAAGAGGATTAAATTATTCATATTCATATTTACCTTTATCATGGATATCTGGATTAATTATATTCTTAATTTCTATTGTTACTGCTTTTATGGGTTATGTATTACCTTGGGGTCAAATGAGTTTCTGGGGTGCAACCGTTATAACTAATTTATTATATTTTATACCTGGACTTGTTTCATGGATTTGTGGTGGATATATTATTAGTGATCCAACTTTAAAAAGATTTTTTATATTACATTTTATATTCCCATTTATAGCTTTATGTATTGTATTTATACATATATTCTTTTTACACTTACAAGGTAGCTCTAATCCTTTAGGATATGATACTGCTTTAAAAATACCTTTCTATC…	478	Drovetski, S.V., Aghayan, S.A., Mata, V.A., Lopes, R.J., Mode, N.A., Harvey, J.A. & Voelker, G.	Does the niche breadth or trade-off hypothesis explain the abundance-occupancy relationship in avian Haemosporidia?	Molecular Ecology, 23 (13), 3322-3329 (2014)	F033410
H1	hTUR1	KJ488583_07	TURDUS2	group I	H029	Haemoproteus minutus	Haemoproteus minutus		Armenia	Western Asia (Middle East)	Turdus merula	Turdus merula	Turdidae	Passeriformes	avian	TGGATGGTGTTTTAGATATATGCATGCTACTGGTGCTACATTTGTCTTTATTTTAACTTATTTACATATATTAAGAGGATTAAATTATTCATATTCATATTTACCTTTATCATGGATATCTGGATTAATTATATTCTTAATTTCTATTGTTACTGCTTTTATGGGTTATGTATTACCTTGGGGTCAAATGAGTTTCTGGGGTGCAACCGTTATAACTAATTTATTATATTTTATACCTGGACTTGTTTCATGGATTTGTGGTGGATATATTATTAGTGATCCAACTTTAAAAAGATTTTTTATATTACATTTTATATTCCCATTTATAGCTTTATGTATTGTATTTATACATATATTCTTTTTACACTTACAAGGTAGCTCTAATCCTTTAGGATATGA…	505	CTACTGGTGCTACATTTGTCTTTATTTTAACTTATTTACATATATTAAGAGGATTAAATTATTCATATTCATATTTACCTTTATCATGGATATCTGGATTAATTATATTCTTAATTTCTATTGTTACTGCTTTTATGGGTTATGTATTACCTTGGGGTCAAATGAGTTTCTGGGGTGCAACCGTTATAACTAATTTATTATATTTTATACCTGGACTTGTTTCATGGATTTGTGGTGGATATATTATTAGTGATCCAACTTTAAAAAGATTTTTTATATTACATTTTATATTCCCATTTATAGCTTTATGTATTGTATTTATACATATATTCTTTTTACACTTACAAGGTAGCTCTAATCCTTTAGGATATGATACTGCTTTAAAAATACCTTTCTATC…	478	Drovetski, S.V., Aghayan, S.A., Mata, V.A., Lopes, R.J., Mode, N.A., Harvey, J.A. & Voelker, G.	Does the niche breadth or trade-off hypothesis explain the abundance-occupancy relationship in avian Haemosporidia?	Molecular Ecology, 23 (13), 3322-3329 (2014)	F033411
H1	hTUR1	KJ488583_08	TURDUS2	group I	H029	Haemoproteus minutus	Haemoproteus minutus		Armenia	Western Asia (Middle East)	Turdus merula	Turdus merula	Turdidae	Passeriformes	avian	TGGATGGTGTTTTAGATATATGCATGCTACTGGTGCTACATTTGTCTTTATTTTAACTTATTTACATATATTAAGAGGATTAAATTATTCATATTCATATTTACCTTTATCATGGATATCTGGATTAATTATATTCTTAATTTCTATTGTTACTGCTTTTATGGGTTATGTATTACCTTGGGGTCAAATGAGTTTCTGGGGTGCAACCGTTATAACTAATTTATTATATTTTATACCTGGACTTGTTTCATGGATTTGTGGTGGATATATTATTAGTGATCCAACTTTAAAAAGATTTTTTATATTACATTTTATATTCCCATTTATAGCTTTATGTATTGTATTTATACATATATTCTTTTTACACTTACAAGGTAGCTCTAATCCTTTAGGATATGA…	505	CTACTGGTGCTACATTTGTCTTTATTTTAACTTATTTACATATATTAAGAGGATTAAATTATTCATATTCATATTTACCTTTATCATGGATATCTGGATTAATTATATTCTTAATTTCTATTGTTACTGCTTTTATGGGTTATGTATTACCTTGGGGTCAAATGAGTTTCTGGGGTGCAACCGTTATAACTAATTTATTATATTTTATACCTGGACTTGTTTCATGGATTTGTGGTGGATATATTATTAGTGATCCAACTTTAAAAAGATTTTTTATATTACATTTTATATTCCCATTTATAGCTTTATGTATTGTATTTATACATATATTCTTTTTACACTTACAAGGTAGCTCTAATCCTTTAGGATATGATACTGCTTTAAAAATACCTTTCTATC…	478	Drovetski, S.V., Aghayan, S.A., Mata, V.A., Lopes, R.J., Mode, N.A., Harvey, J.A. & Voelker, G.	Does the niche breadth or trade-off hypothesis explain the abundance-occupancy relationship in avian Haemosporidia?	Molecular Ecology, 23 (13), 3322-3329 (2014)	F033412
H1	hTUR1	KJ488583_09	TURDUS2	group I	H029	Haemoproteus minutus	Haemoproteus minutus		Armenia	Western Asia (Middle East)	Turdus merula	Turdus merula	Turdidae	Passeriformes	avian	TGGATGGTGTTTTAGATATATGCATGCTACTGGTGCTACATTTGTCTTTATTTTAACTTATTTACATATATTAAGAGGATTAAATTATTCATATTCATATTTACCTTTATCATGGATATCTGGATTAATTATATTCTTAATTTCTATTGTTACTGCTTTTATGGGTTATGTATTACCTTGGGGTCAAATGAGTTTCTGGGGTGCAACCGTTATAACTAATTTATTATATTTTATACCTGGACTTGTTTCATGGATTTGTGGTGGATATATTATTAGTGATCCAACTTTAAAAAGATTTTTTATATTACATTTTATATTCCCATTTATAGCTTTATGTATTGTATTTATACATATATTCTTTTTACACTTACAAGGTAGCTCTAATCCTTTAGGATATGA…	505	CTACTGGTGCTACATTTGTCTTTATTTTAACTTATTTACATATATTAAGAGGATTAAATTATTCATATTCATATTTACCTTTATCATGGATATCTGGATTAATTATATTCTTAATTTCTATTGTTACTGCTTTTATGGGTTATGTATTACCTTGGGGTCAAATGAGTTTCTGGGGTGCAACCGTTATAACTAATTTATTATATTTTATACCTGGACTTGTTTCATGGATTTGTGGTGGATATATTATTAGTGATCCAACTTTAAAAAGATTTTTTATATTACATTTTATATTCCCATTTATAGCTTTATGTATTGTATTTATACATATATTCTTTTTACACTTACAAGGTAGCTCTAATCCTTTAGGATATGATACTGCTTTAAAAATACCTTTCTATC…	478	Drovetski, S.V., Aghayan, S.A., Mata, V.A., Lopes, R.J., Mode, N.A., Harvey, J.A. & Voelker, G.	Does the niche breadth or trade-off hypothesis explain the abundance-occupancy relationship in avian Haemosporidia?	Molecular Ecology, 23 (13), 3322-3329 (2014)	F033413
H1	hTUR1	KJ488583_10	TURDUS2	group I	H029	Haemoproteus minutus	Haemoproteus minutus		Armenia	Western Asia (Middle East)	Turdus merula	Turdus merula	Turdidae	Passeriformes	avian	TGGATGGTGTTTTAGATATATGCATGCTACTGGTGCTACATTTGTCTTTATTTTAACTTATTTACATATATTAAGAGGATTAAATTATTCATATTCATATTTACCTTTATCATGGATATCTGGATTAATTATATTCTTAATTTCTATTGTTACTGCTTTTATGGGTTATGTATTACCTTGGGGTCAAATGAGTTTCTGGGGTGCAACCGTTATAACTAATTTATTATATTTTATACCTGGACTTGTTTCATGGATTTGTGGTGGATATATTATTAGTGATCCAACTTTAAAAAGATTTTTTATATTACATTTTATATTCCCATTTATAGCTTTATGTATTGTATTTATACATATATTCTTTTTACACTTACAAGGTAGCTCTAATCCTTTAGGATATGA…	505	CTACTGGTGCTACATTTGTCTTTATTTTAACTTATTTACATATATTAAGAGGATTAAATTATTCATATTCATATTTACCTTTATCATGGATATCTGGATTAATTATATTCTTAATTTCTATTGTTACTGCTTTTATGGGTTATGTATTACCTTGGGGTCAAATGAGTTTCTGGGGTGCAACCGTTATAACTAATTTATTATATTTTATACCTGGACTTGTTTCATGGATTTGTGGTGGATATATTATTAGTGATCCAACTTTAAAAAGATTTTTTATATTACATTTTATATTCCCATTTATAGCTTTATGTATTGTATTTATACATATATTCTTTTTACACTTACAAGGTAGCTCTAATCCTTTAGGATATGATACTGCTTTAAAAATACCTTTCTATC…	478	Drovetski, S.V., Aghayan, S.A., Mata, V.A., Lopes, R.J., Mode, N.A., Harvey, J.A. & Voelker, G.	Does the niche breadth or trade-off hypothesis explain the abundance-occupancy relationship in avian Haemosporidia?	Molecular Ecology, 23 (13), 3322-3329 (2014)	F033414
H1	hTUR1	KJ488583_11	TURDUS2	group I	H029	Haemoproteus minutus	Haemoproteus minutus		Portugal	Western Europe	Turdus merula	Turdus merula	Turdidae	Passeriformes	avian	TGGATGGTGTTTTAGATATATGCATGCTACTGGTGCTACATTTGTCTTTATTTTAACTTATTTACATATATTAAGAGGATTAAATTATTCATATTCATATTTACCTTTATCATGGATATCTGGATTAATTATATTCTTAATTTCTATTGTTACTGCTTTTATGGGTTATGTATTACCTTGGGGTCAAATGAGTTTCTGGGGTGCAACCGTTATAACTAATTTATTATATTTTATACCTGGACTTGTTTCATGGATTTGTGGTGGATATATTATTAGTGATCCAACTTTAAAAAGATTTTTTATATTACATTTTATATTCCCATTTATAGCTTTATGTATTGTATTTATACATATATTCTTTTTACACTTACAAGGTAGCTCTAATCCTTTAGGATATGA…	505	CTACTGGTGCTACATTTGTCTTTATTTTAACTTATTTACATATATTAAGAGGATTAAATTATTCATATTCATATTTACCTTTATCATGGATATCTGGATTAATTATATTCTTAATTTCTATTGTTACTGCTTTTATGGGTTATGTATTACCTTGGGGTCAAATGAGTTTCTGGGGTGCAACCGTTATAACTAATTTATTATATTTTATACCTGGACTTGTTTCATGGATTTGTGGTGGATATATTATTAGTGATCCAACTTTAAAAAGATTTTTTATATTACATTTTATATTCCCATTTATAGCTTTATGTATTGTATTTATACATATATTCTTTTTACACTTACAAGGTAGCTCTAATCCTTTAGGATATGATACTGCTTTAAAAATACCTTTCTATC…	478	Drovetski, S.V., Aghayan, S.A., Mata, V.A., Lopes, R.J., Mode, N.A., Harvey, J.A. & Voelker, G.	Does the niche breadth or trade-off hypothesis explain the abundance-occupancy relationship in avian Haemosporidia?	Molecular Ecology, 23 (13), 3322-3329 (2014)	F30422
H1	hTUR1	KJ488583_12	TURDUS2	group I	H029	Haemoproteus minutus	Haemoproteus minutus		Portugal	Western Europe	Turdus merula	Turdus merula	Turdidae	Passeriformes	avian	TGGATGGTGTTTTAGATATATGCATGCTACTGGTGCTACATTTGTCTTTATTTTAACTTATTTACATATATTAAGAGGATTAAATTATTCATATTCATATTTACCTTTATCATGGATATCTGGATTAATTATATTCTTAATTTCTATTGTTACTGCTTTTATGGGTTATGTATTACCTTGGGGTCAAATGAGTTTCTGGGGTGCAACCGTTATAACTAATTTATTATATTTTATACCTGGACTTGTTTCATGGATTTGTGGTGGATATATTATTAGTGATCCAACTTTAAAAAGATTTTTTATATTACATTTTATATTCCCATTTATAGCTTTATGTATTGTATTTATACATATATTCTTTTTACACTTACAAGGTAGCTCTAATCCTTTAGGATATGA…	505	CTACTGGTGCTACATTTGTCTTTATTTTAACTTATTTACATATATTAAGAGGATTAAATTATTCATATTCATATTTACCTTTATCATGGATATCTGGATTAATTATATTCTTAATTTCTATTGTTACTGCTTTTATGGGTTATGTATTACCTTGGGGTCAAATGAGTTTCTGGGGTGCAACCGTTATAACTAATTTATTATATTTTATACCTGGACTTGTTTCATGGATTTGTGGTGGATATATTATTAGTGATCCAACTTTAAAAAGATTTTTTATATTACATTTTATATTCCCATTTATAGCTTTATGTATTGTATTTATACATATATTCTTTTTACACTTACAAGGTAGCTCTAATCCTTTAGGATATGATACTGCTTTAAAAATACCTTTCTATC…	478	Drovetski, S.V., Aghayan, S.A., Mata, V.A., Lopes, R.J., Mode, N.A., Harvey, J.A. & Voelker, G.	Does the niche breadth or trade-off hypothesis explain the abundance-occupancy relationship in avian Haemosporidia?	Molecular Ecology, 23 (13), 3322-3329 (2014)	F30469
H1	hTUR1	KJ488583_13	TURDUS2	group I	H029	Haemoproteus minutus	Haemoproteus minutus		Portugal	Western Europe	Turdus merula	Turdus merula	Turdidae	Passeriformes	avian	TGGATGGTGTTTTAGATATATGCATGCTACTGGTGCTACATTTGTCTTTATTTTAACTTATTTACATATATTAAGAGGATTAAATTATTCATATTCATATTTACCTTTATCATGGATATCTGGATTAATTATATTCTTAATTTCTATTGTTACTGCTTTTATGGGTTATGTATTACCTTGGGGTCAAATGAGTTTCTGGGGTGCAACCGTTATAACTAATTTATTATATTTTATACCTGGACTTGTTTCATGGATTTGTGGTGGATATATTATTAGTGATCCAACTTTAAAAAGATTTTTTATATTACATTTTATATTCCCATTTATAGCTTTATGTATTGTATTTATACATATATTCTTTTTACACTTACAAGGTAGCTCTAATCCTTTAGGATATGA…	505	CTACTGGTGCTACATTTGTCTTTATTTTAACTTATTTACATATATTAAGAGGATTAAATTATTCATATTCATATTTACCTTTATCATGGATATCTGGATTAATTATATTCTTAATTTCTATTGTTACTGCTTTTATGGGTTATGTATTACCTTGGGGTCAAATGAGTTTCTGGGGTGCAACCGTTATAACTAATTTATTATATTTTATACCTGGACTTGTTTCATGGATTTGTGGTGGATATATTATTAGTGATCCAACTTTAAAAAGATTTTTTATATTACATTTTATATTCCCATTTATAGCTTTATGTATTGTATTTATACATATATTCTTTTTACACTTACAAGGTAGCTCTAATCCTTTAGGATATGATACTGCTTTAAAAATACCTTTCTATC…	478	Drovetski, S.V., Aghayan, S.A., Mata, V.A., Lopes, R.J., Mode, N.A., Harvey, J.A. & Voelker, G.	Does the niche breadth or trade-off hypothesis explain the abundance-occupancy relationship in avian Haemosporidia?	Molecular Ecology, 23 (13), 3322-3329 (2014)	F30470
H1	hTUR1	KJ488583_14	TURDUS2	group I	H029	Haemoproteus minutus	Haemoproteus minutus		Portugal	Western Europe	Turdus merula	Turdus merula	Turdidae	Passeriformes	avian	TGGATGGTGTTTTAGATATATGCATGCTACTGGTGCTACATTTGTCTTTATTTTAACTTATTTACATATATTAAGAGGATTAAATTATTCATATTCATATTTACCTTTATCATGGATATCTGGATTAATTATATTCTTAATTTCTATTGTTACTGCTTTTATGGGTTATGTATTACCTTGGGGTCAAATGAGTTTCTGGGGTGCAACCGTTATAACTAATTTATTATATTTTATACCTGGACTTGTTTCATGGATTTGTGGTGGATATATTATTAGTGATCCAACTTTAAAAAGATTTTTTATATTACATTTTATATTCCCATTTATAGCTTTATGTATTGTATTTATACATATATTCTTTTTACACTTACAAGGTAGCTCTAATCCTTTAGGATATGA…	505	CTACTGGTGCTACATTTGTCTTTATTTTAACTTATTTACATATATTAAGAGGATTAAATTATTCATATTCATATTTACCTTTATCATGGATATCTGGATTAATTATATTCTTAATTTCTATTGTTACTGCTTTTATGGGTTATGTATTACCTTGGGGTCAAATGAGTTTCTGGGGTGCAACCGTTATAACTAATTTATTATATTTTATACCTGGACTTGTTTCATGGATTTGTGGTGGATATATTATTAGTGATCCAACTTTAAAAAGATTTTTTATATTACATTTTATATTCCCATTTATAGCTTTATGTATTGTATTTATACATATATTCTTTTTACACTTACAAGGTAGCTCTAATCCTTTAGGATATGATACTGCTTTAAAAATACCTTTCTATC…	478	Drovetski, S.V., Aghayan, S.A., Mata, V.A., Lopes, R.J., Mode, N.A., Harvey, J.A. & Voelker, G.	Does the niche breadth or trade-off hypothesis explain the abundance-occupancy relationship in avian Haemosporidia?	Molecular Ecology, 23 (13), 3322-3329 (2014)	F33333
H1	hTUR1	KJ488583_15	TURDUS2	group I	H029	Haemoproteus minutus	Haemoproteus minutus		Armenia	Western Asia (Middle East)	Turdus merula	Turdus merula	Turdidae	Passeriformes	avian	TGGATGGTGTTTTAGATATATGCATGCTACTGGTGCTACATTTGTCTTTATTTTAACTTATTTACATATATTAAGAGGATTAAATTATTCATATTCATATTTACCTTTATCATGGATATCTGGATTAATTATATTCTTAATTTCTATTGTTACTGCTTTTATGGGTTATGTATTACCTTGGGGTCAAATGAGTTTCTGGGGTGCAACCGTTATAACTAATTTATTATATTTTATACCTGGACTTGTTTCATGGATTTGTGGTGGATATATTATTAGTGATCCAACTTTAAAAAGATTTTTTATATTACATTTTATATTCCCATTTATAGCTTTATGTATTGTATTTATACATATATTCTTTTTACACTTACAAGGTAGCTCTAATCCTTTAGGATATGA…	505	CTACTGGTGCTACATTTGTCTTTATTTTAACTTATTTACATATATTAAGAGGATTAAATTATTCATATTCATATTTACCTTTATCATGGATATCTGGATTAATTATATTCTTAATTTCTATTGTTACTGCTTTTATGGGTTATGTATTACCTTGGGGTCAAATGAGTTTCTGGGGTGCAACCGTTATAACTAATTTATTATATTTTATACCTGGACTTGTTTCATGGATTTGTGGTGGATATATTATTAGTGATCCAACTTTAAAAAGATTTTTTATATTACATTTTATATTCCCATTTATAGCTTTATGTATTGTATTTATACATATATTCTTTTTACACTTACAAGGTAGCTCTAATCCTTTAGGATATGATACTGCTTTAAAAATACCTTTCTATC…	478	Drovetski, S.V., Aghayan, S.A., Mata, V.A., Lopes, R.J., Mode, N.A., Harvey, J.A. & Voelker, G.	Does the niche breadth or trade-off hypothesis explain the abundance-occupancy relationship in avian Haemosporidia?	Molecular Ecology, 23 (13), 3322-3329 (2014)	G002302
H1	hTUR1	KJ488583_16	TURDUS2	group I	H029	Haemoproteus minutus	Haemoproteus minutus		Armenia	Western Asia (Middle East)	Turdus merula	Turdus merula	Turdidae	Passeriformes	avian	TGGATGGTGTTTTAGATATATGCATGCTACTGGTGCTACATTTGTCTTTATTTTAACTTATTTACATATATTAAGAGGATTAAATTATTCATATTCATATTTACCTTTATCATGGATATCTGGATTAATTATATTCTTAATTTCTATTGTTACTGCTTTTATGGGTTATGTATTACCTTGGGGTCAAATGAGTTTCTGGGGTGCAACCGTTATAACTAATTTATTATATTTTATACCTGGACTTGTTTCATGGATTTGTGGTGGATATATTATTAGTGATCCAACTTTAAAAAGATTTTTTATATTACATTTTATATTCCCATTTATAGCTTTATGTATTGTATTTATACATATATTCTTTTTACACTTACAAGGTAGCTCTAATCCTTTAGGATATGA…	505	CTACTGGTGCTACATTTGTCTTTATTTTAACTTATTTACATATATTAAGAGGATTAAATTATTCATATTCATATTTACCTTTATCATGGATATCTGGATTAATTATATTCTTAATTTCTATTGTTACTGCTTTTATGGGTTATGTATTACCTTGGGGTCAAATGAGTTTCTGGGGTGCAACCGTTATAACTAATTTATTATATTTTATACCTGGACTTGTTTCATGGATTTGTGGTGGATATATTATTAGTGATCCAACTTTAAAAAGATTTTTTATATTACATTTTATATTCCCATTTATAGCTTTATGTATTGTATTTATACATATATTCTTTTTACACTTACAAGGTAGCTCTAATCCTTTAGGATATGATACTGCTTTAAAAATACCTTTCTATC…	478	Drovetski, S.V., Aghayan, S.A., Mata, V.A., Lopes, R.J., Mode, N.A., Harvey, J.A. & Voelker, G.	Does the niche breadth or trade-off hypothesis explain the abundance-occupancy relationship in avian Haemosporidia?	Molecular Ecology, 23 (13), 3322-3329 (2014)	G002303
H1	hTUR1	KJ488583_17	TURDUS2	group I	H029	Haemoproteus minutus	Haemoproteus minutus		Armenia	Western Asia (Middle East)	Turdus merula	Turdus merula	Turdidae	Passeriformes	avian	TGGATGGTGTTTTAGATATATGCATGCTACTGGTGCTACATTTGTCTTTATTTTAACTTATTTACATATATTAAGAGGATTAAATTATTCATATTCATATTTACCTTTATCATGGATATCTGGATTAATTATATTCTTAATTTCTATTGTTACTGCTTTTATGGGTTATGTATTACCTTGGGGTCAAATGAGTTTCTGGGGTGCAACCGTTATAACTAATTTATTATATTTTATACCTGGACTTGTTTCATGGATTTGTGGTGGATATATTATTAGTGATCCAACTTTAAAAAGATTTTTTATATTACATTTTATATTCCCATTTATAGCTTTATGTATTGTATTTATACATATATTCTTTTTACACTTACAAGGTAGCTCTAATCCTTTAGGATATGA…	505	CTACTGGTGCTACATTTGTCTTTATTTTAACTTATTTACATATATTAAGAGGATTAAATTATTCATATTCATATTTACCTTTATCATGGATATCTGGATTAATTATATTCTTAATTTCTATTGTTACTGCTTTTATGGGTTATGTATTACCTTGGGGTCAAATGAGTTTCTGGGGTGCAACCGTTATAACTAATTTATTATATTTTATACCTGGACTTGTTTCATGGATTTGTGGTGGATATATTATTAGTGATCCAACTTTAAAAAGATTTTTTATATTACATTTTATATTCCCATTTATAGCTTTATGTATTGTATTTATACATATATTCTTTTTACACTTACAAGGTAGCTCTAATCCTTTAGGATATGATACTGCTTTAAAAATACCTTTCTATC…	478	Drovetski, S.V., Aghayan, S.A., Mata, V.A., Lopes, R.J., Mode, N.A., Harvey, J.A. & Voelker, G.	Does the niche breadth or trade-off hypothesis explain the abundance-occupancy relationship in avian Haemosporidia?	Molecular Ecology, 23 (13), 3322-3329 (2014)	G002304
H1	hTUR1	KJ488583_18	TURDUS2	group I	H029	Haemoproteus minutus	Haemoproteus minutus		Armenia	Western Asia (Middle East)	Turdus merula	Turdus merula	Turdidae	Passeriformes	avian	TGGATGGTGTTTTAGATATATGCATGCTACTGGTGCTACATTTGTCTTTATTTTAACTTATTTACATATATTAAGAGGATTAAATTATTCATATTCATATTTACCTTTATCATGGATATCTGGATTAATTATATTCTTAATTTCTATTGTTACTGCTTTTATGGGTTATGTATTACCTTGGGGTCAAATGAGTTTCTGGGGTGCAACCGTTATAACTAATTTATTATATTTTATACCTGGACTTGTTTCATGGATTTGTGGTGGATATATTATTAGTGATCCAACTTTAAAAAGATTTTTTATATTACATTTTATATTCCCATTTATAGCTTTATGTATTGTATTTATACATATATTCTTTTTACACTTACAAGGTAGCTCTAATCCTTTAGGATATGA…	505	CTACTGGTGCTACATTTGTCTTTATTTTAACTTATTTACATATATTAAGAGGATTAAATTATTCATATTCATATTTACCTTTATCATGGATATCTGGATTAATTATATTCTTAATTTCTATTGTTACTGCTTTTATGGGTTATGTATTACCTTGGGGTCAAATGAGTTTCTGGGGTGCAACCGTTATAACTAATTTATTATATTTTATACCTGGACTTGTTTCATGGATTTGTGGTGGATATATTATTAGTGATCCAACTTTAAAAAGATTTTTTATATTACATTTTATATTCCCATTTATAGCTTTATGTATTGTATTTATACATATATTCTTTTTACACTTACAAGGTAGCTCTAATCCTTTAGGATATGATACTGCTTTAAAAATACCTTTCTATC…	478	Drovetski, S.V., Aghayan, S.A., Mata, V.A., Lopes, R.J., Mode, N.A., Harvey, J.A. & Voelker, G.	Does the niche breadth or trade-off hypothesis explain the abundance-occupancy relationship in avian Haemosporidia?	Molecular Ecology, 23 (13), 3322-3329 (2014)	G002305
H1	hTUR1	KJ488583_19	TURDUS2	group I	H029	Haemoproteus minutus	Haemoproteus minutus		Armenia	Western Asia (Middle East)	Turdus merula	Turdus merula	Turdidae	Passeriformes	avian	TGGATGGTGTTTTAGATATATGCATGCTACTGGTGCTACATTTGTCTTTATTTTAACTTATTTACATATATTAAGAGGATTAAATTATTCATATTCATATTTACCTTTATCATGGATATCTGGATTAATTATATTCTTAATTTCTATTGTTACTGCTTTTATGGGTTATGTATTACCTTGGGGTCAAATGAGTTTCTGGGGTGCAACCGTTATAACTAATTTATTATATTTTATACCTGGACTTGTTTCATGGATTTGTGGTGGATATATTATTAGTGATCCAACTTTAAAAAGATTTTTTATATTACATTTTATATTCCCATTTATAGCTTTATGTATTGTATTTATACATATATTCTTTTTACACTTACAAGGTAGCTCTAATCCTTTAGGATATGA…	505	CTACTGGTGCTACATTTGTCTTTATTTTAACTTATTTACATATATTAAGAGGATTAAATTATTCATATTCATATTTACCTTTATCATGGATATCTGGATTAATTATATTCTTAATTTCTATTGTTACTGCTTTTATGGGTTATGTATTACCTTGGGGTCAAATGAGTTTCTGGGGTGCAACCGTTATAACTAATTTATTATATTTTATACCTGGACTTGTTTCATGGATTTGTGGTGGATATATTATTAGTGATCCAACTTTAAAAAGATTTTTTATATTACATTTTATATTCCCATTTATAGCTTTATGTATTGTATTTATACATATATTCTTTTTACACTTACAAGGTAGCTCTAATCCTTTAGGATATGATACTGCTTTAAAAATACCTTTCTATC…	478	Drovetski, S.V., Aghayan, S.A., Mata, V.A., Lopes, R.J., Mode, N.A., Harvey, J.A. & Voelker, G.	Does the niche breadth or trade-off hypothesis explain the abundance-occupancy relationship in avian Haemosporidia?	Molecular Ecology, 23 (13), 3322-3329 (2014)	G002306
H1	hTUR1	KJ488583_20	TURDUS2	group I	H029	Haemoproteus minutus	Haemoproteus minutus		Armenia	Western Asia (Middle East)	Turdus merula	Turdus merula	Turdidae	Passeriformes	avian	TGGATGGTGTTTTAGATATATGCATGCTACTGGTGCTACATTTGTCTTTATTTTAACTTATTTACATATATTAAGAGGATTAAATTATTCATATTCATATTTACCTTTATCATGGATATCTGGATTAATTATATTCTTAATTTCTATTGTTACTGCTTTTATGGGTTATGTATTACCTTGGGGTCAAATGAGTTTCTGGGGTGCAACCGTTATAACTAATTTATTATATTTTATACCTGGACTTGTTTCATGGATTTGTGGTGGATATATTATTAGTGATCCAACTTTAAAAAGATTTTTTATATTACATTTTATATTCCCATTTATAGCTTTATGTATTGTATTTATACATATATTCTTTTTACACTTACAAGGTAGCTCTAATCCTTTAGGATATGA…	505	CTACTGGTGCTACATTTGTCTTTATTTTAACTTATTTACATATATTAAGAGGATTAAATTATTCATATTCATATTTACCTTTATCATGGATATCTGGATTAATTATATTCTTAATTTCTATTGTTACTGCTTTTATGGGTTATGTATTACCTTGGGGTCAAATGAGTTTCTGGGGTGCAACCGTTATAACTAATTTATTATATTTTATACCTGGACTTGTTTCATGGATTTGTGGTGGATATATTATTAGTGATCCAACTTTAAAAAGATTTTTTATATTACATTTTATATTCCCATTTATAGCTTTATGTATTGTATTTATACATATATTCTTTTTACACTTACAAGGTAGCTCTAATCCTTTAGGATATGATACTGCTTTAAAAATACCTTTCTATC…	478	Drovetski, S.V., Aghayan, S.A., Mata, V.A., Lopes, R.J., Mode, N.A., Harvey, J.A. & Voelker, G.	Does the niche breadth or trade-off hypothesis explain the abundance-occupancy relationship in avian Haemosporidia?	Molecular Ecology, 23 (13), 3322-3329 (2014)	G002307
H1	hTUR1	KJ488583_21	TURDUS2	group I	H029	Haemoproteus minutus	Haemoproteus minutus		Armenia	Western Asia (Middle East)	Turdus merula	Turdus merula	Turdidae	Passeriformes	avian	TGGATGGTGTTTTAGATATATGCATGCTACTGGTGCTACATTTGTCTTTATTTTAACTTATTTACATATATTAAGAGGATTAAATTATTCATATTCATATTTACCTTTATCATGGATATCTGGATTAATTATATTCTTAATTTCTATTGTTACTGCTTTTATGGGTTATGTATTACCTTGGGGTCAAATGAGTTTCTGGGGTGCAACCGTTATAACTAATTTATTATATTTTATACCTGGACTTGTTTCATGGATTTGTGGTGGATATATTATTAGTGATCCAACTTTAAAAAGATTTTTTATATTACATTTTATATTCCCATTTATAGCTTTATGTATTGTATTTATACATATATTCTTTTTACACTTACAAGGTAGCTCTAATCCTTTAGGATATGA…	505	CTACTGGTGCTACATTTGTCTTTATTTTAACTTATTTACATATATTAAGAGGATTAAATTATTCATATTCATATTTACCTTTATCATGGATATCTGGATTAATTATATTCTTAATTTCTATTGTTACTGCTTTTATGGGTTATGTATTACCTTGGGGTCAAATGAGTTTCTGGGGTGCAACCGTTATAACTAATTTATTATATTTTATACCTGGACTTGTTTCATGGATTTGTGGTGGATATATTATTAGTGATCCAACTTTAAAAAGATTTTTTATATTACATTTTATATTCCCATTTATAGCTTTATGTATTGTATTTATACATATATTCTTTTTACACTTACAAGGTAGCTCTAATCCTTTAGGATATGATACTGCTTTAAAAATACCTTTCTATC…	478	Drovetski, S.V., Aghayan, S.A., Mata, V.A., Lopes, R.J., Mode, N.A., Harvey, J.A. & Voelker, G.	Does the niche breadth or trade-off hypothesis explain the abundance-occupancy relationship in avian Haemosporidia?	Molecular Ecology, 23 (13), 3322-3329 (2014)	G002308
H1	hTUR1	KJ488583_22	TURDUS2	group I	H029	Haemoproteus minutus	Haemoproteus minutus		Armenia	Western Asia (Middle East)	Turdus merula	Turdus merula	Turdidae	Passeriformes	avian	TGGATGGTGTTTTAGATATATGCATGCTACTGGTGCTACATTTGTCTTTATTTTAACTTATTTACATATATTAAGAGGATTAAATTATTCATATTCATATTTACCTTTATCATGGATATCTGGATTAATTATATTCTTAATTTCTATTGTTACTGCTTTTATGGGTTATGTATTACCTTGGGGTCAAATGAGTTTCTGGGGTGCAACCGTTATAACTAATTTATTATATTTTATACCTGGACTTGTTTCATGGATTTGTGGTGGATATATTATTAGTGATCCAACTTTAAAAAGATTTTTTATATTACATTTTATATTCCCATTTATAGCTTTATGTATTGTATTTATACATATATTCTTTTTACACTTACAAGGTAGCTCTAATCCTTTAGGATATGA…	505	CTACTGGTGCTACATTTGTCTTTATTTTAACTTATTTACATATATTAAGAGGATTAAATTATTCATATTCATATTTACCTTTATCATGGATATCTGGATTAATTATATTCTTAATTTCTATTGTTACTGCTTTTATGGGTTATGTATTACCTTGGGGTCAAATGAGTTTCTGGGGTGCAACCGTTATAACTAATTTATTATATTTTATACCTGGACTTGTTTCATGGATTTGTGGTGGATATATTATTAGTGATCCAACTTTAAAAAGATTTTTTATATTACATTTTATATTCCCATTTATAGCTTTATGTATTGTATTTATACATATATTCTTTTTACACTTACAAGGTAGCTCTAATCCTTTAGGATATGATACTGCTTTAAAAATACCTTTCTATC…	478	Drovetski, S.V., Aghayan, S.A., Mata, V.A., Lopes, R.J., Mode, N.A., Harvey, J.A. & Voelker, G.	Does the niche breadth or trade-off hypothesis explain the abundance-occupancy relationship in avian Haemosporidia?	Molecular Ecology, 23 (13), 3322-3329 (2014)	G002309
H1	hTUR1	KJ488583_23	TURDUS2	group I	H029	Haemoproteus minutus	Haemoproteus minutus		Armenia	Western Asia (Middle East)	Turdus merula	Turdus merula	Turdidae	Passeriformes	avian	TGGATGGTGTTTTAGATATATGCATGCTACTGGTGCTACATTTGTCTTTATTTTAACTTATTTACATATATTAAGAGGATTAAATTATTCATATTCATATTTACCTTTATCATGGATATCTGGATTAATTATATTCTTAATTTCTATTGTTACTGCTTTTATGGGTTATGTATTACCTTGGGGTCAAATGAGTTTCTGGGGTGCAACCGTTATAACTAATTTATTATATTTTATACCTGGACTTGTTTCATGGATTTGTGGTGGATATATTATTAGTGATCCAACTTTAAAAAGATTTTTTATATTACATTTTATATTCCCATTTATAGCTTTATGTATTGTATTTATACATATATTCTTTTTACACTTACAAGGTAGCTCTAATCCTTTAGGATATGA…	505	CTACTGGTGCTACATTTGTCTTTATTTTAACTTATTTACATATATTAAGAGGATTAAATTATTCATATTCATATTTACCTTTATCATGGATATCTGGATTAATTATATTCTTAATTTCTATTGTTACTGCTTTTATGGGTTATGTATTACCTTGGGGTCAAATGAGTTTCTGGGGTGCAACCGTTATAACTAATTTATTATATTTTATACCTGGACTTGTTTCATGGATTTGTGGTGGATATATTATTAGTGATCCAACTTTAAAAAGATTTTTTATATTACATTTTATATTCCCATTTATAGCTTTATGTATTGTATTTATACATATATTCTTTTTACACTTACAAGGTAGCTCTAATCCTTTAGGATATGATACTGCTTTAAAAATACCTTTCTATC…	478	Drovetski, S.V., Aghayan, S.A., Mata, V.A., Lopes, R.J., Mode, N.A., Harvey, J.A. & Voelker, G.	Does the niche breadth or trade-off hypothesis explain the abundance-occupancy relationship in avian Haemosporidia?	Molecular Ecology, 23 (13), 3322-3329 (2014)	G002311
H1	hTUR1	KJ488583_24	TURDUS2	group I	H029	Haemoproteus minutus	Haemoproteus minutus		Armenia	Western Asia (Middle East)	Turdus merula	Turdus merula	Turdidae	Passeriformes	avian	TGGATGGTGTTTTAGATATATGCATGCTACTGGTGCTACATTTGTCTTTATTTTAACTTATTTACATATATTAAGAGGATTAAATTATTCATATTCATATTTACCTTTATCATGGATATCTGGATTAATTATATTCTTAATTTCTATTGTTACTGCTTTTATGGGTTATGTATTACCTTGGGGTCAAATGAGTTTCTGGGGTGCAACCGTTATAACTAATTTATTATATTTTATACCTGGACTTGTTTCATGGATTTGTGGTGGATATATTATTAGTGATCCAACTTTAAAAAGATTTTTTATATTACATTTTATATTCCCATTTATAGCTTTATGTATTGTATTTATACATATATTCTTTTTACACTTACAAGGTAGCTCTAATCCTTTAGGATATGA…	505	CTACTGGTGCTACATTTGTCTTTATTTTAACTTATTTACATATATTAAGAGGATTAAATTATTCATATTCATATTTACCTTTATCATGGATATCTGGATTAATTATATTCTTAATTTCTATTGTTACTGCTTTTATGGGTTATGTATTACCTTGGGGTCAAATGAGTTTCTGGGGTGCAACCGTTATAACTAATTTATTATATTTTATACCTGGACTTGTTTCATGGATTTGTGGTGGATATATTATTAGTGATCCAACTTTAAAAAGATTTTTTATATTACATTTTATATTCCCATTTATAGCTTTATGTATTGTATTTATACATATATTCTTTTTACACTTACAAGGTAGCTCTAATCCTTTAGGATATGATACTGCTTTAAAAATACCTTTCTATC…	478	Drovetski, S.V., Aghayan, S.A., Mata, V.A., Lopes, R.J., Mode, N.A., Harvey, J.A. & Voelker, G.	Does the niche breadth or trade-off hypothesis explain the abundance-occupancy relationship in avian Haemosporidia?	Molecular Ecology, 23 (13), 3322-3329 (2014)	G002312
H1	hTUR1	KJ488583_25	TURDUS2	group I	H029	Haemoproteus minutus	Haemoproteus minutus		Armenia	Western Asia (Middle East)	Turdus merula	Turdus merula	Turdidae	Passeriformes	avian	TGGATGGTGTTTTAGATATATGCATGCTACTGGTGCTACATTTGTCTTTATTTTAACTTATTTACATATATTAAGAGGATTAAATTATTCATATTCATATTTACCTTTATCATGGATATCTGGATTAATTATATTCTTAATTTCTATTGTTACTGCTTTTATGGGTTATGTATTACCTTGGGGTCAAATGAGTTTCTGGGGTGCAACCGTTATAACTAATTTATTATATTTTATACCTGGACTTGTTTCATGGATTTGTGGTGGATATATTATTAGTGATCCAACTTTAAAAAGATTTTTTATATTACATTTTATATTCCCATTTATAGCTTTATGTATTGTATTTATACATATATTCTTTTTACACTTACAAGGTAGCTCTAATCCTTTAGGATATGA…	505	CTACTGGTGCTACATTTGTCTTTATTTTAACTTATTTACATATATTAAGAGGATTAAATTATTCATATTCATATTTACCTTTATCATGGATATCTGGATTAATTATATTCTTAATTTCTATTGTTACTGCTTTTATGGGTTATGTATTACCTTGGGGTCAAATGAGTTTCTGGGGTGCAACCGTTATAACTAATTTATTATATTTTATACCTGGACTTGTTTCATGGATTTGTGGTGGATATATTATTAGTGATCCAACTTTAAAAAGATTTTTTATATTACATTTTATATTCCCATTTATAGCTTTATGTATTGTATTTATACATATATTCTTTTTACACTTACAAGGTAGCTCTAATCCTTTAGGATATGATACTGCTTTAAAAATACCTTTCTATC…	478	Drovetski, S.V., Aghayan, S.A., Mata, V.A., Lopes, R.J., Mode, N.A., Harvey, J.A. & Voelker, G.	Does the niche breadth or trade-off hypothesis explain the abundance-occupancy relationship in avian Haemosporidia?	Molecular Ecology, 23 (13), 3322-3329 (2014)	G002313
H1	hTUR1	KJ488583_26	TURDUS2	group I	H029	Haemoproteus minutus	Haemoproteus minutus		Armenia	Western Asia (Middle East)	Turdus merula	Turdus merula	Turdidae	Passeriformes	avian	TGGATGGTGTTTTAGATATATGCATGCTACTGGTGCTACATTTGTCTTTATTTTAACTTATTTACATATATTAAGAGGATTAAATTATTCATATTCATATTTACCTTTATCATGGATATCTGGATTAATTATATTCTTAATTTCTATTGTTACTGCTTTTATGGGTTATGTATTACCTTGGGGTCAAATGAGTTTCTGGGGTGCAACCGTTATAACTAATTTATTATATTTTATACCTGGACTTGTTTCATGGATTTGTGGTGGATATATTATTAGTGATCCAACTTTAAAAAGATTTTTTATATTACATTTTATATTCCCATTTATAGCTTTATGTATTGTATTTATACATATATTCTTTTTACACTTACAAGGTAGCTCTAATCCTTTAGGATATGA…	505	CTACTGGTGCTACATTTGTCTTTATTTTAACTTATTTACATATATTAAGAGGATTAAATTATTCATATTCATATTTACCTTTATCATGGATATCTGGATTAATTATATTCTTAATTTCTATTGTTACTGCTTTTATGGGTTATGTATTACCTTGGGGTCAAATGAGTTTCTGGGGTGCAACCGTTATAACTAATTTATTATATTTTATACCTGGACTTGTTTCATGGATTTGTGGTGGATATATTATTAGTGATCCAACTTTAAAAAGATTTTTTATATTACATTTTATATTCCCATTTATAGCTTTATGTATTGTATTTATACATATATTCTTTTTACACTTACAAGGTAGCTCTAATCCTTTAGGATATGATACTGCTTTAAAAATACCTTTCTATC…	478	Drovetski, S.V., Aghayan, S.A., Mata, V.A., Lopes, R.J., Mode, N.A., Harvey, J.A. & Voelker, G.	Does the niche breadth or trade-off hypothesis explain the abundance-occupancy relationship in avian Haemosporidia?	Molecular Ecology, 23 (13), 3322-3329 (2014)	G002314
H1	hTUR1	KJ488583_27	TURDUS2	group I	H029	Haemoproteus minutus	Haemoproteus minutus		Armenia	Western Asia (Middle East)	Turdus merula	Turdus merula	Turdidae	Passeriformes	avian	TGGATGGTGTTTTAGATATATGCATGCTACTGGTGCTACATTTGTCTTTATTTTAACTTATTTACATATATTAAGAGGATTAAATTATTCATATTCATATTTACCTTTATCATGGATATCTGGATTAATTATATTCTTAATTTCTATTGTTACTGCTTTTATGGGTTATGTATTACCTTGGGGTCAAATGAGTTTCTGGGGTGCAACCGTTATAACTAATTTATTATATTTTATACCTGGACTTGTTTCATGGATTTGTGGTGGATATATTATTAGTGATCCAACTTTAAAAAGATTTTTTATATTACATTTTATATTCCCATTTATAGCTTTATGTATTGTATTTATACATATATTCTTTTTACACTTACAAGGTAGCTCTAATCCTTTAGGATATGA…	505	CTACTGGTGCTACATTTGTCTTTATTTTAACTTATTTACATATATTAAGAGGATTAAATTATTCATATTCATATTTACCTTTATCATGGATATCTGGATTAATTATATTCTTAATTTCTATTGTTACTGCTTTTATGGGTTATGTATTACCTTGGGGTCAAATGAGTTTCTGGGGTGCAACCGTTATAACTAATTTATTATATTTTATACCTGGACTTGTTTCATGGATTTGTGGTGGATATATTATTAGTGATCCAACTTTAAAAAGATTTTTTATATTACATTTTATATTCCCATTTATAGCTTTATGTATTGTATTTATACATATATTCTTTTTACACTTACAAGGTAGCTCTAATCCTTTAGGATATGATACTGCTTTAAAAATACCTTTCTATC…	478	Drovetski, S.V., Aghayan, S.A., Mata, V.A., Lopes, R.J., Mode, N.A., Harvey, J.A. & Voelker, G.	Does the niche breadth or trade-off hypothesis explain the abundance-occupancy relationship in avian Haemosporidia?	Molecular Ecology, 23 (13), 3322-3329 (2014)	G002315
H1	hTUR1	KJ488583_28	TURDUS2	group I	H029	Haemoproteus minutus	Haemoproteus minutus		Armenia	Western Asia (Middle East)	Turdus merula	Turdus merula	Turdidae	Passeriformes	avian	TGGATGGTGTTTTAGATATATGCATGCTACTGGTGCTACATTTGTCTTTATTTTAACTTATTTACATATATTAAGAGGATTAAATTATTCATATTCATATTTACCTTTATCATGGATATCTGGATTAATTATATTCTTAATTTCTATTGTTACTGCTTTTATGGGTTATGTATTACCTTGGGGTCAAATGAGTTTCTGGGGTGCAACCGTTATAACTAATTTATTATATTTTATACCTGGACTTGTTTCATGGATTTGTGGTGGATATATTATTAGTGATCCAACTTTAAAAAGATTTTTTATATTACATTTTATATTCCCATTTATAGCTTTATGTATTGTATTTATACATATATTCTTTTTACACTTACAAGGTAGCTCTAATCCTTTAGGATATGA…	505	CTACTGGTGCTACATTTGTCTTTATTTTAACTTATTTACATATATTAAGAGGATTAAATTATTCATATTCATATTTACCTTTATCATGGATATCTGGATTAATTATATTCTTAATTTCTATTGTTACTGCTTTTATGGGTTATGTATTACCTTGGGGTCAAATGAGTTTCTGGGGTGCAACCGTTATAACTAATTTATTATATTTTATACCTGGACTTGTTTCATGGATTTGTGGTGGATATATTATTAGTGATCCAACTTTAAAAAGATTTTTTATATTACATTTTATATTCCCATTTATAGCTTTATGTATTGTATTTATACATATATTCTTTTTACACTTACAAGGTAGCTCTAATCCTTTAGGATATGATACTGCTTTAAAAATACCTTTCTATC…	478	Drovetski, S.V., Aghayan, S.A., Mata, V.A., Lopes, R.J., Mode, N.A., Harvey, J.A. & Voelker, G.	Does the niche breadth or trade-off hypothesis explain the abundance-occupancy relationship in avian Haemosporidia?	Molecular Ecology, 23 (13), 3322-3329 (2014)	G003502
H1	hTUR1	KJ488583_29	TURDUS2	group I	H029	Haemoproteus minutus	Haemoproteus minutus		Armenia	Western Asia (Middle East)	Turdus merula	Turdus merula	Turdidae	Passeriformes	avian	TGGATGGTGTTTTAGATATATGCATGCTACTGGTGCTACATTTGTCTTTATTTTAACTTATTTACATATATTAAGAGGATTAAATTATTCATATTCATATTTACCTTTATCATGGATATCTGGATTAATTATATTCTTAATTTCTATTGTTACTGCTTTTATGGGTTATGTATTACCTTGGGGTCAAATGAGTTTCTGGGGTGCAACCGTTATAACTAATTTATTATATTTTATACCTGGACTTGTTTCATGGATTTGTGGTGGATATATTATTAGTGATCCAACTTTAAAAAGATTTTTTATATTACATTTTATATTCCCATTTATAGCTTTATGTATTGTATTTATACATATATTCTTTTTACACTTACAAGGTAGCTCTAATCCTTTAGGATATGA…	505	CTACTGGTGCTACATTTGTCTTTATTTTAACTTATTTACATATATTAAGAGGATTAAATTATTCATATTCATATTTACCTTTATCATGGATATCTGGATTAATTATATTCTTAATTTCTATTGTTACTGCTTTTATGGGTTATGTATTACCTTGGGGTCAAATGAGTTTCTGGGGTGCAACCGTTATAACTAATTTATTATATTTTATACCTGGACTTGTTTCATGGATTTGTGGTGGATATATTATTAGTGATCCAACTTTAAAAAGATTTTTTATATTACATTTTATATTCCCATTTATAGCTTTATGTATTGTATTTATACATATATTCTTTTTACACTTACAAGGTAGCTCTAATCCTTTAGGATATGATACTGCTTTAAAAATACCTTTCTATC…	478	Drovetski, S.V., Aghayan, S.A., Mata, V.A., Lopes, R.J., Mode, N.A., Harvey, J.A. & Voelker, G.	Does the niche breadth or trade-off hypothesis explain the abundance-occupancy relationship in avian Haemosporidia?	Molecular Ecology, 23 (13), 3322-3329 (2014)	G003504
H1	hTUR1	KJ488583_30	TURDUS2	group I	H029	Haemoproteus minutus	Haemoproteus minutus		Armenia	Western Asia (Middle East)	Turdus merula	Turdus merula	Turdidae	Passeriformes	avian	TGGATGGTGTTTTAGATATATGCATGCTACTGGTGCTACATTTGTCTTTATTTTAACTTATTTACATATATTAAGAGGATTAAATTATTCATATTCATATTTACCTTTATCATGGATATCTGGATTAATTATATTCTTAATTTCTATTGTTACTGCTTTTATGGGTTATGTATTACCTTGGGGTCAAATGAGTTTCTGGGGTGCAACCGTTATAACTAATTTATTATATTTTATACCTGGACTTGTTTCATGGATTTGTGGTGGATATATTATTAGTGATCCAACTTTAAAAAGATTTTTTATATTACATTTTATATTCCCATTTATAGCTTTATGTATTGTATTTATACATATATTCTTTTTACACTTACAAGGTAGCTCTAATCCTTTAGGATATGA…	505	CTACTGGTGCTACATTTGTCTTTATTTTAACTTATTTACATATATTAAGAGGATTAAATTATTCATATTCATATTTACCTTTATCATGGATATCTGGATTAATTATATTCTTAATTTCTATTGTTACTGCTTTTATGGGTTATGTATTACCTTGGGGTCAAATGAGTTTCTGGGGTGCAACCGTTATAACTAATTTATTATATTTTATACCTGGACTTGTTTCATGGATTTGTGGTGGATATATTATTAGTGATCCAACTTTAAAAAGATTTTTTATATTACATTTTATATTCCCATTTATAGCTTTATGTATTGTATTTATACATATATTCTTTTTACACTTACAAGGTAGCTCTAATCCTTTAGGATATGATACTGCTTTAAAAATACCTTTCTATC…	478	Drovetski, S.V., Aghayan, S.A., Mata, V.A., Lopes, R.J., Mode, N.A., Harvey, J.A. & Voelker, G.	Does the niche breadth or trade-off hypothesis explain the abundance-occupancy relationship in avian Haemosporidia?	Molecular Ecology, 23 (13), 3322-3329 (2014)	G003505
H1	hTUR1	KJ488583_31	TURDUS2	group I	H029	Haemoproteus minutus	Haemoproteus minutus		Armenia	Western Asia (Middle East)	Turdus merula	Turdus merula	Turdidae	Passeriformes	avian	TGGATGGTGTTTTAGATATATGCATGCTACTGGTGCTACATTTGTCTTTATTTTAACTTATTTACATATATTAAGAGGATTAAATTATTCATATTCATATTTACCTTTATCATGGATATCTGGATTAATTATATTCTTAATTTCTATTGTTACTGCTTTTATGGGTTATGTATTACCTTGGGGTCAAATGAGTTTCTGGGGTGCAACCGTTATAACTAATTTATTATATTTTATACCTGGACTTGTTTCATGGATTTGTGGTGGATATATTATTAGTGATCCAACTTTAAAAAGATTTTTTATATTACATTTTATATTCCCATTTATAGCTTTATGTATTGTATTTATACATATATTCTTTTTACACTTACAAGGTAGCTCTAATCCTTTAGGATATGA…	505	CTACTGGTGCTACATTTGTCTTTATTTTAACTTATTTACATATATTAAGAGGATTAAATTATTCATATTCATATTTACCTTTATCATGGATATCTGGATTAATTATATTCTTAATTTCTATTGTTACTGCTTTTATGGGTTATGTATTACCTTGGGGTCAAATGAGTTTCTGGGGTGCAACCGTTATAACTAATTTATTATATTTTATACCTGGACTTGTTTCATGGATTTGTGGTGGATATATTATTAGTGATCCAACTTTAAAAAGATTTTTTATATTACATTTTATATTCCCATTTATAGCTTTATGTATTGTATTTATACATATATTCTTTTTACACTTACAAGGTAGCTCTAATCCTTTAGGATATGATACTGCTTTAAAAATACCTTTCTATC…	478	Drovetski, S.V., Aghayan, S.A., Mata, V.A., Lopes, R.J., Mode, N.A., Harvey, J.A. & Voelker, G.	Does the niche breadth or trade-off hypothesis explain the abundance-occupancy relationship in avian Haemosporidia?	Molecular Ecology, 23 (13), 3322-3329 (2014)	IVF1128
H1	hTUR1	KJ488583_32	TURDUS2	group I	H029	Haemoproteus minutus	Haemoproteus minutus		Armenia	Western Asia (Middle East)	Turdus merula	Turdus merula	Turdidae	Passeriformes	avian	TGGATGGTGTTTTAGATATATGCATGCTACTGGTGCTACATTTGTCTTTATTTTAACTTATTTACATATATTAAGAGGATTAAATTATTCATATTCATATTTACCTTTATCATGGATATCTGGATTAATTATATTCTTAATTTCTATTGTTACTGCTTTTATGGGTTATGTATTACCTTGGGGTCAAATGAGTTTCTGGGGTGCAACCGTTATAACTAATTTATTATATTTTATACCTGGACTTGTTTCATGGATTTGTGGTGGATATATTATTAGTGATCCAACTTTAAAAAGATTTTTTATATTACATTTTATATTCCCATTTATAGCTTTATGTATTGTATTTATACATATATTCTTTTTACACTTACAAGGTAGCTCTAATCCTTTAGGATATGA…	505	CTACTGGTGCTACATTTGTCTTTATTTTAACTTATTTACATATATTAAGAGGATTAAATTATTCATATTCATATTTACCTTTATCATGGATATCTGGATTAATTATATTCTTAATTTCTATTGTTACTGCTTTTATGGGTTATGTATTACCTTGGGGTCAAATGAGTTTCTGGGGTGCAACCGTTATAACTAATTTATTATATTTTATACCTGGACTTGTTTCATGGATTTGTGGTGGATATATTATTAGTGATCCAACTTTAAAAAGATTTTTTATATTACATTTTATATTCCCATTTATAGCTTTATGTATTGTATTTATACATATATTCTTTTTACACTTACAAGGTAGCTCTAATCCTTTAGGATATGATACTGCTTTAAAAATACCTTTCTATC…	478	Drovetski, S.V., Aghayan, S.A., Mata, V.A., Lopes, R.J., Mode, N.A., Harvey, J.A. & Voelker, G.	Does the niche breadth or trade-off hypothesis explain the abundance-occupancy relationship in avian Haemosporidia?	Molecular Ecology, 23 (13), 3322-3329 (2014)	IVF1168
H1	hTUR1	KJ488583_33	TURDUS2	group I	H029	Haemoproteus minutus	Haemoproteus minutus		Russia (west)	Eastern Europe (Russia)	Turdus merula	Turdus merula	Turdidae	Passeriformes	avian	TGGATGGTGTTTTAGATATATGCATGCTACTGGTGCTACATTTGTCTTTATTTTAACTTATTTACATATATTAAGAGGATTAAATTATTCATATTCATATTTACCTTTATCATGGATATCTGGATTAATTATATTCTTAATTTCTATTGTTACTGCTTTTATGGGTTATGTATTACCTTGGGGTCAAATGAGTTTCTGGGGTGCAACCGTTATAACTAATTTATTATATTTTATACCTGGACTTGTTTCATGGATTTGTGGTGGATATATTATTAGTGATCCAACTTTAAAAAGATTTTTTATATTACATTTTATATTCCCATTTATAGCTTTATGTATTGTATTTATACATATATTCTTTTTACACTTACAAGGTAGCTCTAATCCTTTAGGATATGA…	505	CTACTGGTGCTACATTTGTCTTTATTTTAACTTATTTACATATATTAAGAGGATTAAATTATTCATATTCATATTTACCTTTATCATGGATATCTGGATTAATTATATTCTTAATTTCTATTGTTACTGCTTTTATGGGTTATGTATTACCTTGGGGTCAAATGAGTTTCTGGGGTGCAACCGTTATAACTAATTTATTATATTTTATACCTGGACTTGTTTCATGGATTTGTGGTGGATATATTATTAGTGATCCAACTTTAAAAAGATTTTTTATATTACATTTTATATTCCCATTTATAGCTTTATGTATTGTATTTATACATATATTCTTTTTACACTTACAAGGTAGCTCTAATCCTTTAGGATATGATACTGCTTTAAAAATACCTTTCTATC…	478	Drovetski, S.V., Aghayan, S.A., Mata, V.A., Lopes, R.J., Mode, N.A., Harvey, J.A. & Voelker, G.	Does the niche breadth or trade-off hypothesis explain the abundance-occupancy relationship in avian Haemosporidia?	Molecular Ecology, 23 (13), 3322-3329 (2014)	LYV080
H1	hTUR1	KJ488583_34	TURDUS2	group I	H029	Haemoproteus minutus	Haemoproteus minutus		Russia (west)	Eastern Europe (Russia)	Turdus merula	Turdus merula	Turdidae	Passeriformes	avian	TGGATGGTGTTTTAGATATATGCATGCTACTGGTGCTACATTTGTCTTTATTTTAACTTATTTACATATATTAAGAGGATTAAATTATTCATATTCATATTTACCTTTATCATGGATATCTGGATTAATTATATTCTTAATTTCTATTGTTACTGCTTTTATGGGTTATGTATTACCTTGGGGTCAAATGAGTTTCTGGGGTGCAACCGTTATAACTAATTTATTATATTTTATACCTGGACTTGTTTCATGGATTTGTGGTGGATATATTATTAGTGATCCAACTTTAAAAAGATTTTTTATATTACATTTTATATTCCCATTTATAGCTTTATGTATTGTATTTATACATATATTCTTTTTACACTTACAAGGTAGCTCTAATCCTTTAGGATATGA…	505	CTACTGGTGCTACATTTGTCTTTATTTTAACTTATTTACATATATTAAGAGGATTAAATTATTCATATTCATATTTACCTTTATCATGGATATCTGGATTAATTATATTCTTAATTTCTATTGTTACTGCTTTTATGGGTTATGTATTACCTTGGGGTCAAATGAGTTTCTGGGGTGCAACCGTTATAACTAATTTATTATATTTTATACCTGGACTTGTTTCATGGATTTGTGGTGGATATATTATTAGTGATCCAACTTTAAAAAGATTTTTTATATTACATTTTATATTCCCATTTATAGCTTTATGTATTGTATTTATACATATATTCTTTTTACACTTACAAGGTAGCTCTAATCCTTTAGGATATGATACTGCTTTAAAAATACCTTTCTATC…	478	Drovetski, S.V., Aghayan, S.A., Mata, V.A., Lopes, R.J., Mode, N.A., Harvey, J.A. & Voelker, G.	Does the niche breadth or trade-off hypothesis explain the abundance-occupancy relationship in avian Haemosporidia?	Molecular Ecology, 23 (13), 3322-3329 (2014)	LYV122
H1	hTUR1	KJ488583_35	TURDUS2	group I	H029	Haemoproteus minutus	Haemoproteus minutus		Armenia	Western Asia (Middle East)	Turdus merula	Turdus merula	Turdidae	Passeriformes	avian	TGGATGGTGTTTTAGATATATGCATGCTACTGGTGCTACATTTGTCTTTATTTTAACTTATTTACATATATTAAGAGGATTAAATTATTCATATTCATATTTACCTTTATCATGGATATCTGGATTAATTATATTCTTAATTTCTATTGTTACTGCTTTTATGGGTTATGTATTACCTTGGGGTCAAATGAGTTTCTGGGGTGCAACCGTTATAACTAATTTATTATATTTTATACCTGGACTTGTTTCATGGATTTGTGGTGGATATATTATTAGTGATCCAACTTTAAAAAGATTTTTTATATTACATTTTATATTCCCATTTATAGCTTTATGTATTGTATTTATACATATATTCTTTTTACACTTACAAGGTAGCTCTAATCCTTTAGGATATGA…	505	CTACTGGTGCTACATTTGTCTTTATTTTAACTTATTTACATATATTAAGAGGATTAAATTATTCATATTCATATTTACCTTTATCATGGATATCTGGATTAATTATATTCTTAATTTCTATTGTTACTGCTTTTATGGGTTATGTATTACCTTGGGGTCAAATGAGTTTCTGGGGTGCAACCGTTATAACTAATTTATTATATTTTATACCTGGACTTGTTTCATGGATTTGTGGTGGATATATTATTAGTGATCCAACTTTAAAAAGATTTTTTATATTACATTTTATATTCCCATTTATAGCTTTATGTATTGTATTTATACATATATTCTTTTTACACTTACAAGGTAGCTCTAATCCTTTAGGATATGATACTGCTTTAAAAATACCTTTCTATC…	478	Drovetski, S.V., Aghayan, S.A., Mata, V.A., Lopes, R.J., Mode, N.A., Harvey, J.A. & Voelker, G.	Does the niche breadth or trade-off hypothesis explain the abundance-occupancy relationship in avian Haemosporidia?	Molecular Ecology, 23 (13), 3322-3329 (2014)	MR0979
H1	hTUR1	KJ488583_36	TURDUS2	group I	H029	Haemoproteus minutus	Haemoproteus minutus		Armenia	Western Asia (Middle East)	Turdus merula	Turdus merula	Turdidae	Passeriformes	avian	TGGATGGTGTTTTAGATATATGCATGCTACTGGTGCTACATTTGTCTTTATTTTAACTTATTTACATATATTAAGAGGATTAAATTATTCATATTCATATTTACCTTTATCATGGATATCTGGATTAATTATATTCTTAATTTCTATTGTTACTGCTTTTATGGGTTATGTATTACCTTGGGGTCAAATGAGTTTCTGGGGTGCAACCGTTATAACTAATTTATTATATTTTATACCTGGACTTGTTTCATGGATTTGTGGTGGATATATTATTAGTGATCCAACTTTAAAAAGATTTTTTATATTACATTTTATATTCCCATTTATAGCTTTATGTATTGTATTTATACATATATTCTTTTTACACTTACAAGGTAGCTCTAATCCTTTAGGATATGA…	505	CTACTGGTGCTACATTTGTCTTTATTTTAACTTATTTACATATATTAAGAGGATTAAATTATTCATATTCATATTTACCTTTATCATGGATATCTGGATTAATTATATTCTTAATTTCTATTGTTACTGCTTTTATGGGTTATGTATTACCTTGGGGTCAAATGAGTTTCTGGGGTGCAACCGTTATAACTAATTTATTATATTTTATACCTGGACTTGTTTCATGGATTTGTGGTGGATATATTATTAGTGATCCAACTTTAAAAAGATTTTTTATATTACATTTTATATTCCCATTTATAGCTTTATGTATTGTATTTATACATATATTCTTTTTACACTTACAAGGTAGCTCTAATCCTTTAGGATATGATACTGCTTTAAAAATACCTTTCTATC…	478	Drovetski, S.V., Aghayan, S.A., Mata, V.A., Lopes, R.J., Mode, N.A., Harvey, J.A. & Voelker, G.	Does the niche breadth or trade-off hypothesis explain the abundance-occupancy relationship in avian Haemosporidia?	Molecular Ecology, 23 (13), 3322-3329 (2014)	MR1047
H1	hTUR1	KJ488583_37	TURDUS2	group I	H029	Haemoproteus minutus	Haemoproteus minutus		Armenia	Western Asia (Middle East)	Turdus merula	Turdus merula	Turdidae	Passeriformes	avian	TGGATGGTGTTTTAGATATATGCATGCTACTGGTGCTACATTTGTCTTTATTTTAACTTATTTACATATATTAAGAGGATTAAATTATTCATATTCATATTTACCTTTATCATGGATATCTGGATTAATTATATTCTTAATTTCTATTGTTACTGCTTTTATGGGTTATGTATTACCTTGGGGTCAAATGAGTTTCTGGGGTGCAACCGTTATAACTAATTTATTATATTTTATACCTGGACTTGTTTCATGGATTTGTGGTGGATATATTATTAGTGATCCAACTTTAAAAAGATTTTTTATATTACATTTTATATTCCCATTTATAGCTTTATGTATTGTATTTATACATATATTCTTTTTACACTTACAAGGTAGCTCTAATCCTTTAGGATATGA…	505	CTACTGGTGCTACATTTGTCTTTATTTTAACTTATTTACATATATTAAGAGGATTAAATTATTCATATTCATATTTACCTTTATCATGGATATCTGGATTAATTATATTCTTAATTTCTATTGTTACTGCTTTTATGGGTTATGTATTACCTTGGGGTCAAATGAGTTTCTGGGGTGCAACCGTTATAACTAATTTATTATATTTTATACCTGGACTTGTTTCATGGATTTGTGGTGGATATATTATTAGTGATCCAACTTTAAAAAGATTTTTTATATTACATTTTATATTCCCATTTATAGCTTTATGTATTGTATTTATACATATATTCTTTTTACACTTACAAGGTAGCTCTAATCCTTTAGGATATGATACTGCTTTAAAAATACCTTTCTATC…	478	Drovetski, S.V., Aghayan, S.A., Mata, V.A., Lopes, R.J., Mode, N.A., Harvey, J.A. & Voelker, G.	Does the niche breadth or trade-off hypothesis explain the abundance-occupancy relationship in avian Haemosporidia?	Molecular Ecology, 23 (13), 3322-3329 (2014)	SAAc11
H1	hTUR1	KJ488583_38	TURDUS2	group I	H029	Haemoproteus minutus	Haemoproteus minutus		Armenia	Western Asia (Middle East)	Turdus merula	Turdus merula	Turdidae	Passeriformes	avian	TGGATGGTGTTTTAGATATATGCATGCTACTGGTGCTACATTTGTCTTTATTTTAACTTATTTACATATATTAAGAGGATTAAATTATTCATATTCATATTTACCTTTATCATGGATATCTGGATTAATTATATTCTTAATTTCTATTGTTACTGCTTTTATGGGTTATGTATTACCTTGGGGTCAAATGAGTTTCTGGGGTGCAACCGTTATAACTAATTTATTATATTTTATACCTGGACTTGTTTCATGGATTTGTGGTGGATATATTATTAGTGATCCAACTTTAAAAAGATTTTTTATATTACATTTTATATTCCCATTTATAGCTTTATGTATTGTATTTATACATATATTCTTTTTACACTTACAAGGTAGCTCTAATCCTTTAGGATATGA…	505	CTACTGGTGCTACATTTGTCTTTATTTTAACTTATTTACATATATTAAGAGGATTAAATTATTCATATTCATATTTACCTTTATCATGGATATCTGGATTAATTATATTCTTAATTTCTATTGTTACTGCTTTTATGGGTTATGTATTACCTTGGGGTCAAATGAGTTTCTGGGGTGCAACCGTTATAACTAATTTATTATATTTTATACCTGGACTTGTTTCATGGATTTGTGGTGGATATATTATTAGTGATCCAACTTTAAAAAGATTTTTTATATTACATTTTATATTCCCATTTATAGCTTTATGTATTGTATTTATACATATATTCTTTTTACACTTACAAGGTAGCTCTAATCCTTTAGGATATGATACTGCTTTAAAAATACCTTTCTATC…	478	Drovetski, S.V., Aghayan, S.A., Mata, V.A., Lopes, R.J., Mode, N.A., Harvey, J.A. & Voelker, G.	Does the niche breadth or trade-off hypothesis explain the abundance-occupancy relationship in avian Haemosporidia?	Molecular Ecology, 23 (13), 3322-3329 (2014)	SAAc38
H1	hTUR1	KJ488583_39	TURDUS2	group I	H029	Haemoproteus minutus	Haemoproteus minutus		Armenia	Western Asia (Middle East)	Turdus merula	Turdus merula	Turdidae	Passeriformes	avian	TGGATGGTGTTTTAGATATATGCATGCTACTGGTGCTACATTTGTCTTTATTTTAACTTATTTACATATATTAAGAGGATTAAATTATTCATATTCATATTTACCTTTATCATGGATATCTGGATTAATTATATTCTTAATTTCTATTGTTACTGCTTTTATGGGTTATGTATTACCTTGGGGTCAAATGAGTTTCTGGGGTGCAACCGTTATAACTAATTTATTATATTTTATACCTGGACTTGTTTCATGGATTTGTGGTGGATATATTATTAGTGATCCAACTTTAAAAAGATTTTTTATATTACATTTTATATTCCCATTTATAGCTTTATGTATTGTATTTATACATATATTCTTTTTACACTTACAAGGTAGCTCTAATCCTTTAGGATATGA…	505	CTACTGGTGCTACATTTGTCTTTATTTTAACTTATTTACATATATTAAGAGGATTAAATTATTCATATTCATATTTACCTTTATCATGGATATCTGGATTAATTATATTCTTAATTTCTATTGTTACTGCTTTTATGGGTTATGTATTACCTTGGGGTCAAATGAGTTTCTGGGGTGCAACCGTTATAACTAATTTATTATATTTTATACCTGGACTTGTTTCATGGATTTGTGGTGGATATATTATTAGTGATCCAACTTTAAAAAGATTTTTTATATTACATTTTATATTCCCATTTATAGCTTTATGTATTGTATTTATACATATATTCTTTTTACACTTACAAGGTAGCTCTAATCCTTTAGGATATGATACTGCTTTAAAAATACCTTTCTATC…	478	Drovetski, S.V., Aghayan, S.A., Mata, V.A., Lopes, R.J., Mode, N.A., Harvey, J.A. & Voelker, G.	Does the niche breadth or trade-off hypothesis explain the abundance-occupancy relationship in avian Haemosporidia?	Molecular Ecology, 23 (13), 3322-3329 (2014)	SAAc42
H1	hTUR1	KJ488583_40	TURDUS2	group I	H029	Haemoproteus minutus	Haemoproteus minutus		Armenia	Western Asia (Middle East)	Turdus merula	Turdus merula	Turdidae	Passeriformes	avian	TGGATGGTGTTTTAGATATATGCATGCTACTGGTGCTACATTTGTCTTTATTTTAACTTATTTACATATATTAAGAGGATTAAATTATTCATATTCATATTTACCTTTATCATGGATATCTGGATTAATTATATTCTTAATTTCTATTGTTACTGCTTTTATGGGTTATGTATTACCTTGGGGTCAAATGAGTTTCTGGGGTGCAACCGTTATAACTAATTTATTATATTTTATACCTGGACTTGTTTCATGGATTTGTGGTGGATATATTATTAGTGATCCAACTTTAAAAAGATTTTTTATATTACATTTTATATTCCCATTTATAGCTTTATGTATTGTATTTATACATATATTCTTTTTACACTTACAAGGTAGCTCTAATCCTTTAGGATATGA…	505	CTACTGGTGCTACATTTGTCTTTATTTTAACTTATTTACATATATTAAGAGGATTAAATTATTCATATTCATATTTACCTTTATCATGGATATCTGGATTAATTATATTCTTAATTTCTATTGTTACTGCTTTTATGGGTTATGTATTACCTTGGGGTCAAATGAGTTTCTGGGGTGCAACCGTTATAACTAATTTATTATATTTTATACCTGGACTTGTTTCATGGATTTGTGGTGGATATATTATTAGTGATCCAACTTTAAAAAGATTTTTTATATTACATTTTATATTCCCATTTATAGCTTTATGTATTGTATTTATACATATATTCTTTTTACACTTACAAGGTAGCTCTAATCCTTTAGGATATGATACTGCTTTAAAAATACCTTTCTATC…	478	Drovetski, S.V., Aghayan, S.A., Mata, V.A., Lopes, R.J., Mode, N.A., Harvey, J.A. & Voelker, G.	Does the niche breadth or trade-off hypothesis explain the abundance-occupancy relationship in avian Haemosporidia?	Molecular Ecology, 23 (13), 3322-3329 (2014)	SAAc53
H1	hTUR1	KJ488583_41	TURDUS2	group I	H029	Haemoproteus minutus	Haemoproteus minutus		Armenia	Western Asia (Middle East)	Turdus merula	Turdus merula	Turdidae	Passeriformes	avian	TGGATGGTGTTTTAGATATATGCATGCTACTGGTGCTACATTTGTCTTTATTTTAACTTATTTACATATATTAAGAGGATTAAATTATTCATATTCATATTTACCTTTATCATGGATATCTGGATTAATTATATTCTTAATTTCTATTGTTACTGCTTTTATGGGTTATGTATTACCTTGGGGTCAAATGAGTTTCTGGGGTGCAACCGTTATAACTAATTTATTATATTTTATACCTGGACTTGTTTCATGGATTTGTGGTGGATATATTATTAGTGATCCAACTTTAAAAAGATTTTTTATATTACATTTTATATTCCCATTTATAGCTTTATGTATTGTATTTATACATATATTCTTTTTACACTTACAAGGTAGCTCTAATCCTTTAGGATATGA…	505	CTACTGGTGCTACATTTGTCTTTATTTTAACTTATTTACATATATTAAGAGGATTAAATTATTCATATTCATATTTACCTTTATCATGGATATCTGGATTAATTATATTCTTAATTTCTATTGTTACTGCTTTTATGGGTTATGTATTACCTTGGGGTCAAATGAGTTTCTGGGGTGCAACCGTTATAACTAATTTATTATATTTTATACCTGGACTTGTTTCATGGATTTGTGGTGGATATATTATTAGTGATCCAACTTTAAAAAGATTTTTTATATTACATTTTATATTCCCATTTATAGCTTTATGTATTGTATTTATACATATATTCTTTTTACACTTACAAGGTAGCTCTAATCCTTTAGGATATGATACTGCTTTAAAAATACCTTTCTATC…	478	Drovetski, S.V., Aghayan, S.A., Mata, V.A., Lopes, R.J., Mode, N.A., Harvey, J.A. & Voelker, G.	Does the niche breadth or trade-off hypothesis explain the abundance-occupancy relationship in avian Haemosporidia?	Molecular Ecology, 23 (13), 3322-3329 (2014)	SAAc55
H1	hTUR1	KJ488583_42	TURDUS2	group I	H029	Haemoproteus minutus	Haemoproteus minutus		Russia (west)	Eastern Europe (Russia)	Turdus merula	Turdus merula	Turdidae	Passeriformes	avian	TGGATGGTGTTTTAGATATATGCATGCTACTGGTGCTACATTTGTCTTTATTTTAACTTATTTACATATATTAAGAGGATTAAATTATTCATATTCATATTTACCTTTATCATGGATATCTGGATTAATTATATTCTTAATTTCTATTGTTACTGCTTTTATGGGTTATGTATTACCTTGGGGTCAAATGAGTTTCTGGGGTGCAACCGTTATAACTAATTTATTATATTTTATACCTGGACTTGTTTCATGGATTTGTGGTGGATATATTATTAGTGATCCAACTTTAAAAAGATTTTTTATATTACATTTTATATTCCCATTTATAGCTTTATGTATTGTATTTATACATATATTCTTTTTACACTTACAAGGTAGCTCTAATCCTTTAGGATATGA…	505	CTACTGGTGCTACATTTGTCTTTATTTTAACTTATTTACATATATTAAGAGGATTAAATTATTCATATTCATATTTACCTTTATCATGGATATCTGGATTAATTATATTCTTAATTTCTATTGTTACTGCTTTTATGGGTTATGTATTACCTTGGGGTCAAATGAGTTTCTGGGGTGCAACCGTTATAACTAATTTATTATATTTTATACCTGGACTTGTTTCATGGATTTGTGGTGGATATATTATTAGTGATCCAACTTTAAAAAGATTTTTTATATTACATTTTATATTCCCATTTATAGCTTTATGTATTGTATTTATACATATATTCTTTTTACACTTACAAGGTAGCTCTAATCCTTTAGGATATGATACTGCTTTAAAAATACCTTTCTATC…	478	Drovetski, S.V., Aghayan, S.A., Mata, V.A., Lopes, R.J., Mode, N.A., Harvey, J.A. & Voelker, G.	Does the niche breadth or trade-off hypothesis explain the abundance-occupancy relationship in avian Haemosporidia?	Molecular Ecology, 23 (13), 3322-3329 (2014)	SVD4600
H1	hTUR1	KJ488583_43	TURDUS2	group I	H029	Haemoproteus minutus	Haemoproteus minutus		Armenia	Western Asia (Middle East)	Turdus merula	Turdus merula	Turdidae	Passeriformes	avian	TGGATGGTGTTTTAGATATATGCATGCTACTGGTGCTACATTTGTCTTTATTTTAACTTATTTACATATATTAAGAGGATTAAATTATTCATATTCATATTTACCTTTATCATGGATATCTGGATTAATTATATTCTTAATTTCTATTGTTACTGCTTTTATGGGTTATGTATTACCTTGGGGTCAAATGAGTTTCTGGGGTGCAACCGTTATAACTAATTTATTATATTTTATACCTGGACTTGTTTCATGGATTTGTGGTGGATATATTATTAGTGATCCAACTTTAAAAAGATTTTTTATATTACATTTTATATTCCCATTTATAGCTTTATGTATTGTATTTATACATATATTCTTTTTACACTTACAAGGTAGCTCTAATCCTTTAGGATATGA…	505	CTACTGGTGCTACATTTGTCTTTATTTTAACTTATTTACATATATTAAGAGGATTAAATTATTCATATTCATATTTACCTTTATCATGGATATCTGGATTAATTATATTCTTAATTTCTATTGTTACTGCTTTTATGGGTTATGTATTACCTTGGGGTCAAATGAGTTTCTGGGGTGCAACCGTTATAACTAATTTATTATATTTTATACCTGGACTTGTTTCATGGATTTGTGGTGGATATATTATTAGTGATCCAACTTTAAAAAGATTTTTTATATTACATTTTATATTCCCATTTATAGCTTTATGTATTGTATTTATACATATATTCTTTTTACACTTACAAGGTAGCTCTAATCCTTTAGGATATGATACTGCTTTAAAAATACCTTTCTATC…	478	Drovetski, S.V., Aghayan, S.A., Mata, V.A., Lopes, R.J., Mode, N.A., Harvey, J.A. & Voelker, G.	Does the niche breadth or trade-off hypothesis explain the abundance-occupancy relationship in avian Haemosporidia?	Molecular Ecology, 23 (13), 3322-3329 (2014)	SVD4642
H1	hTUR1	KJ488583_44	TURDUS2	group I	H029	Haemoproteus minutus	Haemoproteus minutus		Armenia	Western Asia (Middle East)	Turdus merula	Turdus merula	Turdidae	Passeriformes	avian	TGGATGGTGTTTTAGATATATGCATGCTACTGGTGCTACATTTGTCTTTATTTTAACTTATTTACATATATTAAGAGGATTAAATTATTCATATTCATATTTACCTTTATCATGGATATCTGGATTAATTATATTCTTAATTTCTATTGTTACTGCTTTTATGGGTTATGTATTACCTTGGGGTCAAATGAGTTTCTGGGGTGCAACCGTTATAACTAATTTATTATATTTTATACCTGGACTTGTTTCATGGATTTGTGGTGGATATATTATTAGTGATCCAACTTTAAAAAGATTTTTTATATTACATTTTATATTCCCATTTATAGCTTTATGTATTGTATTTATACATATATTCTTTTTACACTTACAAGGTAGCTCTAATCCTTTAGGATATGA…	505	CTACTGGTGCTACATTTGTCTTTATTTTAACTTATTTACATATATTAAGAGGATTAAATTATTCATATTCATATTTACCTTTATCATGGATATCTGGATTAATTATATTCTTAATTTCTATTGTTACTGCTTTTATGGGTTATGTATTACCTTGGGGTCAAATGAGTTTCTGGGGTGCAACCGTTATAACTAATTTATTATATTTTATACCTGGACTTGTTTCATGGATTTGTGGTGGATATATTATTAGTGATCCAACTTTAAAAAGATTTTTTATATTACATTTTATATTCCCATTTATAGCTTTATGTATTGTATTTATACATATATTCTTTTTACACTTACAAGGTAGCTCTAATCCTTTAGGATATGATACTGCTTTAAAAATACCTTTCTATC…	478	Drovetski, S.V., Aghayan, S.A., Mata, V.A., Lopes, R.J., Mode, N.A., Harvey, J.A. & Voelker, G.	Does the niche breadth or trade-off hypothesis explain the abundance-occupancy relationship in avian Haemosporidia?	Molecular Ecology, 23 (13), 3322-3329 (2014)	SVD4864
H1	hTUR1	KJ488583_45	TURDUS2	group I	H029	Haemoproteus minutus	Haemoproteus minutus		Armenia	Western Asia (Middle East)	Turdus merula	Turdus merula	Turdidae	Passeriformes	avian	TGGATGGTGTTTTAGATATATGCATGCTACTGGTGCTACATTTGTCTTTATTTTAACTTATTTACATATATTAAGAGGATTAAATTATTCATATTCATATTTACCTTTATCATGGATATCTGGATTAATTATATTCTTAATTTCTATTGTTACTGCTTTTATGGGTTATGTATTACCTTGGGGTCAAATGAGTTTCTGGGGTGCAACCGTTATAACTAATTTATTATATTTTATACCTGGACTTGTTTCATGGATTTGTGGTGGATATATTATTAGTGATCCAACTTTAAAAAGATTTTTTATATTACATTTTATATTCCCATTTATAGCTTTATGTATTGTATTTATACATATATTCTTTTTACACTTACAAGGTAGCTCTAATCCTTTAGGATATGA…	505	CTACTGGTGCTACATTTGTCTTTATTTTAACTTATTTACATATATTAAGAGGATTAAATTATTCATATTCATATTTACCTTTATCATGGATATCTGGATTAATTATATTCTTAATTTCTATTGTTACTGCTTTTATGGGTTATGTATTACCTTGGGGTCAAATGAGTTTCTGGGGTGCAACCGTTATAACTAATTTATTATATTTTATACCTGGACTTGTTTCATGGATTTGTGGTGGATATATTATTAGTGATCCAACTTTAAAAAGATTTTTTATATTACATTTTATATTCCCATTTATAGCTTTATGTATTGTATTTATACATATATTCTTTTTACACTTACAAGGTAGCTCTAATCCTTTAGGATATGATACTGCTTTAAAAATACCTTTCTATC…	478	Drovetski, S.V., Aghayan, S.A., Mata, V.A., Lopes, R.J., Mode, N.A., Harvey, J.A. & Voelker, G.	Does the niche breadth or trade-off hypothesis explain the abundance-occupancy relationship in avian Haemosporidia?	Molecular Ecology, 23 (13), 3322-3329 (2014)	SVD4926
H1	hTUR1	KJ488583_46	TURDUS2	group I	H029	Haemoproteus minutus	Haemoproteus minutus		Armenia	Western Asia (Middle East)	Turdus merula	Turdus merula	Turdidae	Passeriformes	avian	TGGATGGTGTTTTAGATATATGCATGCTACTGGTGCTACATTTGTCTTTATTTTAACTTATTTACATATATTAAGAGGATTAAATTATTCATATTCATATTTACCTTTATCATGGATATCTGGATTAATTATATTCTTAATTTCTATTGTTACTGCTTTTATGGGTTATGTATTACCTTGGGGTCAAATGAGTTTCTGGGGTGCAACCGTTATAACTAATTTATTATATTTTATACCTGGACTTGTTTCATGGATTTGTGGTGGATATATTATTAGTGATCCAACTTTAAAAAGATTTTTTATATTACATTTTATATTCCCATTTATAGCTTTATGTATTGTATTTATACATATATTCTTTTTACACTTACAAGGTAGCTCTAATCCTTTAGGATATGA…	505	CTACTGGTGCTACATTTGTCTTTATTTTAACTTATTTACATATATTAAGAGGATTAAATTATTCATATTCATATTTACCTTTATCATGGATATCTGGATTAATTATATTCTTAATTTCTATTGTTACTGCTTTTATGGGTTATGTATTACCTTGGGGTCAAATGAGTTTCTGGGGTGCAACCGTTATAACTAATTTATTATATTTTATACCTGGACTTGTTTCATGGATTTGTGGTGGATATATTATTAGTGATCCAACTTTAAAAAGATTTTTTATATTACATTTTATATTCCCATTTATAGCTTTATGTATTGTATTTATACATATATTCTTTTTACACTTACAAGGTAGCTCTAATCCTTTAGGATATGATACTGCTTTAAAAATACCTTTCTATC…	478	Drovetski, S.V., Aghayan, S.A., Mata, V.A., Lopes, R.J., Mode, N.A., Harvey, J.A. & Voelker, G.	Does the niche breadth or trade-off hypothesis explain the abundance-occupancy relationship in avian Haemosporidia?	Molecular Ecology, 23 (13), 3322-3329 (2014)	SVD4966
H1	hTUR1	KJ488583_47	TURDUS2	group I	H029	Haemoproteus minutus	Haemoproteus minutus		Morocco	Northern Africa	Turdus merula	Turdus merula	Turdidae	Passeriformes	avian	TGGATGGTGTTTTAGATATATGCATGCTACTGGTGCTACATTTGTCTTTATTTTAACTTATTTACATATATTAAGAGGATTAAATTATTCATATTCATATTTACCTTTATCATGGATATCTGGATTAATTATATTCTTAATTTCTATTGTTACTGCTTTTATGGGTTATGTATTACCTTGGGGTCAAATGAGTTTCTGGGGTGCAACCGTTATAACTAATTTATTATATTTTATACCTGGACTTGTTTCATGGATTTGTGGTGGATATATTATTAGTGATCCAACTTTAAAAAGATTTTTTATATTACATTTTATATTCCCATTTATAGCTTTATGTATTGTATTTATACATATATTCTTTTTACACTTACAAGGTAGCTCTAATCCTTTAGGATATGA…	505	CTACTGGTGCTACATTTGTCTTTATTTTAACTTATTTACATATATTAAGAGGATTAAATTATTCATATTCATATTTACCTTTATCATGGATATCTGGATTAATTATATTCTTAATTTCTATTGTTACTGCTTTTATGGGTTATGTATTACCTTGGGGTCAAATGAGTTTCTGGGGTGCAACCGTTATAACTAATTTATTATATTTTATACCTGGACTTGTTTCATGGATTTGTGGTGGATATATTATTAGTGATCCAACTTTAAAAAGATTTTTTATATTACATTTTATATTCCCATTTATAGCTTTATGTATTGTATTTATACATATATTCTTTTTACACTTACAAGGTAGCTCTAATCCTTTAGGATATGATACTGCTTTAAAAATACCTTTCTATC…	478	Drovetski, S.V., Aghayan, S.A., Mata, V.A., Lopes, R.J., Mode, N.A., Harvey, J.A. & Voelker, G.	Does the niche breadth or trade-off hypothesis explain the abundance-occupancy relationship in avian Haemosporidia?	Molecular Ecology, 23 (13), 3322-3329 (2014)	VIM01
H1	hTUR1	KM361485	TURDUS2	group I	31/11c	Haemoproteus minutus	Haemoproteus minutus		Russia (west)	Eastern Europe (Russia)	Turdus merula	Turdus merula	Turdidae	Passeriformes	avian	ATATGCATGCTACTGGTGCTACATTTGTCTTTATTTTAACTTATTTACATATATTAAGAGGATTAAATTATTCATATTCATATTTACCTTTATCATGGATATCTGGATTAATTATATTCTTAATTTCTATTGTTACTGCTTTTATGGGTTATGTATTACCTTGGGGTCAAATGAGTTTCTGGGGTGCAACCGTTATAACTAATTTATTATATTTTATACCTGGACTTGTTTCATGGATTTGTGGTGGATATATTATTAGTGATCCAACTTTAAAAAGATTTTTTATATTACATTTTATATTCCCATTTATAGCTTTATGTATTGTATTTATACATATATTCTTTTTACACTTACAAGGTAGCTCTAATCCTTTAGGATATGATACTGCTTTAAAAATAC…	533	CTACTGGTGCTACATTTGTCTTTATTTTAACTTATTTACATATATTAAGAGGATTAAATTATTCATATTCATATTTACCTTTATCATGGATATCTGGATTAATTATATTCTTAATTTCTATTGTTACTGCTTTTATGGGTTATGTATTACCTTGGGGTCAAATGAGTTTCTGGGGTGCAACCGTTATAACTAATTTATTATATTTTATACCTGGACTTGTTTCATGGATTTGTGGTGGATATATTATTAGTGATCCAACTTTAAAAAGATTTTTTATATTACATTTTATATTCCCATTTATAGCTTTATGTATTGTATTTATACATATATTCTTTTTACACTTACAAGGTAGCTCTAATCCTTTAGGATATGATACTGCTTTAAAAATACCTTTCTATC…	478	Bernotienė, R., Palinauskas, V., Iezhova, T., Murauskaitė, D. & Valkiūnas, G.	Avian haemosporidian parasites (Haemosporida): a comparative analysis of different polymerase chain reaction assays in detection of mixed infections.	Experimental parasitology, 163, 31-37 (2016)
H1	hTUR1	KY653763	TURDUS2	group I	H43-14C	Haemoproteus minutus	Haemoproteus minutus		Lithuania	Western Europe	Turdus merula	Turdus merula	Turdidae	Passeriformes	avian	ATTAACTATAATTCTATAAATTTAGCTAAAGCACATTTAATAAATTACCCATGTCCATTAAATATTAATTTCTTATGGAATTATGGATTCCTATTAGGAATTGTATTTTTTATTCAAATTCTAACTGGTGTATTATTAGCAACTTGTTATACTCCAGAAATATCTTATGCATATTATAGTGTACAACATATATTAAGAGAATTATGGAGTGGATGGTGTTTTAGATATATGCATGCTACTGGTGCTACATTTGTCTTTATTTTAACTTATTTACATATATTAAGAGGATTAAATTATTCATATTCATATTTACCTTTATCATGGATATCTGGATTAATTATATTCTTAATTTCTATTGTTACTGCTTTTATGGGTTATGTATTACCTTGGGGTCAAATG…	1121	CTACTGGTGCTACATTTGTCTTTATTTTAACTTATTTACATATATTAAGAGGATTAAATTATTCATATTCATATTTACCTTTATCATGGATATCTGGATTAATTATATTCTTAATTTCTATTGTTACTGCTTTTATGGGTTATGTATTACCTTGGGGTCAAATGAGTTTCTGGGGTGCAACCGTTATAACTAATTTATTATATTTTATACCTGGACTTGTTTCATGGATTTGTGGTGGATATATTATTAGTGATCCAACTTTAAAAAGATTTTTTATATTACATTTTATATTCCCATTTATAGCTTTATGTATTGTATTTATACATATATTCTTTTTACACTTACAAGGTAGCTCTAATCCTTTAGGATATGATACTGCTTTAAAAATACCTTTCTATC…	478	Pacheco, M. A., Matta, N.E., Valkiunas, G., Parker, P.G., Mello, B, Stanley, C.E., Lentino, M., Garcia-Amado, M.A., Cranfield, M., Pond, S. & Escalante, A.A.	Mode and rate of evolution of haemosporidian mitochondrial genomes: timing the radiation of avian parasites	Molecular biology and evolution, 35(2), 383-403 (2017)
H1	hTUR1	KY653764	TURDUS2	group I	H45-14C	Haemoproteus minutus	Haemoproteus minutus		Lithuania	Western Europe	Turdus merula	Turdus merula	Turdidae	Passeriformes	avian	ATTAACTATAATTCTATAAATTTAGCTAAAGCACATTTAATAAATTACCCATGTCCATTAAATATTAATTTCTTATGGAATTATGGATTCCTATTAGGAATTGTATTTTTTATTCAAATTCTAACTGGTGTATTATTAGCAACTTGTTATACTCCAGAAATATCTTATGCATATTATAGTGTACAACATATATTAAGAGAATTATGGAGTGGATGGTGTTTTAGATATATGCATGCTACTGGTGCTACATTTGTCTTTATTTTAACTTATTTACATATATTAAGAGGATTAAATTATTCATATTCATATTTACCTTTATCATGGATATCTGGATTAATTATATTCTTAATTTCTATTGTTACTGCTTTTATGGGTTATGTATTACCTTGGGGTCAAATG…	1121	CTACTGGTGCTACATTTGTCTTTATTTTAACTTATTTACATATATTAAGAGGATTAAATTATTCATATTCATATTTACCTTTATCATGGATATCTGGATTAATTATATTCTTAATTTCTATTGTTACTGCTTTTATGGGTTATGTATTACCTTGGGGTCAAATGAGTTTCTGGGGTGCAACCGTTATAACTAATTTATTATATTTTATACCTGGACTTGTTTCATGGATTTGTGGTGGATATATTATTAGTGATCCAACTTTAAAAAGATTTTTTATATTACATTTTATATTCCCATTTATAGCTTTATGTATTGTATTTATACATATATTCTTTTTACACTTACAAGGTAGCTCTAATCCTTTAGGATATGATACTGCTTTAAAAATACCTTTCTATC…	478	Pacheco, M. A., Matta, N.E., Valkiunas, G., Parker, P.G., Mello, B, Stanley, C.E., Lentino, M., Garcia-Amado, M.A., Cranfield, M., Pond, S. & Escalante, A.A.	Mode and rate of evolution of haemosporidian mitochondrial genomes: timing the radiation of avian parasites	Molecular biology and evolution, 35(2), 383-403 (2017)
H1	hTUR1	MF594403	TURDUS2	group I	IzmirHaemCcir2	Haemoproteus minutus	Haemoproteus minutus		Turkey	Western Asia (Middle East)	Culicoides circumscriptus	Ceratopogonidae	Ceratopogonidae	Diptera	dipteran	GCTACTGGTGCTACATTTGTCTTTATTTTAACTTATTTACATATATTAAGAGGATTAAATTATTCATATTCATATTTACCTTTATCATGGATATCTGGATTAATTATATTCTTAATTTCTATTGTTACTGCTTTTATGGGTTATGTATTACCTTGGGGTCAAATGAGTTTCTGGGGTGCAACCGTTATAACTAATTTATTATATTTTATACCTGGACTTGTTTCATGGATTTGTGGTGGATATATTATTAGTGATCCAACTTTAAAAAGATTTTTTATATTACATTTTATATTCCCATTTATAGCTTTATGTATTGTATTTATACATATATTCTTTTTACACTTACAAGGTAGCTCTAATCCTTTAGGATATGATACTGCTTTAAAAATACCTTTCTAT…	479	CTACTGGTGCTACATTTGTCTTTATTTTAACTTATTTACATATATTAAGAGGATTAAATTATTCATATTCATATTTACCTTTATCATGGATATCTGGATTAATTATATTCTTAATTTCTATTGTTACTGCTTTTATGGGTTATGTATTACCTTGGGGTCAAATGAGTTTCTGGGGTGCAACCGTTATAACTAATTTATTATATTTTATACCTGGACTTGTTTCATGGATTTGTGGTGGATATATTATTAGTGATCCAACTTTAAAAAGATTTTTTATATTACATTTTATATTCCCATTTATAGCTTTATGTATTGTATTTATACATATATTCTTTTTACACTTACAAGGTAGCTCTAATCCTTTAGGATATGATACTGCTTTAAAAATACCTTTCTATC…	478	Yildirim, A., Yesioz, H., Ciloglu, A., Yetismis, G., Sahingoz Demirpolat, G. & Duzlu, O.	Molecular Characterization of Culicoides Species in Izmir Vicinity and Investigation of Their Vector Potential for Haemosporidia Infections	Unpublished
H1	hTUR1	MG726189_01	TURDUS2	group I	SCG258	Haemoproteus minutus	Haemoproteus minutus		USA: Alaska	North America	Loxia leucoptera	Passeriformes others	Fringillidae	Passeriformes	avian	TACTGGTGCTACATTTGTCTTTATTTTAACTTATTTACATATATTAAGAGGATTAAATTATTCATATTCATATTTACCTTTATCATGGATATCTGGATTAATTATATTCTTAATTTCTATTGTTACTGCTTTTATGGGTTATGTATTACCTTGGGGTCAAATGAGTTTCTGGGGTGCAACCGTTATAACTAATTTATTATATTTTATACCTGGACTTGTTTCATGGATTTGTGGTGGATATATTATTAGTGATCCAACTTTAAAAAGATTTTTTATATTACATTTTATATTCCCATTTATAGCTTTATGTATTGTATTTATACATATATTCTTTTTACACTTACAAGGTAGCTCTAATCCTTTAGGATATGATACTGCTTTAAAAATACCTTTCTATCC…	477	TACTGGTGCTACATTTGTCTTTATTTTAACTTATTTACATATATTAAGAGGATTAAATTATTCATATTCATATTTACCTTTATCATGGATATCTGGATTAATTATATTCTTAATTTCTATTGTTACTGCTTTTATGGGTTATGTATTACCTTGGGGTCAAATGAGTTTCTGGGGTGCAACCGTTATAACTAATTTATTATATTTTATACCTGGACTTGTTTCATGGATTTGTGGTGGATATATTATTAGTGATCCAACTTTAAAAAGATTTTTTATATTACATTTTATATTCCCATTTATAGCTTTATGTATTGTATTTATACATATATTCTTTTTACACTTACAAGGTAGCTCTAATCCTTTAGGATATGATACTGCTTTAAAAATACCTTTCTATCC…	477	Galen, S.C., Speer, K.A. & Perkins, S.L.	Evolutionary lability of host associations promotes phylogenetic overdispersion of co‐infecting blood parasites	Journal of Animal Ecology, 88(12), 1936-1949 (2019)	Denali1
H1	hTUR1	MG726189_02	TURDUS2	group I	PRS4416	Haemoproteus minutus	Haemoproteus minutus		USA: Alaska	North America	Loxia leucoptera	Passeriformes others	Fringillidae	Passeriformes	avian	TACTGGTGCTACATTTGTCTTTATTTTAACTTATTTACATATATTAAGAGGATTAAATTATTCATATTCATATTTACCTTTATCATGGATATCTGGATTAATTATATTCTTAATTTCTATTGTTACTGCTTTTATGGGTTATGTATTACCTTGGGGTCAAATGAGTTTCTGGGGTGCAACCGTTATAACTAATTTATTATATTTTATACCTGGACTTGTTTCATGGATTTGTGGTGGATATATTATTAGTGATCCAACTTTAAAAAGATTTTTTATATTACATTTTATATTCCCATTTATAGCTTTATGTATTGTATTTATACATATATTCTTTTTACACTTACAAGGTAGCTCTAATCCTTTAGGATATGATACTGCTTTAAAAATACCTTTCTATCC…	477	TACTGGTGCTACATTTGTCTTTATTTTAACTTATTTACATATATTAAGAGGATTAAATTATTCATATTCATATTTACCTTTATCATGGATATCTGGATTAATTATATTCTTAATTTCTATTGTTACTGCTTTTATGGGTTATGTATTACCTTGGGGTCAAATGAGTTTCTGGGGTGCAACCGTTATAACTAATTTATTATATTTTATACCTGGACTTGTTTCATGGATTTGTGGTGGATATATTATTAGTGATCCAACTTTAAAAAGATTTTTTATATTACATTTTATATTCCCATTTATAGCTTTATGTATTGTATTTATACATATATTCTTTTTACACTTACAAGGTAGCTCTAATCCTTTAGGATATGATACTGCTTTAAAAATACCTTTCTATCC…	477	Galen, S.C., Speer, K.A. & Perkins, S.L.	Evolutionary lability of host associations promotes phylogenetic overdispersion of co‐infecting blood parasites	Journal of Animal Ecology, 88(12), 1936-1949 (2019)	Denali1
H1	hTUR1	MG726189_03	TURDUS2	group I	PRS4419	Haemoproteus minutus	Haemoproteus sp.		USA: Alaska	North America	Loxia leucoptera	Passeriformes others	Fringillidae	Passeriformes	avian	TACTGGTGCTACATTTGTCTTTATTTTAACTTATTTACATATATTAAGAGGATTAAATTATTCATATTCATATTTACCTTTATCATGGATATCTGGATTAATTATATTCTTAATTTCTATTGTTACTGCTTTTATGGGTTATGTATTACCTTGGGGTCAAATGAGTTTCTGGGGTGCAACCGTTATAACTAATTTATTATATTTTATACCTGGACTTGTTTCATGGATTTGTGGTGGATATATTATTAGTGATCCAACTTTAAAAAGATTTTTTATATTACATTTTATATTCCCATTTATAGCTTTATGTATTGTATTTATACATATATTCTTTTTACACTTACAAGGTAGCTCTAATCCTTTAGGATATGATACTGCTTTAAAAATACCTTTCTATCC…	477	TACTGGTGCTACATTTGTCTTTATTTTAACTTATTTACATATATTAAGAGGATTAAATTATTCATATTCATATTTACCTTTATCATGGATATCTGGATTAATTATATTCTTAATTTCTATTGTTACTGCTTTTATGGGTTATGTATTACCTTGGGGTCAAATGAGTTTCTGGGGTGCAACCGTTATAACTAATTTATTATATTTTATACCTGGACTTGTTTCATGGATTTGTGGTGGATATATTATTAGTGATCCAACTTTAAAAAGATTTTTTATATTACATTTTATATTCCCATTTATAGCTTTATGTATTGTATTTATACATATATTCTTTTTACACTTACAAGGTAGCTCTAATCCTTTAGGATATGATACTGCTTTAAAAATACCTTTCTATCC…	477	Galen, S.C., Speer, K.A. & Perkins, S.L.	Evolutionary lability of host associations promotes phylogenetic overdispersion of co‐infecting blood parasites	Journal of Animal Ecology, 88(12), 1936-1949 (2019)	Denali1
H1	hTUR1	MG726189_04	TURDUS2	group I	SCG269	Haemoproteus minutus	Haemoproteus minutus		USA: Alaska	North America	Cardellina pusilla	Passeriformes others	Parulidae	Passeriformes	avian	TACTGGTGCTACATTTGTCTTTATTTTAACTTATTTACATATATTAAGAGGATTAAATTATTCATATTCATATTTACCTTTATCATGGATATCTGGATTAATTATATTCTTAATTTCTATTGTTACTGCTTTTATGGGTTATGTATTACCTTGGGGTCAAATGAGTTTCTGGGGTGCAACCGTTATAACTAATTTATTATATTTTATACCTGGACTTGTTTCATGGATTTGTGGTGGATATATTATTAGTGATCCAACTTTAAAAAGATTTTTTATATTACATTTTATATTCCCATTTATAGCTTTATGTATTGTATTTATACATATATTCTTTTTACACTTACAAGGTAGCTCTAATCCTTTAGGATATGATACTGCTTTAAAAATACCTTTCTATCC…	477	TACTGGTGCTACATTTGTCTTTATTTTAACTTATTTACATATATTAAGAGGATTAAATTATTCATATTCATATTTACCTTTATCATGGATATCTGGATTAATTATATTCTTAATTTCTATTGTTACTGCTTTTATGGGTTATGTATTACCTTGGGGTCAAATGAGTTTCTGGGGTGCAACCGTTATAACTAATTTATTATATTTTATACCTGGACTTGTTTCATGGATTTGTGGTGGATATATTATTAGTGATCCAACTTTAAAAAGATTTTTTATATTACATTTTATATTCCCATTTATAGCTTTATGTATTGTATTTATACATATATTCTTTTTACACTTACAAGGTAGCTCTAATCCTTTAGGATATGATACTGCTTTAAAAATACCTTTCTATCC…	477	Galen, S.C., Speer, K.A. & Perkins, S.L.	Evolutionary lability of host associations promotes phylogenetic overdispersion of co‐infecting blood parasites	Journal of Animal Ecology, 88(12), 1936-1949 (2019)	Denali2
H1	hTUR1	MG726189_05	TURDUS2	group I	SCG251	Haemoproteus minutus	Haemoproteus sp.		USA: Alaska	North America	Setophaga striata	Passeriformes others	Parulidae	Passeriformes	avian	TACTGGTGCTACATTTGTCTTTATTTTAACTTATTTACATATATTAAGAGGATTAAATTATTCATATTCATATTTACCTTTATCATGGATATCTGGATTAATTATATTCTTAATTTCTATTGTTACTGCTTTTATGGGTTATGTATTACCTTGGGGTCAAATGAGTTTCTGGGGTGCAACCGTTATAACTAATTTATTATATTTTATACCTGGACTTGTTTCATGGATTTGTGGTGGATATATTATTAGTGATCCAACTTTAAAAAGATTTTTTATATTACATTTTATATTCCCATTTATAGCTTTATGTATTGTATTTATACATATATTCTTTTTACACTTACAAGGTAGCTCTAATCCTTTAGGATATGATACTGCTTTAAAAATACCTTTCTATCC…	477	TACTGGTGCTACATTTGTCTTTATTTTAACTTATTTACATATATTAAGAGGATTAAATTATTCATATTCATATTTACCTTTATCATGGATATCTGGATTAATTATATTCTTAATTTCTATTGTTACTGCTTTTATGGGTTATGTATTACCTTGGGGTCAAATGAGTTTCTGGGGTGCAACCGTTATAACTAATTTATTATATTTTATACCTGGACTTGTTTCATGGATTTGTGGTGGATATATTATTAGTGATCCAACTTTAAAAAGATTTTTTATATTACATTTTATATTCCCATTTATAGCTTTATGTATTGTATTTATACATATATTCTTTTTACACTTACAAGGTAGCTCTAATCCTTTAGGATATGATACTGCTTTAAAAATACCTTTCTATCC…	477	Galen, S.C., Speer, K.A. & Perkins, S.L.	Evolutionary lability of host associations promotes phylogenetic overdispersion of co‐infecting blood parasites	Journal of Animal Ecology, 88(12), 1936-1949 (2019)	Denali1
H1	hTUR1	MG726189_06	TURDUS2	group I	PRS4424	Haemoproteus minutus	Haemoproteus minutus		USA: Alaska	North America	Turdus migratorius	Turdus migratorius	Turdidae	Passeriformes	avian	TACTGGTGCTACATTTGTCTTTATTTTAACTTATTTACATATATTAAGAGGATTAAATTATTCATATTCATATTTACCTTTATCATGGATATCTGGATTAATTATATTCTTAATTTCTATTGTTACTGCTTTTATGGGTTATGTATTACCTTGGGGTCAAATGAGTTTCTGGGGTGCAACCGTTATAACTAATTTATTATATTTTATACCTGGACTTGTTTCATGGATTTGTGGTGGATATATTATTAGTGATCCAACTTTAAAAAGATTTTTTATATTACATTTTATATTCCCATTTATAGCTTTATGTATTGTATTTATACATATATTCTTTTTACACTTACAAGGTAGCTCTAATCCTTTAGGATATGATACTGCTTTAAAAATACCTTTCTATCC…	477	TACTGGTGCTACATTTGTCTTTATTTTAACTTATTTACATATATTAAGAGGATTAAATTATTCATATTCATATTTACCTTTATCATGGATATCTGGATTAATTATATTCTTAATTTCTATTGTTACTGCTTTTATGGGTTATGTATTACCTTGGGGTCAAATGAGTTTCTGGGGTGCAACCGTTATAACTAATTTATTATATTTTATACCTGGACTTGTTTCATGGATTTGTGGTGGATATATTATTAGTGATCCAACTTTAAAAAGATTTTTTATATTACATTTTATATTCCCATTTATAGCTTTATGTATTGTATTTATACATATATTCTTTTTACACTTACAAGGTAGCTCTAATCCTTTAGGATATGATACTGCTTTAAAAATACCTTTCTATCC…	477	Galen, S.C., Speer, K.A. & Perkins, S.L.	Evolutionary lability of host associations promotes phylogenetic overdispersion of co‐infecting blood parasites	Journal of Animal Ecology, 88(12), 1936-1949 (2019)	Denali1
H1	hTUR1	MG726189_07	TURDUS2	group I	GFB3805	Haemoproteus minutus	Haemoproteus sp.		USA: Alaska	North America	Turdus migratorius	Turdus migratorius	Turdidae	Passeriformes	avian	TACTGGTGCTACATTTGTCTTTATTTTAACTTATTTACATATATTAAGAGGATTAAATTATTCATATTCATATTTACCTTTATCATGGATATCTGGATTAATTATATTCTTAATTTCTATTGTTACTGCTTTTATGGGTTATGTATTACCTTGGGGTCAAATGAGTTTCTGGGGTGCAACCGTTATAACTAATTTATTATATTTTATACCTGGACTTGTTTCATGGATTTGTGGTGGATATATTATTAGTGATCCAACTTTAAAAAGATTTTTTATATTACATTTTATATTCCCATTTATAGCTTTATGTATTGTATTTATACATATATTCTTTTTACACTTACAAGGTAGCTCTAATCCTTTAGGATATGATACTGCTTTAAAAATACCTTTCTATCC…	477	TACTGGTGCTACATTTGTCTTTATTTTAACTTATTTACATATATTAAGAGGATTAAATTATTCATATTCATATTTACCTTTATCATGGATATCTGGATTAATTATATTCTTAATTTCTATTGTTACTGCTTTTATGGGTTATGTATTACCTTGGGGTCAAATGAGTTTCTGGGGTGCAACCGTTATAACTAATTTATTATATTTTATACCTGGACTTGTTTCATGGATTTGTGGTGGATATATTATTAGTGATCCAACTTTAAAAAGATTTTTTATATTACATTTTATATTCCCATTTATAGCTTTATGTATTGTATTTATACATATATTCTTTTTACACTTACAAGGTAGCTCTAATCCTTTAGGATATGATACTGCTTTAAAAATACCTTTCTATCC…	477	Galen, S.C., Speer, K.A. & Perkins, S.L.	Evolutionary lability of host associations promotes phylogenetic overdispersion of co‐infecting blood parasites	Journal of Animal Ecology, 88(12), 1936-1949 (2019)	Elliot1
H1	hTUR1	MG726189_08	TURDUS2	group I	PRS4420	Haemoproteus minutus	Haemoproteus sp.		USA: Alaska	North America	Turdus migratorius	Turdus migratorius	Turdidae	Passeriformes	avian	TACTGGTGCTACATTTGTCTTTATTTTAACTTATTTACATATATTAAGAGGATTAAATTATTCATATTCATATTTACCTTTATCATGGATATCTGGATTAATTATATTCTTAATTTCTATTGTTACTGCTTTTATGGGTTATGTATTACCTTGGGGTCAAATGAGTTTCTGGGGTGCAACCGTTATAACTAATTTATTATATTTTATACCTGGACTTGTTTCATGGATTTGTGGTGGATATATTATTAGTGATCCAACTTTAAAAAGATTTTTTATATTACATTTTATATTCCCATTTATAGCTTTATGTATTGTATTTATACATATATTCTTTTTACACTTACAAGGTAGCTCTAATCCTTTAGGATATGATACTGCTTTAAAAATACCTTTCTATCC…	477	TACTGGTGCTACATTTGTCTTTATTTTAACTTATTTACATATATTAAGAGGATTAAATTATTCATATTCATATTTACCTTTATCATGGATATCTGGATTAATTATATTCTTAATTTCTATTGTTACTGCTTTTATGGGTTATGTATTACCTTGGGGTCAAATGAGTTTCTGGGGTGCAACCGTTATAACTAATTTATTATATTTTATACCTGGACTTGTTTCATGGATTTGTGGTGGATATATTATTAGTGATCCAACTTTAAAAAGATTTTTTATATTACATTTTATATTCCCATTTATAGCTTTATGTATTGTATTTATACATATATTCTTTTTACACTTACAAGGTAGCTCTAATCCTTTAGGATATGATACTGCTTTAAAAATACCTTTCTATCC…	477	Galen, S.C., Speer, K.A. & Perkins, S.L.	Evolutionary lability of host associations promotes phylogenetic overdispersion of co‐infecting blood parasites	Journal of Animal Ecology, 88(12), 1936-1949 (2019)	Denali1
H1	hTUR1	MG976528	TURDUS2	group I	TURDUS2	Haemoproteus minutus	Haemoproteus sp.		Iran	Western Asia (Middle East)	Turdus merula	Turdus merula	Turdidae	Passeriformes	avian	GCTACTGGTGCTACATTTGTCTTTATTTTAACTTATTTACATATATTAAGAGGATTAAATTATTCATATTCATATTTACCTTTATCATGGATATCTGGATTAATTATATTCTTAATTTCTATTGTTACTGCTTTTATGGGTTATGTATTACCTTGGGGTCAAATGAGTTTCTGGGGTGCAACCGTTATAACTAATTTATTATATTTTATACCTGGACTTGTTTCATGGATTTGTGGTGGATATATTATTAGTGATCCAACTTTAAAAAGATTTTTTATATTACATTTTATATTCCCATTTATAGCTTTATGTATTGTATTTATACATATATTCTTTTTACACTTACAAGGTAGCTCTAATCCTTTAGGATATGATACTGCTTTAAAAATACCTTTCTAT…	479	CTACTGGTGCTACATTTGTCTTTATTTTAACTTATTTACATATATTAAGAGGATTAAATTATTCATATTCATATTTACCTTTATCATGGATATCTGGATTAATTATATTCTTAATTTCTATTGTTACTGCTTTTATGGGTTATGTATTACCTTGGGGTCAAATGAGTTTCTGGGGTGCAACCGTTATAACTAATTTATTATATTTTATACCTGGACTTGTTTCATGGATTTGTGGTGGATATATTATTAGTGATCCAACTTTAAAAAGATTTTTTATATTACATTTTATATTCCCATTTATAGCTTTATGTATTGTATTTATACATATATTCTTTTTACACTTACAAGGTAGCTCTAATCCTTTAGGATATGATACTGCTTTAAAAATACCTTTCTATC…	478	Nourani, L., Aliabadian, M., Mirshamsi, O. & Dinparast Djadid, N.	Molecular detection and genetic diversity of avian haemosporidian parasites in Iran	PLoS ONE 13 (11), e0206638 (2018)
H1	hTUR1	MG976529	TURDUS2	group I	TURDUS2	Haemoproteus minutus	Haemoproteus sp.		Iran	Western Asia (Middle East)	Turdus merula	Turdus merula	Turdidae	Passeriformes	avian	GCTACTGGTGCTACATTTGTCTTTATTTTAACTTATTTACATATATTAAGAGGATTAAATTATTCATATTCATATTTACCTTTATCATGGATATCTGGATTAATTATATTCTTAATTTCTATTGTTACTGCTTTTATGGGTTATGTATTACCTTGGGGTCAAATGAGTTTCTGGGGTGCAACCGTTATAACTAATTTATTATATTTTATACCTGGACTTGTTTCATGGATTTGTGGTGGATATATTATTAGTGATCCAACTTTAAAAAGATTTTTTATATTACATTTTATATTCCCATTTATAGCTTTATGTATTGTATTTATACATATATTCTTTTTACACTTACAAGGTAGCTCTAATCCTTTAGGATATGATACTGCTTTAAAAATACCTTTCTAT…	479	CTACTGGTGCTACATTTGTCTTTATTTTAACTTATTTACATATATTAAGAGGATTAAATTATTCATATTCATATTTACCTTTATCATGGATATCTGGATTAATTATATTCTTAATTTCTATTGTTACTGCTTTTATGGGTTATGTATTACCTTGGGGTCAAATGAGTTTCTGGGGTGCAACCGTTATAACTAATTTATTATATTTTATACCTGGACTTGTTTCATGGATTTGTGGTGGATATATTATTAGTGATCCAACTTTAAAAAGATTTTTTATATTACATTTTATATTCCCATTTATAGCTTTATGTATTGTATTTATACATATATTCTTTTTACACTTACAAGGTAGCTCTAATCCTTTAGGATATGATACTGCTTTAAAAATACCTTTCTATC…	478	Nourani, L., Aliabadian, M., Mirshamsi, O. & Dinparast Djadid, N.	Molecular detection and genetic diversity of avian haemosporidian parasites in Iran	PLoS ONE 13 (11), e0206638 (2018)
H1	hTUR1	MH457417	TURDUS2	group I	TURDUS2	Haemoproteus minutus	Haemoproteus minutus		Peru	South America	Turdus fulviventris	Turdus fulviventris	Turdidae	Passeriformes	avian	TACTGGTGCTACATTTGTCTTTATTTTAACTTATTTACATATATTAAGAGGATTAAATTATTCATATTCATATTTACCTTTATCATGGATATCTGGATTAATTATATTCTTAATTTCTATTGTTACTGCTTTTATGGGTTATGTATTACCTTGGGGTCAAATGAGTTTCTGGGGTGCAACCGTTATAACTAATTTATTATATTTTATACCTGGACTTGTTTCATGGATTTGTGGTGGATATATTATTAGTGATCCAACTTTAAAAAGATTTTTTATATTACATTTTATATTCCCATTTATAGCTTTATGTATTGTATTTATACATATATTCTTTTTACACTTACAAGGTAGCTCTAATCCTTTAGGATATGATACTGCTTTAAAAATACCTTTCTATCC…	477	CTACTGGTGCTACATTTGTCTTTATTTTAACTTATTTACATATATTAAGAGGATTAAATTATTCATATTCATATTTACCTTTATCATGGATATCTGGATTAATTATATTCTTAATTTCTATTGTTACTGCTTTTATGGGTTATGTATTACCTTGGGGTCAAATGAGTTTCTGGGGTGCAACCGTTATAACTAATTTATTATATTTTATACCTGGACTTGTTTCATGGATTTGTGGTGGATATATTATTAGTGATCCAACTTTAAAAAGATTTTTTATATTACATTTTATATTCCCATTTATAGCTTTATGTATTGTATTTATACATATATTCTTTTTACACTTACAAGGTAGCTCTAATCCTTTAGGATATGATACTGCTTTAAAAATACCTTTCTATC…	477	Fecchio, A., Wells, K., Bell, J.A., Tkach, V.V., Lutz, H.L., Weckstein, J.D., Clegg, S.M. & Clark, N.J.	Climate variation influences host specificity in avian malaria parasites	Ecology letters, 22(3), 547-557 (2019)
H1	hTUR1	MK330151	TURDUS2	group I	AH0610	Haemoproteus minutus	Haemoproteus sp.		Austria	Western Europe	Turdus merula	Turdus merula	Turdidae	Passeriformes	avian	CTACTGGTGCTACATTTGTCTTTATTTTAACTTATTTACATATATTAAGAGGATTAAATTATTCATATTCATATTTACCTTTATCATGGATATCTGGATTAATTATATTCTTAATTTCTATTGTTACTGCTTTTATGGGTTATGTATTACCTTGGGGTCAAATGAGTTTCTGGGGTGCAACCGTTATAACTAATTTATTATATTTTATACCTGGACTTGTTTCATGGATTTGTGGTGGATATATTATTAGTGATCCAACTTTAAAAAGATTTTTTATATTACATTTTATATTCCCATTTATAGCTTTATGTATTGTATTTATACATATATTCTTTTTACACTTACAAGGTAGCTCTAATCCTTTAGGATATGATACTGCTTTAAAAATACCTTTCTATC…	478	CTACTGGTGCTACATTTGTCTTTATTTTAACTTATTTACATATATTAAGAGGATTAAATTATTCATATTCATATTTACCTTTATCATGGATATCTGGATTAATTATATTCTTAATTTCTATTGTTACTGCTTTTATGGGTTATGTATTACCTTGGGGTCAAATGAGTTTCTGGGGTGCAACCGTTATAACTAATTTATTATATTTTATACCTGGACTTGTTTCATGGATTTGTGGTGGATATATTATTAGTGATCCAACTTTAAAAAGATTTTTTATATTACATTTTATATTCCCATTTATAGCTTTATGTATTGTATTTATACATATATTCTTTTTACACTTACAAGGTAGCTCTAATCCTTTAGGATATGATACTGCTTTAAAAATACCTTTCTATC…	478	Harl, J., Himmel, T., Valkiūnas, G., Ilgūnas, M., Bakonyi, T. & Weissenböck, H.	Geographic and host distribution of haemosporidian parasite lineages from birds of the family Turdidae	present study	VetMed (Virology)
H1	hTUR1	MK652250	TURDUS2	group I	AH0014	Haemoproteus minutus	Haemoproteus minutus		Lithuania: Ventes Ragas	Western Europe	Turdus merula	Turdus merula	Turdidae	Passeriformes	avian	TTTAGATATATGCATGCTACTGGTGCTACATTTGTCTTTATTTTAACTTATTTACATATATTAAGAGGATTAAATTATTCATATTCATATTTACCTTTATCATGGATATCTGGATTAATTATATTCTTAATTTCTATTGTTACTGCTTTTATGGGTTATGTATTACCTTGGGGTCAAATGAGTTTCTGGGGTGCAACCGTTATAACTAATTTATTATATTTTATACCTGGACTTGTTTCATGGATTTGTGGTGGATATATTATTAGTGATCCAACTTTAAAAAGATTTTTTATATTACATTTTATATTCCCATTTATAGCTTTATGTATTGTATTTATACATATATTCTTTTTACACTTACAAGGTAGCTCTAATCCTTTAGGATATGATACTGCTTTA…	885	CTACTGGTGCTACATTTGTCTTTATTTTAACTTATTTACATATATTAAGAGGATTAAATTATTCATATTCATATTTACCTTTATCATGGATATCTGGATTAATTATATTCTTAATTTCTATTGTTACTGCTTTTATGGGTTATGTATTACCTTGGGGTCAAATGAGTTTCTGGGGTGCAACCGTTATAACTAATTTATTATATTTTATACCTGGACTTGTTTCATGGATTTGTGGTGGATATATTATTAGTGATCCAACTTTAAAAAGATTTTTTATATTACATTTTATATTCCCATTTATAGCTTTATGTATTGTATTTATACATATATTCTTTTTACACTTACAAGGTAGCTCTAATCCTTTAGGATATGATACTGCTTTAAAAATACCTTTCTATC…	478	Harl, J., Himmel, T., Valkiūnas, G., Ilgūnas, M., Bakonyi, T. & Weissenböck, H.	Geographic and host distribution of haemosporidian parasite lineages from birds of the family Turdidae	present study	Palinauskas V.
H1	hTUR1	MT912342	TURDUS2	group I	AH0042H	Haemoproteus minutus	Haemoproteus sp.		Austria	Western Europe	Turdus merula	Turdus merula	Turdidae	Passeriformes	avian	CTACTGGTGCTACATTTGTCTTTATTTTAACTTATTTACATATATTAAGAGGATTAAATTATTCATATTCATATTTACCTTTATCATGGATATCTGGATTAATTATATTCTTAATTTCTATTGTTACTGCTTTTATGGGTTATGTATTACCTTGGGGTCAAATGAGTTTCTGGGGTGCAACCGTTATAACTAATTTATTATATTTTATACCTGGACTTGTTTCATGGATTTGTGGTGGATATATTATTAGTGATCCAACTTTAAAAAGATTTTTTATATTACATTTTATATTCCCATTTATAGCTTTATGTATTGTATTTATACATATATTCTTTTTACACTTACAAGGTAGCTCTAATCCTTTAGGATATGATACTGCTTTAAAAATACCTTTCTATC…	478	CTACTGGTGCTACATTTGTCTTTATTTTAACTTATTTACATATATTAAGAGGATTAAATTATTCATATTCATATTTACCTTTATCATGGATATCTGGATTAATTATATTCTTAATTTCTATTGTTACTGCTTTTATGGGTTATGTATTACCTTGGGGTCAAATGAGTTTCTGGGGTGCAACCGTTATAACTAATTTATTATATTTTATACCTGGACTTGTTTCATGGATTTGTGGTGGATATATTATTAGTGATCCAACTTTAAAAAGATTTTTTATATTACATTTTATATTCCCATTTATAGCTTTATGTATTGTATTTATACATATATTCTTTTTACACTTACAAGGTAGCTCTAATCCTTTAGGATATGATACTGCTTTAAAAATACCTTTCTATC…	478	Harl, J., Himmel, T., Valkiūnas, G., Ilgūnas, M., Bakonyi, T. & Weissenböck, H.	Geographic and host distribution of haemosporidian parasite lineages from birds of the family Turdidae	present study	VetMed (Bird clinic)
H1	hTUR1	MT912343	TURDUS2	group I	AH0642H	Haemoproteus minutus	Haemoproteus sp.		Austria	Western Europe	Turdus merula	Turdus merula	Turdidae	Passeriformes	avian	CTACTGGTGCTACATTTGTCTTTATTTTAACTTATTTACATATATTAAGAGGATTAAATTATTCATATTCATATTTACCTTTATCATGGATATCTGGATTAATTATATTCTTAATTTCTATTGTTACTGCTTTTATGGGTTATGTATTACCTTGGGGTCAAATGAGTTTCTGGGGTGCAACCGTTATAACTAATTTATTATATTTTATACCTGGACTTGTTTCATGGATTTGTGGTGGATATATTATTAGTGATCCAACTTTAAAAAGATTTTTTATATTACATTTTATATTCCCATTTATAGCTTTATGTATTGTATTTATACATATATTCTTTTTACACTTACAAGGTAGCTCTAATCCTTTAGGATATGATACTGCTTTAAAAATACCTTTCTATC…	478	CTACTGGTGCTACATTTGTCTTTATTTTAACTTATTTACATATATTAAGAGGATTAAATTATTCATATTCATATTTACCTTTATCATGGATATCTGGATTAATTATATTCTTAATTTCTATTGTTACTGCTTTTATGGGTTATGTATTACCTTGGGGTCAAATGAGTTTCTGGGGTGCAACCGTTATAACTAATTTATTATATTTTATACCTGGACTTGTTTCATGGATTTGTGGTGGATATATTATTAGTGATCCAACTTTAAAAAGATTTTTTATATTACATTTTATATTCCCATTTATAGCTTTATGTATTGTATTTATACATATATTCTTTTTACACTTACAAGGTAGCTCTAATCCTTTAGGATATGATACTGCTTTAAAAATACCTTTCTATC…	478	Harl, J., Himmel, T., Valkiūnas, G., Ilgūnas, M., Bakonyi, T. & Weissenböck, H.	Geographic and host distribution of haemosporidian parasite lineages from birds of the family Turdidae	present study	VetMed (Virology)
H1	hTUR1	MT912344	TURDUS2	group I	AH0644H	Haemoproteus minutus	Haemoproteus sp.		Austria	Western Europe	Turdus merula	Turdus merula	Turdidae	Passeriformes	avian	CTACTGGTGCTACATTTGTCTTTATTTTAACTTATTTACATATATTAAGAGGATTAAATTATTCATATTCATATTTACCTTTATCATGGATATCTGGATTAATTATATTCTTAATTTCTATTGTTACTGCTTTTATGGGTTATGTATTACCTTGGGGTCAAATGAGTTTCTGGGGTGCAACCGTTATAACTAATTTATTATATTTTATACCTGGACTTGTTTCATGGATTTGTGGTGGATATATTATTAGTGATCCAACTTTAAAAAGATTTTTTATATTACATTTTATATTCCCATTTATAGCTTTATGTATTGTATTTATACATATATTCTTTTTACACTTACAAGGTAGCTCTAATCCTTTAGGATATGATACTGCTTTAAAAATACCTTTCTATC…	478	CTACTGGTGCTACATTTGTCTTTATTTTAACTTATTTACATATATTAAGAGGATTAAATTATTCATATTCATATTTACCTTTATCATGGATATCTGGATTAATTATATTCTTAATTTCTATTGTTACTGCTTTTATGGGTTATGTATTACCTTGGGGTCAAATGAGTTTCTGGGGTGCAACCGTTATAACTAATTTATTATATTTTATACCTGGACTTGTTTCATGGATTTGTGGTGGATATATTATTAGTGATCCAACTTTAAAAAGATTTTTTATATTACATTTTATATTCCCATTTATAGCTTTATGTATTGTATTTATACATATATTCTTTTTACACTTACAAGGTAGCTCTAATCCTTTAGGATATGATACTGCTTTAAAAATACCTTTCTATC…	478	Harl, J., Himmel, T., Valkiūnas, G., Ilgūnas, M., Bakonyi, T. & Weissenböck, H.	Geographic and host distribution of haemosporidian parasite lineages from birds of the family Turdidae	present study	VetMed (Virology)
H1	hTUR1	MT912345	TURDUS2	group I	AH0649H	Haemoproteus minutus	Haemoproteus sp.		Austria	Western Europe	Turdus merula	Turdus merula	Turdidae	Passeriformes	avian	CTACTGGTGCTACATTTGTCTTTATTTTAACTTATTTACATATATTAAGAGGATTAAATTATTCATATTCATATTTACCTTTATCATGGATATCTGGATTAATTATATTCTTAATTTCTATTGTTACTGCTTTTATGGGTTATGTATTACCTTGGGGTCAAATGAGTTTCTGGGGTGCAACCGTTATAACTAATTTATTATATTTTATACCTGGACTTGTTTCATGGATTTGTGGTGGATATATTATTAGTGATCCAACTTTAAAAAGATTTTTTATATTACATTTTATATTCCCATTTATAGCTTTATGTATTGTATTTATACATATATTCTTTTTACACTTACAAGGTAGCTCTAATCCTTTAGGATATGATACTGCTTTAAAAATACCTTTCTATC…	478	CTACTGGTGCTACATTTGTCTTTATTTTAACTTATTTACATATATTAAGAGGATTAAATTATTCATATTCATATTTACCTTTATCATGGATATCTGGATTAATTATATTCTTAATTTCTATTGTTACTGCTTTTATGGGTTATGTATTACCTTGGGGTCAAATGAGTTTCTGGGGTGCAACCGTTATAACTAATTTATTATATTTTATACCTGGACTTGTTTCATGGATTTGTGGTGGATATATTATTAGTGATCCAACTTTAAAAAGATTTTTTATATTACATTTTATATTCCCATTTATAGCTTTATGTATTGTATTTATACATATATTCTTTTTACACTTACAAGGTAGCTCTAATCCTTTAGGATATGATACTGCTTTAAAAATACCTTTCTATC…	478	Harl, J., Himmel, T., Valkiūnas, G., Ilgūnas, M., Bakonyi, T. & Weissenböck, H.	Geographic and host distribution of haemosporidian parasite lineages from birds of the family Turdidae	present study	VetMed (Virology)
H1	hTUR1	MT912346	TURDUS2	group I	AH0651H	Haemoproteus minutus	Haemoproteus sp.		Austria	Western Europe	Turdus merula	Turdus merula	Turdidae	Passeriformes	avian	CTACTGGTGCTACATTTGTCTTTATTTTAACTTATTTACATATATTAAGAGGATTAAATTATTCATATTCATATTTACCTTTATCATGGATATCTGGATTAATTATATTCTTAATTTCTATTGTTACTGCTTTTATGGGTTATGTATTACCTTGGGGTCAAATGAGTTTCTGGGGTGCAACCGTTATAACTAATTTATTATATTTTATACCTGGACTTGTTTCATGGATTTGTGGTGGATATATTATTAGTGATCCAACTTTAAAAAGATTTTTTATATTACATTTTATATTCCCATTTATAGCTTTATGTATTGTATTTATACATATATTCTTTTTACACTTACAAGGTAGCTCTAATCCTTTAGGATATGATACTGCTTTAAAAATACCTTTCTATC…	478	CTACTGGTGCTACATTTGTCTTTATTTTAACTTATTTACATATATTAAGAGGATTAAATTATTCATATTCATATTTACCTTTATCATGGATATCTGGATTAATTATATTCTTAATTTCTATTGTTACTGCTTTTATGGGTTATGTATTACCTTGGGGTCAAATGAGTTTCTGGGGTGCAACCGTTATAACTAATTTATTATATTTTATACCTGGACTTGTTTCATGGATTTGTGGTGGATATATTATTAGTGATCCAACTTTAAAAAGATTTTTTATATTACATTTTATATTCCCATTTATAGCTTTATGTATTGTATTTATACATATATTCTTTTTACACTTACAAGGTAGCTCTAATCCTTTAGGATATGATACTGCTTTAAAAATACCTTTCTATC…	478	Harl, J., Himmel, T., Valkiūnas, G., Ilgūnas, M., Bakonyi, T. & Weissenböck, H.	Geographic and host distribution of haemosporidian parasite lineages from birds of the family Turdidae	present study	VetMed (Virology)
H1	hTUR1	MT912347	TURDUS2	group I	AH0713H	Haemoproteus minutus	Haemoproteus sp.		Austria	Western Europe	Turdus merula	Turdus merula	Turdidae	Passeriformes	avian	CTACTGGTGCTACATTTGTCTTTATTTTAACTTATTTACATATATTAAGAGGATTAAATTATTCATATTCATATTTACCTTTATCATGGATATCTGGATTAATTATATTCTTAATTTCTATTGTTACTGCTTTTATGGGTTATGTATTACCTTGGGGTCAAATGAGTTTCTGGGGTGCAACCGTTATAACTAATTTATTATATTTTATACCTGGACTTGTTTCATGGATTTGTGGTGGATATATTATTAGTGATCCAACTTTAAAAAGATTTTTTATATTACATTTTATATTCCCATTTATAGCTTTATGTATTGTATTTATACATATATTCTTTTTACACTTACAAGGTAGCTCTAATCCTTTAGGATATGATACTGCTTTAAAAATACCTTTCTATC…	478	CTACTGGTGCTACATTTGTCTTTATTTTAACTTATTTACATATATTAAGAGGATTAAATTATTCATATTCATATTTACCTTTATCATGGATATCTGGATTAATTATATTCTTAATTTCTATTGTTACTGCTTTTATGGGTTATGTATTACCTTGGGGTCAAATGAGTTTCTGGGGTGCAACCGTTATAACTAATTTATTATATTTTATACCTGGACTTGTTTCATGGATTTGTGGTGGATATATTATTAGTGATCCAACTTTAAAAAGATTTTTTATATTACATTTTATATTCCCATTTATAGCTTTATGTATTGTATTTATACATATATTCTTTTTACACTTACAAGGTAGCTCTAATCCTTTAGGATATGATACTGCTTTAAAAATACCTTTCTATC…	478	Harl, J., Himmel, T., Valkiūnas, G., Ilgūnas, M., Bakonyi, T. & Weissenböck, H.	Geographic and host distribution of haemosporidian parasite lineages from birds of the family Turdidae	present study	VetMed (Virology)
H1	hTUR1	MT912348	TURDUS2	group I	AH0767Hc2	Haemoproteus minutus	Haemoproteus sp.		Austria	Western Europe	Turdus merula	Turdus merula	Turdidae	Passeriformes	avian	CTACTGGTGCTACATTTGTCTTTATTTTAACTTATTTACATATATTAAGAGGATTAAATTATTCATATTCATATTTACCTTTATCATGGATATCTGGATTAATTATATTCTTAATTTCTATTGTTACTGCTTTTATGGGTTATGTATTACCTTGGGGTCAAATGAGTTTCTGGGGTGCAACCGTTATAACTAATTTATTATATTTTATACCTGGACTTGTTTCATGGATTTGTGGTGGATATATTATTAGTGATCCAACTTTAAAAAGATTTTTTATATTACATTTTATATTCCCATTTATAGCTTTATGTATTGTATTTATACATATATTCTTTTTACACTTACAAGGTAGCTCTAATCCTTTAGGATATGATACTGCTTTAAAAATACCTTTCTATC…	478	CTACTGGTGCTACATTTGTCTTTATTTTAACTTATTTACATATATTAAGAGGATTAAATTATTCATATTCATATTTACCTTTATCATGGATATCTGGATTAATTATATTCTTAATTTCTATTGTTACTGCTTTTATGGGTTATGTATTACCTTGGGGTCAAATGAGTTTCTGGGGTGCAACCGTTATAACTAATTTATTATATTTTATACCTGGACTTGTTTCATGGATTTGTGGTGGATATATTATTAGTGATCCAACTTTAAAAAGATTTTTTATATTACATTTTATATTCCCATTTATAGCTTTATGTATTGTATTTATACATATATTCTTTTTACACTTACAAGGTAGCTCTAATCCTTTAGGATATGATACTGCTTTAAAAATACCTTTCTATC…	478	Harl, J., Himmel, T., Valkiūnas, G., Ilgūnas, M., Bakonyi, T. & Weissenböck, H.	Geographic and host distribution of haemosporidian parasite lineages from birds of the family Turdidae	present study	VetMed (Virology)
H1	hTUR1	MT912349	TURDUS2	group I	AH1093Hc1	Haemoproteus minutus	Haemoproteus sp.		Austria	Western Europe	Turdus merula	Turdus merula	Turdidae	Passeriformes	avian	CTACTGGTGCTACATTTGTCTTTATTTTAACTTATTTACATATATTAAGAGGATTAAATTATTCATATTCATATTTACCTTTATCATGGATATCTGGATTAATTATATTCTTAATTTCTATTGTTACTGCTTTTATGGGTTATGTATTACCTTGGGGTCAAATGAGTTTCTGGGGTGCAACCGTTATAACTAATTTATTATATTTTATACCTGGACTTGTTTCATGGATTTGTGGTGGATATATTATTAGTGATCCAACTTTAAAAAGATTTTTTATATTACATTTTATATTCCCATTTATAGCTTTATGTATTGTATTTATACATATATTCTTTTTACACTTACAAGGTAGCTCTAATCCTTTAGGATATGATACTGCTTTAAAAATACCTTTCTATC…	478	CTACTGGTGCTACATTTGTCTTTATTTTAACTTATTTACATATATTAAGAGGATTAAATTATTCATATTCATATTTACCTTTATCATGGATATCTGGATTAATTATATTCTTAATTTCTATTGTTACTGCTTTTATGGGTTATGTATTACCTTGGGGTCAAATGAGTTTCTGGGGTGCAACCGTTATAACTAATTTATTATATTTTATACCTGGACTTGTTTCATGGATTTGTGGTGGATATATTATTAGTGATCCAACTTTAAAAAGATTTTTTATATTACATTTTATATTCCCATTTATAGCTTTATGTATTGTATTTATACATATATTCTTTTTACACTTACAAGGTAGCTCTAATCCTTTAGGATATGATACTGCTTTAAAAATACCTTTCTATC…	478	Harl, J., Himmel, T., Valkiūnas, G., Ilgūnas, M., Bakonyi, T. & Weissenböck, H.	Geographic and host distribution of haemosporidian parasite lineages from birds of the family Turdidae	present study	VetMed (Virology)
H1	hTUR1	MT912350	TURDUS2	group I	AH1192Hc2	Haemoproteus minutus	Haemoproteus sp.		Austria	Western Europe	Turdus merula	Turdus merula	Turdidae	Passeriformes	avian	CTACTGGTGCTACATTTGTCTTTATTTTAACTTATTTACATATATTAAGAGGATTAAATTATTCATATTCATATTTACCTTTATCATGGATATCTGGATTAATTATATTCTTAATTTCTATTGTTACTGCTTTTATGGGTTATGTATTACCTTGGGGTCAAATGAGTTTCTGGGGTGCAACCGTTATAACTAATTTATTATATTTTATACCTGGACTTGTTTCATGGATTTGTGGTGGATATATTATTAGTGATCCAACTTTAAAAAGATTTTTTATATTACATTTTATATTCCCATTTATAGCTTTATGTATTGTATTTATACATATATTCTTTTTACACTTACAAGGTAGCTCTAATCCTTTAGGATATGATACTGCTTTAAAAATACCTTTCTATC…	478	CTACTGGTGCTACATTTGTCTTTATTTTAACTTATTTACATATATTAAGAGGATTAAATTATTCATATTCATATTTACCTTTATCATGGATATCTGGATTAATTATATTCTTAATTTCTATTGTTACTGCTTTTATGGGTTATGTATTACCTTGGGGTCAAATGAGTTTCTGGGGTGCAACCGTTATAACTAATTTATTATATTTTATACCTGGACTTGTTTCATGGATTTGTGGTGGATATATTATTAGTGATCCAACTTTAAAAAGATTTTTTATATTACATTTTATATTCCCATTTATAGCTTTATGTATTGTATTTATACATATATTCTTTTTACACTTACAAGGTAGCTCTAATCCTTTAGGATATGATACTGCTTTAAAAATACCTTTCTATC…	478	Harl, J., Himmel, T., Valkiūnas, G., Ilgūnas, M., Bakonyi, T. & Weissenböck, H.	Geographic and host distribution of haemosporidian parasite lineages from birds of the family Turdidae	present study	VetMed (Virology)
H1	hTUR1	MT912351	TURDUS2	group I	AH1193H	Haemoproteus minutus	Haemoproteus sp.		Austria	Western Europe	Turdus merula	Turdus merula	Turdidae	Passeriformes	avian	CTACTGGTGCTACATTTGTCTTTATTTTAACTTATTTACATATATTAAGAGGATTAAATTATTCATATTCATATTTACCTTTATCATGGATATCTGGATTAATTATATTCTTAATTTCTATTGTTACTGCTTTTATGGGTTATGTATTACCTTGGGGTCAAATGAGTTTCTGGGGTGCAACCGTTATAACTAATTTATTATATTTTATACCTGGACTTGTTTCATGGATTTGTGGTGGATATATTATTAGTGATCCAACTTTAAAAAGATTTTTTATATTACATTTTATATTCCCATTTATAGCTTTATGTATTGTATTTATACATATATTCTTTTTACACTTACAAGGTAGCTCTAATCCTTTAGGATATGATACTGCTTTAAAAATACCTTTCTATC…	478	CTACTGGTGCTACATTTGTCTTTATTTTAACTTATTTACATATATTAAGAGGATTAAATTATTCATATTCATATTTACCTTTATCATGGATATCTGGATTAATTATATTCTTAATTTCTATTGTTACTGCTTTTATGGGTTATGTATTACCTTGGGGTCAAATGAGTTTCTGGGGTGCAACCGTTATAACTAATTTATTATATTTTATACCTGGACTTGTTTCATGGATTTGTGGTGGATATATTATTAGTGATCCAACTTTAAAAAGATTTTTTATATTACATTTTATATTCCCATTTATAGCTTTATGTATTGTATTTATACATATATTCTTTTTACACTTACAAGGTAGCTCTAATCCTTTAGGATATGATACTGCTTTAAAAATACCTTTCTATC…	478	Harl, J., Himmel, T., Valkiūnas, G., Ilgūnas, M., Bakonyi, T. & Weissenböck, H.	Geographic and host distribution of haemosporidian parasite lineages from birds of the family Turdidae	present study	VetMed (Virology)
H1	hTUR1	MT912352	TURDUS2	group I	AH1204Hc2	Haemoproteus minutus	Haemoproteus minutus		Austria	Western Europe	Turdus merula	Turdus merula	Turdidae	Passeriformes	avian	CTACTGGTGCTACATTTGTCTTTATTTTAACTTATTTACATATATTAAGAGGATTAAATTATTCATATTCATATTTACCTTTATCATGGATATCTGGATTAATTATATTCTTAATTTCTATTGTTACTGCTTTTATGGGTTATGTATTACCTTGGGGTCAAATGAGTTTCTGGGGTGCAACCGTTATAACTAATTTATTATATTTTATACCTGGACTTGTTTCATGGATTTGTGGTGGATATATTATTAGTGATCCAACTTTAAAAAGATTTTTTATATTACATTTTATATTCCCATTTATAGCTTTATGTATTGTATTTATACATATATTCTTTTTACACTTACAAGGTAGCTCTAATCCTTTAGGATATGATACTGCTTTAAAAATACCTTTCTATC…	478	CTACTGGTGCTACATTTGTCTTTATTTTAACTTATTTACATATATTAAGAGGATTAAATTATTCATATTCATATTTACCTTTATCATGGATATCTGGATTAATTATATTCTTAATTTCTATTGTTACTGCTTTTATGGGTTATGTATTACCTTGGGGTCAAATGAGTTTCTGGGGTGCAACCGTTATAACTAATTTATTATATTTTATACCTGGACTTGTTTCATGGATTTGTGGTGGATATATTATTAGTGATCCAACTTTAAAAAGATTTTTTATATTACATTTTATATTCCCATTTATAGCTTTATGTATTGTATTTATACATATATTCTTTTTACACTTACAAGGTAGCTCTAATCCTTTAGGATATGATACTGCTTTAAAAATACCTTTCTATC…	478	Harl, J., Himmel, T., Valkiūnas, G., Ilgūnas, M., Bakonyi, T. & Weissenböck, H.	Geographic and host distribution of haemosporidian parasite lineages from birds of the family Turdidae	present study	VetMed (Virology)
H1	hTUR1	MT912353	TURDUS2	group I	AH1217H	Haemoproteus minutus	Haemoproteus sp.		Austria	Western Europe	Turdus merula	Turdus merula	Turdidae	Passeriformes	avian	CTACTGGTGCTACATTTGTCTTTATTTTAACTTATTTACATATATTAAGAGGATTAAATTATTCATATTCATATTTACCTTTATCATGGATATCTGGATTAATTATATTCTTAATTTCTATTGTTACTGCTTTTATGGGTTATGTATTACCTTGGGGTCAAATGAGTTTCTGGGGTGCAACCGTTATAACTAATTTATTATATTTTATACCTGGACTTGTTTCATGGATTTGTGGTGGATATATTATTAGTGATCCAACTTTAAAAAGATTTTTTATATTACATTTTATATTCCCATTTATAGCTTTATGTATTGTATTTATACATATATTCTTTTTACACTTACAAGGTAGCTCTAATCCTTTAGGATATGATACTGCTTTAAAAATACCTTTCTATC…	478	CTACTGGTGCTACATTTGTCTTTATTTTAACTTATTTACATATATTAAGAGGATTAAATTATTCATATTCATATTTACCTTTATCATGGATATCTGGATTAATTATATTCTTAATTTCTATTGTTACTGCTTTTATGGGTTATGTATTACCTTGGGGTCAAATGAGTTTCTGGGGTGCAACCGTTATAACTAATTTATTATATTTTATACCTGGACTTGTTTCATGGATTTGTGGTGGATATATTATTAGTGATCCAACTTTAAAAAGATTTTTTATATTACATTTTATATTCCCATTTATAGCTTTATGTATTGTATTTATACATATATTCTTTTTACACTTACAAGGTAGCTCTAATCCTTTAGGATATGATACTGCTTTAAAAATACCTTTCTATC…	478	Harl, J., Himmel, T., Valkiūnas, G., Ilgūnas, M., Bakonyi, T. & Weissenböck, H.	Geographic and host distribution of haemosporidian parasite lineages from birds of the family Turdidae	present study	VetMed (Virology)
H1	hTUR1	Palinauskas et al. 14	TURDUS2	group I		Haemoproteus minutus	Haemoproteus minutus		Russia: Ekaterinburg	Eastern Europe (Russia)	Turdus iliacus	Turdus iliacus	Turdidae	Passeriformes	avian	CTACTGGTGCTACATTTGTCTTTATTTTAACTTATTTACATATATTAAGAGGATTAAATTATTCATATTCATATTTACCTTTATCATGGATATCTGGATTAATTATATTCTTAATTTCTATTGTTACTGCTTTTATGGGTTATGTATTACCTTGGGGTCAAATGAGTTTCTGGGGTGCAACCGTTATAACTAATTTATTATATTTTATACCTGGACTTGTTTCATGGATTTGTGGTGGATATATTATTAGTGATCCAACTTTAAAAAGATTTTTTATATTACATTTTATATTCCCATTTATAGCTTTATGTATTGTATTTATACATATATTCTTTTTACACTTACAAGGTAGCTCTAATCCTTTAGGATATGATACTGCTTTAAAAATACCTTTCTATC…	478	CTACTGGTGCTACATTTGTCTTTATTTTAACTTATTTACATATATTAAGAGGATTAAATTATTCATATTCATATTTACCTTTATCATGGATATCTGGATTAATTATATTCTTAATTTCTATTGTTACTGCTTTTATGGGTTATGTATTACCTTGGGGTCAAATGAGTTTCTGGGGTGCAACCGTTATAACTAATTTATTATATTTTATACCTGGACTTGTTTCATGGATTTGTGGTGGATATATTATTAGTGATCCAACTTTAAAAAGATTTTTTATATTACATTTTATATTCCCATTTATAGCTTTATGTATTGTATTTATACATATATTCTTTTTACACTTACAAGGTAGCTCTAATCCTTTAGGATATGATACTGCTTTAAAAATACCTTTCTATC…	478	Palinauskas, V., Iezhova, T. A., Križanauskienė, A., Markovets, M. Y., Bensch, S. & Valkiūnas, G.	Molecular characterization and distribution of Haemoproteus minutus (Haemosporida, Haemoproteidae): a pathogenic avian parasite	Parasitology international, 62 (4), 358-363 (2013)
H1	hTUR1	Palinauskas et al. 5	TURDUS2	group I		Haemoproteus minutus	Haemoproteus minutus		Russia: Ekaterinburg	Eastern Europe (Russia)	Turdus pilaris	Turdus pilaris	Turdidae	Passeriformes	avian	CTACTGGTGCTACATTTGTCTTTATTTTAACTTATTTACATATATTAAGAGGATTAAATTATTCATATTCATATTTACCTTTATCATGGATATCTGGATTAATTATATTCTTAATTTCTATTGTTACTGCTTTTATGGGTTATGTATTACCTTGGGGTCAAATGAGTTTCTGGGGTGCAACCGTTATAACTAATTTATTATATTTTATACCTGGACTTGTTTCATGGATTTGTGGTGGATATATTATTAGTGATCCAACTTTAAAAAGATTTTTTATATTACATTTTATATTCCCATTTATAGCTTTATGTATTGTATTTATACATATATTCTTTTTACACTTACAAGGTAGCTCTAATCCTTTAGGATATGATACTGCTTTAAAAATACCTTTCTATC…	478	CTACTGGTGCTACATTTGTCTTTATTTTAACTTATTTACATATATTAAGAGGATTAAATTATTCATATTCATATTTACCTTTATCATGGATATCTGGATTAATTATATTCTTAATTTCTATTGTTACTGCTTTTATGGGTTATGTATTACCTTGGGGTCAAATGAGTTTCTGGGGTGCAACCGTTATAACTAATTTATTATATTTTATACCTGGACTTGTTTCATGGATTTGTGGTGGATATATTATTAGTGATCCAACTTTAAAAAGATTTTTTATATTACATTTTATATTCCCATTTATAGCTTTATGTATTGTATTTATACATATATTCTTTTTACACTTACAAGGTAGCTCTAATCCTTTAGGATATGATACTGCTTTAAAAATACCTTTCTATC…	478	Palinauskas, V., Iezhova, T. A., Križanauskienė, A., Markovets, M. Y., Bensch, S. & Valkiūnas, G.	Molecular characterization and distribution of Haemoproteus minutus (Haemosporida, Haemoproteidae): a pathogenic avian parasite	Parasitology international, 62 (4), 358-363 (2013)
H1	hTUR1	Palinauskas et al. 6	TURDUS2	group I		Haemoproteus minutus	Haemoproteus minutus		Russia: Ekaterinburg	Eastern Europe (Russia)	Turdus pilaris	Turdus pilaris	Turdidae	Passeriformes	avian	CTACTGGTGCTACATTTGTCTTTATTTTAACTTATTTACATATATTAAGAGGATTAAATTATTCATATTCATATTTACCTTTATCATGGATATCTGGATTAATTATATTCTTAATTTCTATTGTTACTGCTTTTATGGGTTATGTATTACCTTGGGGTCAAATGAGTTTCTGGGGTGCAACCGTTATAACTAATTTATTATATTTTATACCTGGACTTGTTTCATGGATTTGTGGTGGATATATTATTAGTGATCCAACTTTAAAAAGATTTTTTATATTACATTTTATATTCCCATTTATAGCTTTATGTATTGTATTTATACATATATTCTTTTTACACTTACAAGGTAGCTCTAATCCTTTAGGATATGATACTGCTTTAAAAATACCTTTCTATC…	478	CTACTGGTGCTACATTTGTCTTTATTTTAACTTATTTACATATATTAAGAGGATTAAATTATTCATATTCATATTTACCTTTATCATGGATATCTGGATTAATTATATTCTTAATTTCTATTGTTACTGCTTTTATGGGTTATGTATTACCTTGGGGTCAAATGAGTTTCTGGGGTGCAACCGTTATAACTAATTTATTATATTTTATACCTGGACTTGTTTCATGGATTTGTGGTGGATATATTATTAGTGATCCAACTTTAAAAAGATTTTTTATATTACATTTTATATTCCCATTTATAGCTTTATGTATTGTATTTATACATATATTCTTTTTACACTTACAAGGTAGCTCTAATCCTTTAGGATATGATACTGCTTTAAAAATACCTTTCTATC…	478	Palinauskas, V., Iezhova, T. A., Križanauskienė, A., Markovets, M. Y., Bensch, S. & Valkiūnas, G.	Molecular characterization and distribution of Haemoproteus minutus (Haemosporida, Haemoproteidae): a pathogenic avian parasite	Parasitology international, 62 (4), 358-363 (2013)
H1	hTUR1	Palinauskas et al. 7	TURDUS2	group I		Haemoproteus minutus	Haemoproteus minutus		Russia: Ekaterinburg	Eastern Europe (Russia)	Turdus pilaris	Turdus pilaris	Turdidae	Passeriformes	avian	CTACTGGTGCTACATTTGTCTTTATTTTAACTTATTTACATATATTAAGAGGATTAAATTATTCATATTCATATTTACCTTTATCATGGATATCTGGATTAATTATATTCTTAATTTCTATTGTTACTGCTTTTATGGGTTATGTATTACCTTGGGGTCAAATGAGTTTCTGGGGTGCAACCGTTATAACTAATTTATTATATTTTATACCTGGACTTGTTTCATGGATTTGTGGTGGATATATTATTAGTGATCCAACTTTAAAAAGATTTTTTATATTACATTTTATATTCCCATTTATAGCTTTATGTATTGTATTTATACATATATTCTTTTTACACTTACAAGGTAGCTCTAATCCTTTAGGATATGATACTGCTTTAAAAATACCTTTCTATC…	478	CTACTGGTGCTACATTTGTCTTTATTTTAACTTATTTACATATATTAAGAGGATTAAATTATTCATATTCATATTTACCTTTATCATGGATATCTGGATTAATTATATTCTTAATTTCTATTGTTACTGCTTTTATGGGTTATGTATTACCTTGGGGTCAAATGAGTTTCTGGGGTGCAACCGTTATAACTAATTTATTATATTTTATACCTGGACTTGTTTCATGGATTTGTGGTGGATATATTATTAGTGATCCAACTTTAAAAAGATTTTTTATATTACATTTTATATTCCCATTTATAGCTTTATGTATTGTATTTATACATATATTCTTTTTACACTTACAAGGTAGCTCTAATCCTTTAGGATATGATACTGCTTTAAAAATACCTTTCTATC…	478	Palinauskas, V., Iezhova, T. A., Križanauskienė, A., Markovets, M. Y., Bensch, S. & Valkiūnas, G.	Molecular characterization and distribution of Haemoproteus minutus (Haemosporida, Haemoproteidae): a pathogenic avian parasite	Parasitology international, 62 (4), 358-363 (2013)
H1	hTUR1	AF465574	COLL2	group II		Haemoproteus pallidus	Haemoproteus sp.		Cameroon	Central Africa	Neocossyphus poensis	Neocossyphus poensis	Turdidae	Passeriformes	avian	TAGCCACTTGTTATACTCCAGAAATATCTTATGCATATTATAGTGTACAACATATATTAAGAGAATTATGGAGTGGATGGTGTTTTAGATATATGCATGCTACTGGTGCTACATTTGTCTTTATTTTAACTTATTTACATATATTAAGAGGATTAAATTATTCATATTCATATTTACCTTTATCATGGATATCTGGATTAATAATATTCTTAATTTCTATTGTTACTGCTTTTATGGGTTATGTATTACCTTGGGGTCAAATGAGTTTCTGGGGTGCAACCGTTATAACTAATTTATTATATTTTATACCTGGACTTGTTTCATGGATTTGTGGTGGATATATTATTAGTGATCCAACTTTAAAAAGATTTTTTGTATTACATTTTATATTCCCATTTA…	956	CTACTGGTGCTACATTTGTCTTTATTTTAACTTATTTACATATATTAAGAGGATTAAATTATTCATATTCATATTTACCTTTATCATGGATATCTGGATTAATAATATTCTTAATTTCTATTGTTACTGCTTTTATGGGTTATGTATTACCTTGGGGTCAAATGAGTTTCTGGGGTGCAACCGTTATAACTAATTTATTATATTTTATACCTGGACTTGTTTCATGGATTTGTGGTGGATATATTATTAGTGATCCAACTTTAAAAAGATTTTTTGTATTACATTTTATATTCCCATTTATAGCTTTATGTATTGTATTTATACATATATTCTTTTTACACTTACAAGGTAGCTCTAATCCTTTAGGATATGATACTGCTTTAAAAATACCTTTCTATC…	478	Ricklefs, R.E. & Fallon, S.M.	Diversification and host switching in avian malaria parasites	Proceedings of the Royal Society of London. Series B: Biological Sciences, 269 (1494), 885-892 (2002)
H1	hTUR1	AY714154	COLL2	group II	AP21	Haemoproteus pallidus	Haemoproteus sp.		Australia	Australia	Scenopoeetes dentirostris	Passeriformes others	Ptilonorhynchidae	Passeriformes	avian	ATATGCATGCTACTGGTGCTACATTTGTCTTTATTTTAACTTATTTACATATATTAAGAGGATTAAATTATTCATATTCATATTTACCTTTATCATGGATATCTGGATTAATAATATTCTTAATTTCTATTGTTACTGCTTTTATGGGTTATGTATTACCTTGGGGTCAAATGAGTTTCTGGGGTGCAACCGTTATAACTAATTTATTATATTTTATACCTGGACTTGTTTCATGGATTTGTGGTGGATATATTATTAGTGATCCAACTTTAAAAAGATTTTTTGTATTACATTTTATATTCCCATTTATAGCTTTATGTATTGTATTTATACATATATTCTTTTTACACTTACAAGGTAGCTCTAATCCTTTAGGATATGATACTGCTTTAAAAATAC…	533	CTACTGGTGCTACATTTGTCTTTATTTTAACTTATTTACATATATTAAGAGGATTAAATTATTCATATTCATATTTACCTTTATCATGGATATCTGGATTAATAATATTCTTAATTTCTATTGTTACTGCTTTTATGGGTTATGTATTACCTTGGGGTCAAATGAGTTTCTGGGGTGCAACCGTTATAACTAATTTATTATATTTTATACCTGGACTTGTTTCATGGATTTGTGGTGGATATATTATTAGTGATCCAACTTTAAAAAGATTTTTTGTATTACATTTTATATTCCCATTTATAGCTTTATGTATTGTATTTATACATATATTCTTTTTACACTTACAAGGTAGCTCTAATCCTTTAGGATATGATACTGCTTTAAAAATACCTTTCTATC…	478	Beadell, J.S., Gering, E., Austin, J., Dumbacher, J.P., Peirce, M.A., Pratt, T.K., Atkinson, C.T. & Fleischer, R.C.	Prevalence and differential host-specificity of two avian blood parasite genera in the Australo-Papuan region	Molecular Ecology, 13 (12), 3829-3844 (2004)
H1	hTUR1	DQ630005	COLL2	group II	L-COLL2	Haemoproteus pallidus	Haemoproteus pallidus		Sweden	Western Europe	Ficedula hypoleuca	Passeriformes others	Muscicapidae	Passeriformes	avian	AGCTAAAGCACATTTAATTAATTACCCATGTCCATTAAATATTAATTTCTTATGGAATTATGGATTCCTATTAGGTATTGTATTTTTTATTCAAATTTTAACTGGTGTATTATTAGCAACTTGTTATACTCCAGAAATATCTTATGCATATTATAGTGTACAACATATATTAAGAGAATTATGGAGTGGATGGTGTTTTAGATATATGCATGCTACTGGTGCTACATTTGTCTTTATTTTAACTTATTTACATATATTAAGAGGATTAAATTATTCATATTCATATTTACCTTTATCATGGATATCTGGATTAATAATATTCTTAATTTCTATTGTTACTGCTTTTATGGGTTATGTATTACCTTGGGGTCAAATGAGTTTCTGGGGTGCAACCGTTAT…	1041	CTACTGGTGCTACATTTGTCTTTATTTTAACTTATTTACATATATTAAGAGGATTAAATTATTCATATTCATATTTACCTTTATCATGGATATCTGGATTAATAATATTCTTAATTTCTATTGTTACTGCTTTTATGGGTTATGTATTACCTTGGGGTCAAATGAGTTTCTGGGGTGCAACCGTTATAACTAATTTATTATATTTTATACCTGGACTTGTTTCATGGATTTGTGGTGGATATATTATTAGTGATCCAACTTTAAAAAGATTTTTTGTATTACATTTTATATTCCCATTTATAGCTTTATGTATTGTATTTATACATATATTCTTTTTACACTTACAAGGTAGCTCTAATCCTTTAGGATATGATACTGCTTTAAAAATACCTTTCTATC…	478	Hellgren, O., Krizanauskiene, A., Valkiunas, G. & Bensch, S.	Diversity and phylogeny of mitochondrial cytochrome B lineages from six morphospecies of avian Haemoproteus (Haemosporida: Haemoproteidae)	Journal of Parasitology, 93(4), 889-896 (2007)
H1	hTUR1	FJ355915	COLL2	group II	COLL2	Haemoproteus pallidus	Haemoproteus sp.		Hungary	Western Europe	Ficedula albicollis	Passeriformes others	Muscicapidae	Passeriformes	avian	CTACTGGTGCTACATTTGTCTTTATTTTAACTTATTTACATATATTAAGAGGATTAAATTATTCATATTCATATTTACCTTTATCATGGATATCTGGATTAATAATATTCTTAATTTCTATTGTTACTGCTTTTATGGGTTATGTATTACCTTGGGGTCAAATGAGTTTCTGGGGTGCAACCGTTATAACTAATTTATTATATTTTATACCTGGACTTGTTTCATGGATTTGTGGTGGATATATTATTAGTGATCCAACTTTAAAAAGATTTTTTGTATTACATTTTATATTCCCATTTATAGCTTTATGTATTGTATTTATACATATATTCTTTTTACACTTACAAGGTAGCTCTAATCCTTTAGGATATGATACTGCTTTAAAAATACCTTTCTATC…	478	CTACTGGTGCTACATTTGTCTTTATTTTAACTTATTTACATATATTAAGAGGATTAAATTATTCATATTCATATTTACCTTTATCATGGATATCTGGATTAATAATATTCTTAATTTCTATTGTTACTGCTTTTATGGGTTATGTATTACCTTGGGGTCAAATGAGTTTCTGGGGTGCAACCGTTATAACTAATTTATTATATTTTATACCTGGACTTGTTTCATGGATTTGTGGTGGATATATTATTAGTGATCCAACTTTAAAAAGATTTTTTGTATTACATTTTATATTCCCATTTATAGCTTTATGTATTGTATTTATACATATATTCTTTTTACACTTACAAGGTAGCTCTAATCCTTTAGGATATGATACTGCTTTAAAAATACCTTTCTATC…	478	Szollosi, E., Rosivall, B., Hasselquist, D. & Torok, J.	The effect of parental quality and malaria infection on nestling performance in the collared flycatcher (Ficedula albicollis)	Journal of Ornithology, 150(3), 519-527 (2009)
H1	hTUR1	JN819393	COLL2	group II	WTTH19H	Haemoproteus pallidus	Haemoproteus sp.		Costa Rica	Central America	Turdus assimilis	Turdus assimilis	Turdidae	Passeriformes	avian	CCGTATATGCATGCTACTGGTGCTACATTTGTCTTTATTTTAACTTATTTACATATATTAAGAGGATTAAATTATTCATATTCATATTTACCTTTATCATGGATATCTGGATTAATAATATTCTTAATTTCTATTGTTACTGCTTTTATGGGTTATGTATTACCTTGGGGTCAAATGAGTTTCTGGGGTGCAACCGTTATAACTAATTTATTATATTTTATACCTGGACTTGTTTCATGGATTTGTGGTGGATATATTATTAGTGATCCAACTTTAAAAAGATTTTTTGTATTACATTTTATATTCCCATTTATAGCTTTATGTATTGTATTTATACATATATTCTTTTTACACTTACAAGGTAGCTCTAATCCTTTAGGATATGATACTGCTTTAAAA…	500	CTACTGGTGCTACATTTGTCTTTATTTTAACTTATTTACATATATTAAGAGGATTAAATTATTCATATTCATATTTACCTTTATCATGGATATCTGGATTAATAATATTCTTAATTTCTATTGTTACTGCTTTTATGGGTTATGTATTACCTTGGGGTCAAATGAGTTTCTGGGGTGCAACCGTTATAACTAATTTATTATATTTTATACCTGGACTTGTTTCATGGATTTGTGGTGGATATATTATTAGTGATCCAACTTTAAAAAGATTTTTTGTATTACATTTTATATTCCCATTTATAGCTTTATGTATTGTATTTATACATATATTCTTTTTACACTTACAAGGTAGCTCTAATCCTTTAGGATATGATACTGCTTTAAAAATACCTTTCTATC…	478	Archer, H.M., Mendenhall, C.D., Sekercioglu, C.H. & Sehgal, R.N.M.	The persistence of host-parasite interactions in a human dominated landscape	Doct. Diss. San Francisco State University, USA (2011)
H1	hTUR1	JN819394	COLL2	group II	WTTH62H	Haemoproteus pallidus	Haemoproteus sp.		Costa Rica	Central America	Turdus assimilis	Turdus assimilis	Turdidae	Passeriformes	avian	TATATGCATGCTACTGGTGCTACATTTGTCTTTATTTTAACTTATTTACATATATTAAGAGGATTAAATTATTCATATTCATATTTACCTTTATCATGGATATCTGGATTAATAATATTCTTAATTTCTATTGTTACTGCTTTTATGGGTTATGTATTACCTTGGGGTCAAATGAGTTTCTGGGGTGCAACCGTTATAACTAATTTATTATATTTTATACCTGGACTTGTTTCATGGATTTGTGGTGGATATATTATTAGTGATCCAACTTTAAAAAGATTTTTTGTATTACATTTTATATTCCCATTTATAGCTTTATGTATTGTATTTATACATATATTCTTTTTACACTTACAAGGTAGCTCTAATCCTTTAGGATATGATACTGCTTTAAAAATA…	498	CTACTGGTGCTACATTTGTCTTTATTTTAACTTATTTACATATATTAAGAGGATTAAATTATTCATATTCATATTTACCTTTATCATGGATATCTGGATTAATAATATTCTTAATTTCTATTGTTACTGCTTTTATGGGTTATGTATTACCTTGGGGTCAAATGAGTTTCTGGGGTGCAACCGTTATAACTAATTTATTATATTTTATACCTGGACTTGTTTCATGGATTTGTGGTGGATATATTATTAGTGATCCAACTTTAAAAAGATTTTTTGTATTACATTTTATATTCCCATTTATAGCTTTATGTATTGTATTTATACATATATTCTTTTTACACTTACAAGGTAGCTCTAATCCTTTAGGATATGATACTGCTTTAAAAATACCTTTCTATC…	478	Archer, H.M., Mendenhall, C.D., Sekercioglu, C.H. & Sehgal, R.N.M.	The persistence of host-parasite interactions in a human dominated landscape	Doct. Diss. San Francisco State University, USA (2011)
H1	hTUR1	KC787075	COLL2	group II	269/12C	Haemoproteus pallidus	Haemoproteus sp.		Russia (west)	Eastern Europe (Russia)	Sylvia borin	Passeriformes others	Sylviidae	Passeriformes	avian	GCTACTGGTGCTACATTTGTCTTTATTTTAACTTATTTACATATATTAAGAGGATTAAATTATTCATATTCATATTTACCTTTATCATGGATATCTGGATTAATAATATTCTTAATTTCTATTGTTACTGCTTTTATGGGTTATGTATTACCTTGGGGTCAAATGAGTTTCTGGGGTGCAACCGTTATAACTAATTTATTATATTTTATACCTGGACTTGTTTCATGGATTTGTGGTGGATATATTATTAGTGATCCAACTTTAAAAAGATTTTTTGTATTACATTTTATATTCCCATTTATAGCTTTATGTATTGTATTTATACATATATTCTTTTTACACTTACAAGGTAGCTCTAATCCTTTAGGATATGATACTGCTTTAAAAATACCTTTCTAT…	479	CTACTGGTGCTACATTTGTCTTTATTTTAACTTATTTACATATATTAAGAGGATTAAATTATTCATATTCATATTTACCTTTATCATGGATATCTGGATTAATAATATTCTTAATTTCTATTGTTACTGCTTTTATGGGTTATGTATTACCTTGGGGTCAAATGAGTTTCTGGGGTGCAACCGTTATAACTAATTTATTATATTTTATACCTGGACTTGTTTCATGGATTTGTGGTGGATATATTATTAGTGATCCAACTTTAAAAAGATTTTTTGTATTACATTTTATATTCCCATTTATAGCTTTATGTATTGTATTTATACATATATTCTTTTTACACTTACAAGGTAGCTCTAATCCTTTAGGATATGATACTGCTTTAAAAATACCTTTCTATC…	478	Valkiunas, G., Palinauskas, V., Krizanauskiene, A., Bernotiene, R. & Kazlauskiene, R.	On the hosts of different lineages of Haemoproteus sp.	Unpublished
H1	hTUR1	KJ488589_01	COLL2	group II	H035	Haemoproteus pallidus	Haemoproteus pallidus		Russia (west)	Eastern Europe (Russia)	Cyanistes caeruleus	Passeriformes others	Paridae	Passeriformes	avian	TGGATGGTGTTTTAGATATATGCATGCTACTGGTGCTACATTTGTCTTTATTTTAACTTATTTACATATATTAAGAGGATTAAATTATTCATATTCATATTTACCTTTATCATGGATATCTGGATTAATAATATTCTTAATTTCTATTGTTACTGCTTTTATGGGTTATGTATTACCTTGGGGTCAAATGAGTTTCTGGGGTGCAACCGTTATAACTAATTTATTATATTTTATACCTGGACTTGTTTCATGGATTTGTGGTGGATATATTATTAGTGATCCAACTTTAAAAAGATTTTTTGTATTACATTTTATATTCCCATTTATAGCTTTATGTATTGTATTTATACATATATTCTTTTTACACTTACAAGGTAGCTCTAATCCTTTAGGATATGA…	505	CTACTGGTGCTACATTTGTCTTTATTTTAACTTATTTACATATATTAAGAGGATTAAATTATTCATATTCATATTTACCTTTATCATGGATATCTGGATTAATAATATTCTTAATTTCTATTGTTACTGCTTTTATGGGTTATGTATTACCTTGGGGTCAAATGAGTTTCTGGGGTGCAACCGTTATAACTAATTTATTATATTTTATACCTGGACTTGTTTCATGGATTTGTGGTGGATATATTATTAGTGATCCAACTTTAAAAAGATTTTTTGTATTACATTTTATATTCCCATTTATAGCTTTATGTATTGTATTTATACATATATTCTTTTTACACTTACAAGGTAGCTCTAATCCTTTAGGATATGATACTGCTTTAAAAATACCTTTCTATC…	478	Drovetski, S.V., Aghayan, S.A., Mata, V.A., Lopes, R.J., Mode, N.A., Harvey, J.A. & Voelker, G.	Does the niche breadth or trade-off hypothesis explain the abundance-occupancy relationship in avian Haemosporidia?	Molecular Ecology, 23 (13), 3322-3329 (2014)	VD51521
H1	hTUR1	KJ488589_02	COLL2	group II	H035	Haemoproteus pallidus	Haemoproteus pallidus		Russia (west)	Eastern Europe (Russia)	Ficedula semitorquata	Passeriformes others	Muscicapidae	Passeriformes	avian	TGGATGGTGTTTTAGATATATGCATGCTACTGGTGCTACATTTGTCTTTATTTTAACTTATTTACATATATTAAGAGGATTAAATTATTCATATTCATATTTACCTTTATCATGGATATCTGGATTAATAATATTCTTAATTTCTATTGTTACTGCTTTTATGGGTTATGTATTACCTTGGGGTCAAATGAGTTTCTGGGGTGCAACCGTTATAACTAATTTATTATATTTTATACCTGGACTTGTTTCATGGATTTGTGGTGGATATATTATTAGTGATCCAACTTTAAAAAGATTTTTTGTATTACATTTTATATTCCCATTTATAGCTTTATGTATTGTATTTATACATATATTCTTTTTACACTTACAAGGTAGCTCTAATCCTTTAGGATATGA…	505	CTACTGGTGCTACATTTGTCTTTATTTTAACTTATTTACATATATTAAGAGGATTAAATTATTCATATTCATATTTACCTTTATCATGGATATCTGGATTAATAATATTCTTAATTTCTATTGTTACTGCTTTTATGGGTTATGTATTACCTTGGGGTCAAATGAGTTTCTGGGGTGCAACCGTTATAACTAATTTATTATATTTTATACCTGGACTTGTTTCATGGATTTGTGGTGGATATATTATTAGTGATCCAACTTTAAAAAGATTTTTTGTATTACATTTTATATTCCCATTTATAGCTTTATGTATTGTATTTATACATATATTCTTTTTACACTTACAAGGTAGCTCTAATCCTTTAGGATATGATACTGCTTTAAAAATACCTTTCTATC…	478	Drovetski, S.V., Aghayan, S.A., Mata, V.A., Lopes, R.J., Mode, N.A., Harvey, J.A. & Voelker, G.	Does the niche breadth or trade-off hypothesis explain the abundance-occupancy relationship in avian Haemosporidia?	Molecular Ecology, 23 (13), 3322-3329 (2014)	IUK1791
H1	hTUR1	KJ488589_03	COLL2	group II	H035	Haemoproteus pallidus	Haemoproteus pallidus		Armenia	Western Asia (Middle East)	Garrulus glandarius	Passeriformes others	Corvidae	Passeriformes	avian	TGGATGGTGTTTTAGATATATGCATGCTACTGGTGCTACATTTGTCTTTATTTTAACTTATTTACATATATTAAGAGGATTAAATTATTCATATTCATATTTACCTTTATCATGGATATCTGGATTAATAATATTCTTAATTTCTATTGTTACTGCTTTTATGGGTTATGTATTACCTTGGGGTCAAATGAGTTTCTGGGGTGCAACCGTTATAACTAATTTATTATATTTTATACCTGGACTTGTTTCATGGATTTGTGGTGGATATATTATTAGTGATCCAACTTTAAAAAGATTTTTTGTATTACATTTTATATTCCCATTTATAGCTTTATGTATTGTATTTATACATATATTCTTTTTACACTTACAAGGTAGCTCTAATCCTTTAGGATATGA…	505	CTACTGGTGCTACATTTGTCTTTATTTTAACTTATTTACATATATTAAGAGGATTAAATTATTCATATTCATATTTACCTTTATCATGGATATCTGGATTAATAATATTCTTAATTTCTATTGTTACTGCTTTTATGGGTTATGTATTACCTTGGGGTCAAATGAGTTTCTGGGGTGCAACCGTTATAACTAATTTATTATATTTTATACCTGGACTTGTTTCATGGATTTGTGGTGGATATATTATTAGTGATCCAACTTTAAAAAGATTTTTTGTATTACATTTTATATTCCCATTTATAGCTTTATGTATTGTATTTATACATATATTCTTTTTACACTTACAAGGTAGCTCTAATCCTTTAGGATATGATACTGCTTTAAAAATACCTTTCTATC…	478	Drovetski, S.V., Aghayan, S.A., Mata, V.A., Lopes, R.J., Mode, N.A., Harvey, J.A. & Voelker, G.	Does the niche breadth or trade-off hypothesis explain the abundance-occupancy relationship in avian Haemosporidia?	Molecular Ecology, 23 (13), 3322-3329 (2014)	F033415
H1	hTUR1	KJ488589_04	COLL2	group II	H035	Haemoproteus pallidus	Haemoproteus pallidus		Armenia	Western Asia (Middle East)	Sylvia crassirostris	Passeriformes others	Sylviidae	Passeriformes	avian	TGGATGGTGTTTTAGATATATGCATGCTACTGGTGCTACATTTGTCTTTATTTTAACTTATTTACATATATTAAGAGGATTAAATTATTCATATTCATATTTACCTTTATCATGGATATCTGGATTAATAATATTCTTAATTTCTATTGTTACTGCTTTTATGGGTTATGTATTACCTTGGGGTCAAATGAGTTTCTGGGGTGCAACCGTTATAACTAATTTATTATATTTTATACCTGGACTTGTTTCATGGATTTGTGGTGGATATATTATTAGTGATCCAACTTTAAAAAGATTTTTTGTATTACATTTTATATTCCCATTTATAGCTTTATGTATTGTATTTATACATATATTCTTTTTACACTTACAAGGTAGCTCTAATCCTTTAGGATATGA…	505	CTACTGGTGCTACATTTGTCTTTATTTTAACTTATTTACATATATTAAGAGGATTAAATTATTCATATTCATATTTACCTTTATCATGGATATCTGGATTAATAATATTCTTAATTTCTATTGTTACTGCTTTTATGGGTTATGTATTACCTTGGGGTCAAATGAGTTTCTGGGGTGCAACCGTTATAACTAATTTATTATATTTTATACCTGGACTTGTTTCATGGATTTGTGGTGGATATATTATTAGTGATCCAACTTTAAAAAGATTTTTTGTATTACATTTTATATTCCCATTTATAGCTTTATGTATTGTATTTATACATATATTCTTTTTACACTTACAAGGTAGCTCTAATCCTTTAGGATATGATACTGCTTTAAAAATACCTTTCTATC…	478	Drovetski, S.V., Aghayan, S.A., Mata, V.A., Lopes, R.J., Mode, N.A., Harvey, J.A. & Voelker, G.	Does the niche breadth or trade-off hypothesis explain the abundance-occupancy relationship in avian Haemosporidia?	Molecular Ecology, 23 (13), 3322-3329 (2014)	C013870
H1	hTUR1	KJ488589_05	COLL2	group II	H035	Haemoproteus pallidus	Haemoproteus pallidus		Armenia	Western Asia (Middle East)	Sylvia crassirostris	Passeriformes others	Sylviidae	Passeriformes	avian	TGGATGGTGTTTTAGATATATGCATGCTACTGGTGCTACATTTGTCTTTATTTTAACTTATTTACATATATTAAGAGGATTAAATTATTCATATTCATATTTACCTTTATCATGGATATCTGGATTAATAATATTCTTAATTTCTATTGTTACTGCTTTTATGGGTTATGTATTACCTTGGGGTCAAATGAGTTTCTGGGGTGCAACCGTTATAACTAATTTATTATATTTTATACCTGGACTTGTTTCATGGATTTGTGGTGGATATATTATTAGTGATCCAACTTTAAAAAGATTTTTTGTATTACATTTTATATTCCCATTTATAGCTTTATGTATTGTATTTATACATATATTCTTTTTACACTTACAAGGTAGCTCTAATCCTTTAGGATATGA…	505	CTACTGGTGCTACATTTGTCTTTATTTTAACTTATTTACATATATTAAGAGGATTAAATTATTCATATTCATATTTACCTTTATCATGGATATCTGGATTAATAATATTCTTAATTTCTATTGTTACTGCTTTTATGGGTTATGTATTACCTTGGGGTCAAATGAGTTTCTGGGGTGCAACCGTTATAACTAATTTATTATATTTTATACCTGGACTTGTTTCATGGATTTGTGGTGGATATATTATTAGTGATCCAACTTTAAAAAGATTTTTTGTATTACATTTTATATTCCCATTTATAGCTTTATGTATTGTATTTATACATATATTCTTTTTACACTTACAAGGTAGCTCTAATCCTTTAGGATATGATACTGCTTTAAAAATACCTTTCTATC…	478	Drovetski, S.V., Aghayan, S.A., Mata, V.A., Lopes, R.J., Mode, N.A., Harvey, J.A. & Voelker, G.	Does the niche breadth or trade-off hypothesis explain the abundance-occupancy relationship in avian Haemosporidia?	Molecular Ecology, 23 (13), 3322-3329 (2014)	MR1303
H1	hTUR1	KJ488589_06	COLL2	group II	H035	Haemoproteus pallidus	Haemoproteus pallidus		Russia (west)	Eastern Europe (Russia)	Turdus merula	Turdus merula	Turdidae	Passeriformes	avian	TGGATGGTGTTTTAGATATATGCATGCTACTGGTGCTACATTTGTCTTTATTTTAACTTATTTACATATATTAAGAGGATTAAATTATTCATATTCATATTTACCTTTATCATGGATATCTGGATTAATAATATTCTTAATTTCTATTGTTACTGCTTTTATGGGTTATGTATTACCTTGGGGTCAAATGAGTTTCTGGGGTGCAACCGTTATAACTAATTTATTATATTTTATACCTGGACTTGTTTCATGGATTTGTGGTGGATATATTATTAGTGATCCAACTTTAAAAAGATTTTTTGTATTACATTTTATATTCCCATTTATAGCTTTATGTATTGTATTTATACATATATTCTTTTTACACTTACAAGGTAGCTCTAATCCTTTAGGATATGA…	505	CTACTGGTGCTACATTTGTCTTTATTTTAACTTATTTACATATATTAAGAGGATTAAATTATTCATATTCATATTTACCTTTATCATGGATATCTGGATTAATAATATTCTTAATTTCTATTGTTACTGCTTTTATGGGTTATGTATTACCTTGGGGTCAAATGAGTTTCTGGGGTGCAACCGTTATAACTAATTTATTATATTTTATACCTGGACTTGTTTCATGGATTTGTGGTGGATATATTATTAGTGATCCAACTTTAAAAAGATTTTTTGTATTACATTTTATATTCCCATTTATAGCTTTATGTATTGTATTTATACATATATTCTTTTTACACTTACAAGGTAGCTCTAATCCTTTAGGATATGATACTGCTTTAAAAATACCTTTCTATC…	478	Drovetski, S.V., Aghayan, S.A., Mata, V.A., Lopes, R.J., Mode, N.A., Harvey, J.A. & Voelker, G.	Does the niche breadth or trade-off hypothesis explain the abundance-occupancy relationship in avian Haemosporidia?	Molecular Ecology, 23 (13), 3322-3329 (2014)	768883
H1	hTUR1	MG726187_01	COLL2	group II	GFB3818	Haemoproteus pallidus	Haemoproteus pallidus		USA: Alaska	North America	Setophaga coronata	Passeriformes others	Parulidae	Passeriformes	avian	TACTGGTGCTACATTTGTCTTTATTTTAACTTATTTACATATATTAAGAGGATTAAATTATTCATATTCATATTTACCTTTATCATGGATATCTGGATTAATAATATTCTTAATTTCTATTGTTACTGCTTTTATGGGTTATGTATTACCTTGGGGTCAAATGAGTTTCTGGGGTGCAACCGTTATAACTAATTTATTATATTTTATACCTGGACTTGTTTCATGGATTTGTGGTGGATATATTATTAGTGATCCAACTTTAAAAAGATTTTTTGTATTACATTTTATATTCCCATTTATAGCTTTATGTATTGTATTTATACATATATTCTTTTTACACTTACAAGGTAGCTCTAATCCTTTAGGATATGATACTGCTTTAAAAATACCTTTCTATCC…	477	TACTGGTGCTACATTTGTCTTTATTTTAACTTATTTACATATATTAAGAGGATTAAATTATTCATATTCATATTTACCTTTATCATGGATATCTGGATTAATAATATTCTTAATTTCTATTGTTACTGCTTTTATGGGTTATGTATTACCTTGGGGTCAAATGAGTTTCTGGGGTGCAACCGTTATAACTAATTTATTATATTTTATACCTGGACTTGTTTCATGGATTTGTGGTGGATATATTATTAGTGATCCAACTTTAAAAAGATTTTTTGTATTACATTTTATATTCCCATTTATAGCTTTATGTATTGTATTTATACATATATTCTTTTTACACTTACAAGGTAGCTCTAATCCTTTAGGATATGATACTGCTTTAAAAATACCTTTCTATCC…	477	Galen, S.C., Speer, K.A. & Perkins, S.L.	Evolutionary lability of host associations promotes phylogenetic overdispersion of co‐infecting blood parasites	Journal of Animal Ecology, 88(12), 1936-1949 (2019)	Denali1
H1	hTUR1	MG726187_02	COLL2	group II	PRS4536	Haemoproteus pallidus	Haemoproteus pallidus		USA: Alaska	North America	Phylloscopus borealis	Passeriformes others	Phylloscopidae	Passeriformes	avian	TACTGGTGCTACATTTGTCTTTATTTTAACTTATTTACATATATTAAGAGGATTAAATTATTCATATTCATATTTACCTTTATCATGGATATCTGGATTAATAATATTCTTAATTTCTATTGTTACTGCTTTTATGGGTTATGTATTACCTTGGGGTCAAATGAGTTTCTGGGGTGCAACCGTTATAACTAATTTATTATATTTTATACCTGGACTTGTTTCATGGATTTGTGGTGGATATATTATTAGTGATCCAACTTTAAAAAGATTTTTTGTATTACATTTTATATTCCCATTTATAGCTTTATGTATTGTATTTATACATATATTCTTTTTACACTTACAAGGTAGCTCTAATCCTTTAGGATATGATACTGCTTTAAAAATACCTTTCTATCC…	477	TACTGGTGCTACATTTGTCTTTATTTTAACTTATTTACATATATTAAGAGGATTAAATTATTCATATTCATATTTACCTTTATCATGGATATCTGGATTAATAATATTCTTAATTTCTATTGTTACTGCTTTTATGGGTTATGTATTACCTTGGGGTCAAATGAGTTTCTGGGGTGCAACCGTTATAACTAATTTATTATATTTTATACCTGGACTTGTTTCATGGATTTGTGGTGGATATATTATTAGTGATCCAACTTTAAAAAGATTTTTTGTATTACATTTTATATTCCCATTTATAGCTTTATGTATTGTATTTATACATATATTCTTTTTACACTTACAAGGTAGCTCTAATCCTTTAGGATATGATACTGCTTTAAAAATACCTTTCTATCC…	477	Galen, S.C., Speer, K.A. & Perkins, S.L.	Evolutionary lability of host associations promotes phylogenetic overdispersion of co‐infecting blood parasites	Journal of Animal Ecology, 88(12), 1936-1949 (2019)	Denali2
H1	hTUR1	MG726187_03	COLL2	group II	PRS4538	Haemoproteus pallidus	Haemoproteus pallidus		USA: Alaska	North America	Calidris minutilla	non-Passeriformes	Scolopacidae	Charadriiformes	avian	TACTGGTGCTACATTTGTCTTTATTTTAACTTATTTACATATATTAAGAGGATTAAATTATTCATATTCATATTTACCTTTATCATGGATATCTGGATTAATAATATTCTTAATTTCTATTGTTACTGCTTTTATGGGTTATGTATTACCTTGGGGTCAAATGAGTTTCTGGGGTGCAACCGTTATAACTAATTTATTATATTTTATACCTGGACTTGTTTCATGGATTTGTGGTGGATATATTATTAGTGATCCAACTTTAAAAAGATTTTTTGTATTACATTTTATATTCCCATTTATAGCTTTATGTATTGTATTTATACATATATTCTTTTTACACTTACAAGGTAGCTCTAATCCTTTAGGATATGATACTGCTTTAAAAATACCTTTCTATCC…	477	TACTGGTGCTACATTTGTCTTTATTTTAACTTATTTACATATATTAAGAGGATTAAATTATTCATATTCATATTTACCTTTATCATGGATATCTGGATTAATAATATTCTTAATTTCTATTGTTACTGCTTTTATGGGTTATGTATTACCTTGGGGTCAAATGAGTTTCTGGGGTGCAACCGTTATAACTAATTTATTATATTTTATACCTGGACTTGTTTCATGGATTTGTGGTGGATATATTATTAGTGATCCAACTTTAAAAAGATTTTTTGTATTACATTTTATATTCCCATTTATAGCTTTATGTATTGTATTTATACATATATTCTTTTTACACTTACAAGGTAGCTCTAATCCTTTAGGATATGATACTGCTTTAAAAATACCTTTCTATCC…	477	Galen, S.C., Speer, K.A. & Perkins, S.L.	Evolutionary lability of host associations promotes phylogenetic overdispersion of co‐infecting blood parasites	Journal of Animal Ecology, 88(12), 1936-1949 (2019)	Denali2
H1	hTUR1	MG726187_04	COLL2	group II	PRS4519	Haemoproteus pallidus	Haemoproteus pallidus		USA: Alaska	North America	Catharus minimus	Catharus minimus	Turdidae	Passeriformes	avian	TACTGGTGCTACATTTGTCTTTATTTTAACTTATTTACATATATTAAGAGGATTAAATTATTCATATTCATATTTACCTTTATCATGGATATCTGGATTAATAATATTCTTAATTTCTATTGTTACTGCTTTTATGGGTTATGTATTACCTTGGGGTCAAATGAGTTTCTGGGGTGCAACCGTTATAACTAATTTATTATATTTTATACCTGGACTTGTTTCATGGATTTGTGGTGGATATATTATTAGTGATCCAACTTTAAAAAGATTTTTTGTATTACATTTTATATTCCCATTTATAGCTTTATGTATTGTATTTATACATATATTCTTTTTACACTTACAAGGTAGCTCTAATCCTTTAGGATATGATACTGCTTTAAAAATACCTTTCTATCC…	477	TACTGGTGCTACATTTGTCTTTATTTTAACTTATTTACATATATTAAGAGGATTAAATTATTCATATTCATATTTACCTTTATCATGGATATCTGGATTAATAATATTCTTAATTTCTATTGTTACTGCTTTTATGGGTTATGTATTACCTTGGGGTCAAATGAGTTTCTGGGGTGCAACCGTTATAACTAATTTATTATATTTTATACCTGGACTTGTTTCATGGATTTGTGGTGGATATATTATTAGTGATCCAACTTTAAAAAGATTTTTTGTATTACATTTTATATTCCCATTTATAGCTTTATGTATTGTATTTATACATATATTCTTTTTACACTTACAAGGTAGCTCTAATCCTTTAGGATATGATACTGCTTTAAAAATACCTTTCTATCC…	477	Galen, S.C., Speer, K.A. & Perkins, S.L.	Evolutionary lability of host associations promotes phylogenetic overdispersion of co‐infecting blood parasites	Journal of Animal Ecology, 88(12), 1936-1949 (2019)	Denali2
H1	hTUR1	MG726187_05	COLL2	group II	PRS4535	Haemoproteus pallidus	Haemoproteus pallidus		USA: Alaska	North America	Catharus minimus	Catharus minimus	Turdidae	Passeriformes	avian	TACTGGTGCTACATTTGTCTTTATTTTAACTTATTTACATATATTAAGAGGATTAAATTATTCATATTCATATTTACCTTTATCATGGATATCTGGATTAATAATATTCTTAATTTCTATTGTTACTGCTTTTATGGGTTATGTATTACCTTGGGGTCAAATGAGTTTCTGGGGTGCAACCGTTATAACTAATTTATTATATTTTATACCTGGACTTGTTTCATGGATTTGTGGTGGATATATTATTAGTGATCCAACTTTAAAAAGATTTTTTGTATTACATTTTATATTCCCATTTATAGCTTTATGTATTGTATTTATACATATATTCTTTTTACACTTACAAGGTAGCTCTAATCCTTTAGGATATGATACTGCTTTAAAAATACCTTTCTATCC…	477	TACTGGTGCTACATTTGTCTTTATTTTAACTTATTTACATATATTAAGAGGATTAAATTATTCATATTCATATTTACCTTTATCATGGATATCTGGATTAATAATATTCTTAATTTCTATTGTTACTGCTTTTATGGGTTATGTATTACCTTGGGGTCAAATGAGTTTCTGGGGTGCAACCGTTATAACTAATTTATTATATTTTATACCTGGACTTGTTTCATGGATTTGTGGTGGATATATTATTAGTGATCCAACTTTAAAAAGATTTTTTGTATTACATTTTATATTCCCATTTATAGCTTTATGTATTGTATTTATACATATATTCTTTTTACACTTACAAGGTAGCTCTAATCCTTTAGGATATGATACTGCTTTAAAAATACCTTTCTATCC…	477	Galen, S.C., Speer, K.A. & Perkins, S.L.	Evolutionary lability of host associations promotes phylogenetic overdispersion of co‐infecting blood parasites	Journal of Animal Ecology, 88(12), 1936-1949 (2019)	Denali2
H1	hTUR1	MG726187_06	COLL2	group II	SCG265	Haemoproteus pallidus	Haemoproteus pallidus		USA: Alaska	North America	Catharus minimus	Catharus minimus	Turdidae	Passeriformes	avian	TACTGGTGCTACATTTGTCTTTATTTTAACTTATTTACATATATTAAGAGGATTAAATTATTCATATTCATATTTACCTTTATCATGGATATCTGGATTAATAATATTCTTAATTTCTATTGTTACTGCTTTTATGGGTTATGTATTACCTTGGGGTCAAATGAGTTTCTGGGGTGCAACCGTTATAACTAATTTATTATATTTTATACCTGGACTTGTTTCATGGATTTGTGGTGGATATATTATTAGTGATCCAACTTTAAAAAGATTTTTTGTATTACATTTTATATTCCCATTTATAGCTTTATGTATTGTATTTATACATATATTCTTTTTACACTTACAAGGTAGCTCTAATCCTTTAGGATATGATACTGCTTTAAAAATACCTTTCTATCC…	477	TACTGGTGCTACATTTGTCTTTATTTTAACTTATTTACATATATTAAGAGGATTAAATTATTCATATTCATATTTACCTTTATCATGGATATCTGGATTAATAATATTCTTAATTTCTATTGTTACTGCTTTTATGGGTTATGTATTACCTTGGGGTCAAATGAGTTTCTGGGGTGCAACCGTTATAACTAATTTATTATATTTTATACCTGGACTTGTTTCATGGATTTGTGGTGGATATATTATTAGTGATCCAACTTTAAAAAGATTTTTTGTATTACATTTTATATTCCCATTTATAGCTTTATGTATTGTATTTATACATATATTCTTTTTACACTTACAAGGTAGCTCTAATCCTTTAGGATATGATACTGCTTTAAAAATACCTTTCTATCC…	477	Galen, S.C., Speer, K.A. & Perkins, S.L.	Evolutionary lability of host associations promotes phylogenetic overdispersion of co‐infecting blood parasites	Journal of Animal Ecology, 88(12), 1936-1949 (2019)	Denali1
H1	hTUR1	MG726187_07	COLL2	group II	GFB3782	Haemoproteus pallidus	Haemoproteus pallidus		USA: Alaska	North America	Catharus ustulatus	Catharus ustulatus	Turdidae	Passeriformes	avian	TACTGGTGCTACATTTGTCTTTATTTTAACTTATTTACATATATTAAGAGGATTAAATTATTCATATTCATATTTACCTTTATCATGGATATCTGGATTAATAATATTCTTAATTTCTATTGTTACTGCTTTTATGGGTTATGTATTACCTTGGGGTCAAATGAGTTTCTGGGGTGCAACCGTTATAACTAATTTATTATATTTTATACCTGGACTTGTTTCATGGATTTGTGGTGGATATATTATTAGTGATCCAACTTTAAAAAGATTTTTTGTATTACATTTTATATTCCCATTTATAGCTTTATGTATTGTATTTATACATATATTCTTTTTACACTTACAAGGTAGCTCTAATCCTTTAGGATATGATACTGCTTTAAAAATACCTTTCTATCC…	477	TACTGGTGCTACATTTGTCTTTATTTTAACTTATTTACATATATTAAGAGGATTAAATTATTCATATTCATATTTACCTTTATCATGGATATCTGGATTAATAATATTCTTAATTTCTATTGTTACTGCTTTTATGGGTTATGTATTACCTTGGGGTCAAATGAGTTTCTGGGGTGCAACCGTTATAACTAATTTATTATATTTTATACCTGGACTTGTTTCATGGATTTGTGGTGGATATATTATTAGTGATCCAACTTTAAAAAGATTTTTTGTATTACATTTTATATTCCCATTTATAGCTTTATGTATTGTATTTATACATATATTCTTTTTACACTTACAAGGTAGCTCTAATCCTTTAGGATATGATACTGCTTTAAAAATACCTTTCTATCC…	477	Galen, S.C., Speer, K.A. & Perkins, S.L.	Evolutionary lability of host associations promotes phylogenetic overdispersion of co‐infecting blood parasites	Journal of Animal Ecology, 88(12), 1936-1949 (2019)	Elliot1
H1	hTUR1	MG726187_08	COLL2	group II	GFB3816	Haemoproteus pallidus	Haemoproteus pallidus		USA: Alaska	North America	Turdus migratorius	Turdus migratorius	Turdidae	Passeriformes	avian	TACTGGTGCTACATTTGTCTTTATTTTAACTTATTTACATATATTAAGAGGATTAAATTATTCATATTCATATTTACCTTTATCATGGATATCTGGATTAATAATATTCTTAATTTCTATTGTTACTGCTTTTATGGGTTATGTATTACCTTGGGGTCAAATGAGTTTCTGGGGTGCAACCGTTATAACTAATTTATTATATTTTATACCTGGACTTGTTTCATGGATTTGTGGTGGATATATTATTAGTGATCCAACTTTAAAAAGATTTTTTGTATTACATTTTATATTCCCATTTATAGCTTTATGTATTGTATTTATACATATATTCTTTTTACACTTACAAGGTAGCTCTAATCCTTTAGGATATGATACTGCTTTAAAAATACCTTTCTATCC…	477	TACTGGTGCTACATTTGTCTTTATTTTAACTTATTTACATATATTAAGAGGATTAAATTATTCATATTCATATTTACCTTTATCATGGATATCTGGATTAATAATATTCTTAATTTCTATTGTTACTGCTTTTATGGGTTATGTATTACCTTGGGGTCAAATGAGTTTCTGGGGTGCAACCGTTATAACTAATTTATTATATTTTATACCTGGACTTGTTTCATGGATTTGTGGTGGATATATTATTAGTGATCCAACTTTAAAAAGATTTTTTGTATTACATTTTATATTCCCATTTATAGCTTTATGTATTGTATTTATACATATATTCTTTTTACACTTACAAGGTAGCTCTAATCCTTTAGGATATGATACTGCTTTAAAAATACCTTTCTATCC…	477	Galen, S.C., Speer, K.A. & Perkins, S.L.	Evolutionary lability of host associations promotes phylogenetic overdispersion of co‐infecting blood parasites	Journal of Animal Ecology, 88(12), 1936-1949 (2019)	Denali1
H1	hTUR1	MG726187_09	COLL2	group II	GFB3795	Haemoproteus pallidus	Haemoproteus pallidus		USA: Alaska	North America	Empidonax alnorum	Passeriformes others	Tyrannidae	Passeriformes	avian	TACTGGTGCTACATTTGTCTTTATTTTAACTTATTTACATATATTAAGAGGATTAAATTATTCATATTCATATTTACCTTTATCATGGATATCTGGATTAATAATATTCTTAATTTCTATTGTTACTGCTTTTATGGGTTATGTATTACCTTGGGGTCAAATGAGTTTCTGGGGTGCAACCGTTATAACTAATTTATTATATTTTATACCTGGACTTGTTTCATGGATTTGTGGTGGATATATTATTAGTGATCCAACTTTAAAAAGATTTTTTGTATTACATTTTATATTCCCATTTATAGCTTTATGTATTGTATTTATACATATATTCTTTTTACACTTACAAGGTAGCTCTAATCCTTTAGGATATGATACTGCTTTAAAAATACCTTTCTATCC…	477	TACTGGTGCTACATTTGTCTTTATTTTAACTTATTTACATATATTAAGAGGATTAAATTATTCATATTCATATTTACCTTTATCATGGATATCTGGATTAATAATATTCTTAATTTCTATTGTTACTGCTTTTATGGGTTATGTATTACCTTGGGGTCAAATGAGTTTCTGGGGTGCAACCGTTATAACTAATTTATTATATTTTATACCTGGACTTGTTTCATGGATTTGTGGTGGATATATTATTAGTGATCCAACTTTAAAAAGATTTTTTGTATTACATTTTATATTCCCATTTATAGCTTTATGTATTGTATTTATACATATATTCTTTTTACACTTACAAGGTAGCTCTAATCCTTTAGGATATGATACTGCTTTAAAAATACCTTTCTATCC…	477	Galen, S.C., Speer, K.A. & Perkins, S.L.	Evolutionary lability of host associations promotes phylogenetic overdispersion of co‐infecting blood parasites	Journal of Animal Ecology, 88(12), 1936-1949 (2019)	Elliot1
H1	hTUR1	KM361479	PFC1	group II	446/11c	Haemoproteus pallidus	Haemoproteus pallidus		Russia (west)	Eastern Europe (Russia)	Ficedula hypoleuca	Passeriformes others	Muscicapidae	Passeriformes	avian	GCTACTGGTGCTACATTTGTCTTTATTTTAACTTATTTACATATATTAAGAGGATTAAATTATTCATATTCATATTTACCTTTATCATGGATATCTGGATTAATAATATTCTTAATTTCTATTGTTACTGCTTTTATGGGTTATGTATTACCTTGGGGTCAAATGAGTTTCTGGGGTGCAACCGTTATAACTAATTTATTATATTTTATACCTGGACTTGTTTCATGGATTTGTGGTGGATATATTATTAGTGATCCAACTTTAAAAAGATTTTTTGTATTACATTTTATATTCCCATTTATAGCTTTATGTATTGTATTTATACATATATTCTTTTTACACTTACAAGGTAGCACTAATCCTTTAGGATATGATACTGCTTTAAAAATACCTTTCTAT…	479	CTACTGGTGCTACATTTGTCTTTATTTTAACTTATTTACATATATTAAGAGGATTAAATTATTCATATTCATATTTACCTTTATCATGGATATCTGGATTAATAATATTCTTAATTTCTATTGTTACTGCTTTTATGGGTTATGTATTACCTTGGGGTCAAATGAGTTTCTGGGGTGCAACCGTTATAACTAATTTATTATATTTTATACCTGGACTTGTTTCATGGATTTGTGGTGGATATATTATTAGTGATCCAACTTTAAAAAGATTTTTTGTATTACATTTTATATTCCCATTTATAGCTTTATGTATTGTATTTATACATATATTCTTTTTACACTTACAAGGTAGCACTAATCCTTTAGGATATGATACTGCTTTAAAAATACCTTTCTATC…	478	Bernotienė, R., Palinauskas, V., Iezhova, T., Murauskaitė, D. & Valkiūnas, G.	Avian haemosporidian parasites (Haemosporida): a comparative analysis of different polymerase chain reaction assays in detection of mixed infections.	Experimental parasitology, 163, 31-37 (2016)
H1	hTUR1	KM361488	PFC1	group II	446/11c	Haemoproteus pallidus	Haemoproteus pallidus		Russia (west)	Eastern Europe (Russia)	Ficedula hypoleuca	Passeriformes others	Muscicapidae	Passeriformes	avian	ATATGCATGCTACTGGTGCTACATTTGTCTTTATTTTAACTTATTTACATATATTAAGAGGATTAAATTATTCATATTCATATTTACCTTTATCATGGATATCTGGATTAATAATATTCTTAATTTCTATTGTTACTGCTTTTATGGGTTATGTATTACCTTGGGGTCAAATGAGTTTCTGGGGTGCAACCGTTATAACTAATTTATTATATTTTATACCTGGACTTGTTTCATGGATTTGTGGTGGATATATTATTAGTGATCCAACTTTAAAAAGATTTTTTGTATTACATTTTATATTCCCATTTATAGCTTTATGTATTGTATTTATACATATATTCTTTTTACACTTACAAGGTAGCACTAATCCTTTAGGATATGATACTGCTTTAAAAATAC…	533	CTACTGGTGCTACATTTGTCTTTATTTTAACTTATTTACATATATTAAGAGGATTAAATTATTCATATTCATATTTACCTTTATCATGGATATCTGGATTAATAATATTCTTAATTTCTATTGTTACTGCTTTTATGGGTTATGTATTACCTTGGGGTCAAATGAGTTTCTGGGGTGCAACCGTTATAACTAATTTATTATATTTTATACCTGGACTTGTTTCATGGATTTGTGGTGGATATATTATTAGTGATCCAACTTTAAAAAGATTTTTTGTATTACATTTTATATTCCCATTTATAGCTTTATGTATTGTATTTATACATATATTCTTTTTACACTTACAAGGTAGCACTAATCCTTTAGGATATGATACTGCTTTAAAAATACCTTTCTATC…	478	Bernotienė, R., Palinauskas, V., Iezhova, T., Murauskaitė, D. & Valkiūnas, G.	Avian haemosporidian parasites (Haemosporida): a comparative analysis of different polymerase chain reaction assays in detection of mixed infections.	Experimental parasitology, 163, 31-37 (2016)
H1	hTUR1	KY451717	PFC1	group II		Haemoproteus pallidus	Haemoproteus pallidus		Russia (west): Kaliningrad region, Rybachy	Eastern Europe (Russia)	Culicoides impunctatus	Ceratopogonidae	Ceratopogonidae	Diptera	dipteran	GCTACTGGTGCTACATTTGTCTTTATTTTAACTTATTTACATATATTAAGAGGATTAAATTATTCATATTCATATTTACCTTTATCATGGATATCTGGATTAATAATATTCTTAATTTCTATTGTTACTGCTTTTATGGGTTATGTATTACCTTGGGGTCAAATGAGTTTCTGGGGTGCAACCGTTATAACTAATTTATTATATTTTATACCTGGACTTGTTTCATGGATTTGTGGTGGATATATTATTAGTGATCCAACTTTAAAAAGATTTTTTGTATTACATTTTATATTCCCATTTATAGCTTTATGTATTGTATTTATACATATATTCTTTTTACACTTACAAGGTAGCACTAATCCTTTAGGATATGATACTGCTTTAAAAATACCTTTCTAT…	479	CTACTGGTGCTACATTTGTCTTTATTTTAACTTATTTACATATATTAAGAGGATTAAATTATTCATATTCATATTTACCTTTATCATGGATATCTGGATTAATAATATTCTTAATTTCTATTGTTACTGCTTTTATGGGTTATGTATTACCTTGGGGTCAAATGAGTTTCTGGGGTGCAACCGTTATAACTAATTTATTATATTTTATACCTGGACTTGTTTCATGGATTTGTGGTGGATATATTATTAGTGATCCAACTTTAAAAAGATTTTTTGTATTACATTTTATATTCCCATTTATAGCTTTATGTATTGTATTTATACATATATTCTTTTTACACTTACAAGGTAGCACTAATCCTTTAGGATATGATACTGCTTTAAAAATACCTTTCTATC…	478	Ziegyte, R., Markovets, M.Y., Bernotiene, R., Mukhin, A., Iezhova, T.A., Valkiunas, G., & Palinauskas, V.	The widespread biting midge Culicoides impunctatus (Ceratopogonidae) is susceptible to infection with numerous Haemoproteus (Haemoproteidae) species	Parasites & Vectors, 10 (1), 397 (2017)
H1	hTUR1	KY451716	PFC1	group II		Haemoproteus pallidus	Haemoproteus pallidus		Russia (west): Kaliningrad region, Rybachy	Eastern Europe (Russia)	Ficedula hypoleuca	Passeriformes others	Muscicapidae	Passeriformes	avian	GCTACTGGTGCTACATTTGTCTTTATTTTAACTTATTTACATATATTAAGAGGATTAAATTATTCATATTCATATTTACCTTTATCATGGATATCTGGATTAATAATATTCTTAATTTCTATTGTTACTGCTTTTATGGGTTATGTATTACCTTGGGGTCAAATGAGTTTCTGGGGTGCAACCGTTATAACTAATTTATTATATTTTATACCTGGACTTGTTTCATGGATTTGTGGTGGATATATTATTAGTGATCCAACTTTAAAAAGATTTTTTGTATTACATTTTATATTCCCATTTATAGCTTTATGTATTGTATTTATACATATATTCTTTTTACACTTACAAGGTAGCACTAATCCTTTAGGATATGATACTGCTTTAAAAATACCTTTCTAT…	479	CTACTGGTGCTACATTTGTCTTTATTTTAACTTATTTACATATATTAAGAGGATTAAATTATTCATATTCATATTTACCTTTATCATGGATATCTGGATTAATAATATTCTTAATTTCTATTGTTACTGCTTTTATGGGTTATGTATTACCTTGGGGTCAAATGAGTTTCTGGGGTGCAACCGTTATAACTAATTTATTATATTTTATACCTGGACTTGTTTCATGGATTTGTGGTGGATATATTATTAGTGATCCAACTTTAAAAAGATTTTTTGTATTACATTTTATATTCCCATTTATAGCTTTATGTATTGTATTTATACATATATTCTTTTTACACTTACAAGGTAGCACTAATCCTTTAGGATATGATACTGCTTTAAAAATACCTTTCTATC…	478	Ziegyte, R., Markovets, M.Y., Bernotiene, R., Mukhin, A., Iezhova, T.A., Valkiunas, G., & Palinauskas, V.	The widespread biting midge Culicoides impunctatus (Ceratopogonidae) is susceptible to infection with numerous Haemoproteus (Haemoproteidae) species	Parasites & Vectors, 10 (1), 397 (2017)
H1	hTUR1	DQ630004	PFC1	group II	L-PFC1	Haemoproteus pallidus	Haemoproteus pallidus		Sweden	Western Europe	Ficedula hypoleuca	Passeriformes others	Muscicapidae	Passeriformes	avian	AGCTAAAGCACATTTAATTAATTACCCATGTCCATTAAATATTAATTTCTTATGGAATTATGGATTCCTATTAGGTATTGTATTTTTTATTCAAATTTTAACTGGTGTATTATTAGCAACTTGTTATACTCCAGAAATATCTTATGCATATTATAGTGTACAACATATATTAAGAGAATTATGGAGTGGATGGTGTTTTAGATATATGCATGCTACTGGTGCTACATTTGTCTTTATTTTAACTTATTTACATATATTAAGAGGATTAAATTATTCATATTCATATTTACCTTTATCATGGATATCTGGATTAATAATATTCTTAATTTCTATTGTTACTGCTTTTATGGGTTATGTATTACCTTGGGGTCAAATGAGTTTCTGGGGTGCAACCGTTAT…	1041	CTACTGGTGCTACATTTGTCTTTATTTTAACTTATTTACATATATTAAGAGGATTAAATTATTCATATTCATATTTACCTTTATCATGGATATCTGGATTAATAATATTCTTAATTTCTATTGTTACTGCTTTTATGGGTTATGTATTACCTTGGGGTCAAATGAGTTTCTGGGGTGCAACCGTTATAACTAATTTATTATATTTTATACCTGGACTTGTTTCATGGATTTGTGGTGGATATATTATTAGTGATCCAACTTTAAAAAGATTTTTTGTATTACATTTTATATTCCCATTTATAGCTTTATGTATTGTATTTATACATATATTCTTTTTACACTTACAAGGTAGCACTAATCCTTTAGGATATGATACTGCTTTAAAAATACCTTTCTATC…	478	Hellgren, O., Krizanauskiene, A., Valkiunas, G. & Bensch, S.	Diversity and phylogeny of mitochondrial cytochrome B lineages from six morphospecies of avian Haemoproteus (Haemosporida: Haemoproteidae)	Journal of Parasitology, 93(4), 889-896 (2007)
H1	hTUR1	KJ488795_01	CUKI1	group III	H241	Haemoproteus homominutus	Haemoproteus sp.		Morocco	Northern Africa	Turdus viscivorus	Turdus viscivorus	Turdidae	Passeriformes	avian	TGGATGGTGTTTTAGATATATGCATGCTACTGGTGCTACATTTGTCTTTATTTTAACTTATTTACATATATTAAGAGGATTAAATTATTCATATTCATATTTACCTTTATCATGGATATCTGGATTAATAATATTCTTAATTTCTATTGTTACTGCTTTTATGGGTTATGTATTACCTTGGGGTCAAATGAGTTTCTGGGGTGCAACCGTTATAACTAATTTATTATATTTTATACCTGGACTTGTTTCATGGATTTGTGGTGGATATATTATTAGTGATCCAACTTTAAAAAGATTCTTTGTATTACATTTTATATTCCCATTTATAGCTTTATGTATTGTATTTATACATATATTCTTTTTACACTTACAAGGTAGCTCTAATCCTTTAGGATATGA…	505	CTACTGGTGCTACATTTGTCTTTATTTTAACTTATTTACATATATTAAGAGGATTAAATTATTCATATTCATATTTACCTTTATCATGGATATCTGGATTAATAATATTCTTAATTTCTATTGTTACTGCTTTTATGGGTTATGTATTACCTTGGGGTCAAATGAGTTTCTGGGGTGCAACCGTTATAACTAATTTATTATATTTTATACCTGGACTTGTTTCATGGATTTGTGGTGGATATATTATTAGTGATCCAACTTTAAAAAGATTCTTTGTATTACATTTTATATTCCCATTTATAGCTTTATGTATTGTATTTATACATATATTCTTTTTACACTTACAAGGTAGCTCTAATCCTTTAGGATATGATACTGCTTTAAAAATACCTTTCTATC…	478	Drovetski, S.V., Aghayan, S.A., Mata, V.A., Lopes, R.J., Mode, N.A., Harvey, J.A. & Voelker, G.	Does the niche breadth or trade-off hypothesis explain the abundance-occupancy relationship in avian Haemosporidia?	Molecular Ecology, 23 (13), 3322-3329 (2014)
H1	hTUR1	KJ488795_02	CUKI1	group III	H241	Haemoproteus homominutus	Haemoproteus sp.		Morocco	Northern Africa	Turdus viscivorus	Turdus viscivorus	Turdidae	Passeriformes	avian	TGGATGGTGTTTTAGATATATGCATGCTACTGGTGCTACATTTGTCTTTATTTTAACTTATTTACATATATTAAGAGGATTAAATTATTCATATTCATATTTACCTTTATCATGGATATCTGGATTAATAATATTCTTAATTTCTATTGTTACTGCTTTTATGGGTTATGTATTACCTTGGGGTCAAATGAGTTTCTGGGGTGCAACCGTTATAACTAATTTATTATATTTTATACCTGGACTTGTTTCATGGATTTGTGGTGGATATATTATTAGTGATCCAACTTTAAAAAGATTCTTTGTATTACATTTTATATTCCCATTTATAGCTTTATGTATTGTATTTATACATATATTCTTTTTACACTTACAAGGTAGCTCTAATCCTTTAGGATATGA…	505	CTACTGGTGCTACATTTGTCTTTATTTTAACTTATTTACATATATTAAGAGGATTAAATTATTCATATTCATATTTACCTTTATCATGGATATCTGGATTAATAATATTCTTAATTTCTATTGTTACTGCTTTTATGGGTTATGTATTACCTTGGGGTCAAATGAGTTTCTGGGGTGCAACCGTTATAACTAATTTATTATATTTTATACCTGGACTTGTTTCATGGATTTGTGGTGGATATATTATTAGTGATCCAACTTTAAAAAGATTCTTTGTATTACATTTTATATTCCCATTTATAGCTTTATGTATTGTATTTATACATATATTCTTTTTACACTTACAAGGTAGCTCTAATCCTTTAGGATATGATACTGCTTTAAAAATACCTTTCTATC…	478	Drovetski, S.V., Aghayan, S.A., Mata, V.A., Lopes, R.J., Mode, N.A., Harvey, J.A. & Voelker, G.	Does the niche breadth or trade-off hypothesis explain the abundance-occupancy relationship in avian Haemosporidia?	Molecular Ecology, 23 (13), 3322-3329 (2014)
H1	hTUR1	KX831074	CUKI1	group III	ERU-CC57H	Haemoproteus homominutus	Haemoproteus sp.		Turkey	Western Asia (Middle East)	Culicoides circumscriptus	Ceratopogonidae	Ceratopogonidae	Diptera	dipteran	CTACTGGTGCTACATTTGTCTTTATTTTAACTTATTTACATATATTAAGAGGATTAAATTATTCATATTCATATTTACCTTTATCATGGATATCTGGATTAATAATATTCTTAATTTCTATTGTTACTGCTTTTATGGGTTATGTATTACCTTGGGGTCAAATGAGTTTCTGGGGTGCAACCGTTATAACTAATTTATTATATTTTATACCTGGACTTGTTTCATGGATTTGTGGTGGATATATTATTAGTGATCCAACTTTAAAAAGATTCTTTGTATTACATTTTATATTCCCATTTATAGCTTTATGTATTGTATTTATACATATATTCTTTTTACACTTACAAGGTAGCTCTAATCCTTTAGGATATGATACTGCTTTAAAAATACCTTTCTATC…	478	CTACTGGTGCTACATTTGTCTTTATTTTAACTTATTTACATATATTAAGAGGATTAAATTATTCATATTCATATTTACCTTTATCATGGATATCTGGATTAATAATATTCTTAATTTCTATTGTTACTGCTTTTATGGGTTATGTATTACCTTGGGGTCAAATGAGTTTCTGGGGTGCAACCGTTATAACTAATTTATTATATTTTATACCTGGACTTGTTTCATGGATTTGTGGTGGATATATTATTAGTGATCCAACTTTAAAAAGATTCTTTGTATTACATTTTATATTCCCATTTATAGCTTTATGTATTGTATTTATACATATATTCTTTTTACACTTACAAGGTAGCTCTAATCCTTTAGGATATGATACTGCTTTAAAAATACCTTTCTATC…	478	Ciloglu, A., Yildirim, A., Inci, A., Duzlu, O., Onder, Z., Gursoy Ergen, A., Dik, B., Bensch, S. & Valkiunas, G.	Molecular Ecology of Avian Haemosporidians in Sultan Marshes Ecosystem	Unpublished
H1	hTUR1	MF095643	CUKI1	group III	SSCcircumHaem5	Haemoproteus homominutus	Haemoproteus sp.		Turkey	Western Asia (Middle East)	Culicoides circumscriptus	Ceratopogonidae	Ceratopogonidae	Diptera	dipteran	GCTACTGGTGCTACATTTGTCTTTATTTTAACTTATTTACATATATTAAGAGGATTAAATTATTCATATTCATATTTACCTTTATCATGGATATCTGGATTAATAATATTCTTAATTTCTATTGTTACTGCTTTTATGGGTTATGTATTACCTTGGGGTCAAATGAGTTTCTGGGGTGCAACCGTTATAACTAATTTATTATATTTTATACCTGGACTTGTTTCATGGATTTGTGGTGGATATATTATTAGTGATCCAACTTTAAAAAGATTCTTTGTATTACATTTTATATTCCCATTTATAGCTTTATGTATTGTATTTATACATATATTCTTTTTACACTTACAAGGTAGCTCTAATCCTTTAGGATATGATACTGCTTTAAAAATACCTTTCTAT…	479	CTACTGGTGCTACATTTGTCTTTATTTTAACTTATTTACATATATTAAGAGGATTAAATTATTCATATTCATATTTACCTTTATCATGGATATCTGGATTAATAATATTCTTAATTTCTATTGTTACTGCTTTTATGGGTTATGTATTACCTTGGGGTCAAATGAGTTTCTGGGGTGCAACCGTTATAACTAATTTATTATATTTTATACCTGGACTTGTTTCATGGATTTGTGGTGGATATATTATTAGTGATCCAACTTTAAAAAGATTCTTTGTATTACATTTTATATTCCCATTTATAGCTTTATGTATTGTATTTATACATATATTCTTTTTACACTTACAAGGTAGCTCTAATCCTTTAGGATATGATACTGCTTTAAAAATACCTTTCTATC…	478	Yildirim, A., Inci, A., Duzlu, O., Dik, B., Onder, Z., Ciloglu, A. & Gursoy Ergen, A.	Molecular Ecology of Avian Haemosporidians in Sultan Marshes Ecosystem	Unpublished
H1	hTUR1	MK580175	CUKI1	group III	16/18L	Haemoproteus homominutus	Haemoproteus homominutus		Lithuania	Western Europe	Turdus viscivorus	Turdus viscivorus	Turdidae	Passeriformes	avian	CTACTGGTGCTACATTTGTCTTTATTTTAACTTATTTACATATATTAAGAGGATTAAATTATTCATATTCATATTTACCTTTATCATGGATATCTGGATTAATAATATTCTTAATTTCTATTGTTACTGCTTTTATGGGTTATGTATTACCTTGGGGTCAAATGAGTTTCTGGGGTGCAACCGTTATAACTAATTTATTATATTTTATACCTGGACTTGTTTCATGGATTTGTGGTGGATATATTATTAGTGATCCAACTTTAAAAAGATTCTTTGTATTACATTTTATATTCCCATTTATAGCTTTATGTATTGTATTTATACATATATTCTTTTTACACTTACAAGGTAGCTCTAATCCTTTAGGATATGATACTGCTTTAAAAATACCTTTCTATC…	478	CTACTGGTGCTACATTTGTCTTTATTTTAACTTATTTACATATATTAAGAGGATTAAATTATTCATATTCATATTTACCTTTATCATGGATATCTGGATTAATAATATTCTTAATTTCTATTGTTACTGCTTTTATGGGTTATGTATTACCTTGGGGTCAAATGAGTTTCTGGGGTGCAACCGTTATAACTAATTTATTATATTTTATACCTGGACTTGTTTCATGGATTTGTGGTGGATATATTATTAGTGATCCAACTTTAAAAAGATTCTTTGTATTACATTTTATATTCCCATTTATAGCTTTATGTATTGTATTTATACATATATTCTTTTTACACTTACAAGGTAGCTCTAATCCTTTAGGATATGATACTGCTTTAAAAATACCTTTCTATC…	478	Valkiunas, G., Ilgunas, M., Bukauskaite, D., Chagas, C.R.F., Bernotiene, R., Himmel, T., Harl, J., Weissenbock, H. & Iezhova, T.A.	Molecular characterization of six widespread avian haemoproteids, with description of three new Haemoproteus species	Acta Tropica, 197, 105051 (2019)
H1	hTUR1	Palinauskas et al. 8	TUPHI01	group IV		Haemoproteus cf. minutus	Haemoproteus sp.		Russia: Ekaterinburg	Eastern Europe (Russia)	Turdus philomelos	Turdus philomelos	Turdidae	Passeriformes	avian	CTACTGGTGCTACATTTGTCTTTATTTTAACTTATTTACATATATTAAGAGGATTAAATTATTCATATTCATATTTACCTTTATCATGGATATCTGGATTAATAATATTCTTAATTTCTATTGTTACTGCTTTTATGGGTTATGTATTACCTTGGGGTCAAATGAGTTTCTGGGGTGCAACCGTTATAACTAATTTATTATATTTTATACCTGGACTTGTTTCATGGATTTGTGGTGGATATATTATTAGTGATCCAACTTTAAAAAGATTTTTTGTATTACATTTTATATTCCCATTTATAGCTTTATGTATTGTATTTATACATATATTCTTTTTACACTTACAAGGTAGCTCTAATCCTTTAGGATATGATACTGCTTTAAAAATACCTTTCTATC…	478	CTACTGGTGCTACATTTGTCTTTATTTTAACTTATTTACATATATTAAGAGGATTAAATTATTCATATTCATATTTACCTTTATCATGGATATCTGGATTAATAATATTCTTAATTTCTATTGTTACTGCTTTTATGGGTTATGTATTACCTTGGGGTCAAATGAGTTTCTGGGGTGCAACCGTTATAACTAATTTATTATATTTTATACCTGGACTTGTTTCATGGATTTGTGGTGGATATATTATTAGTGATCCAACTTTAAAAAGATTTTTTGTATTACATTTTATATTCCCATTTATAGCTTTATGTATTGTATTTATACATATATTCTTTTTACACTTACAAGGTAGCTCTAATCCTTTAGGATATGATACTGCTTTAAAAATACCTTTCTATC…	478	Palinauskas, V., Iezhova, T. A., Križanauskienė, A., Markovets, M. Y., Bensch, S. & Valkiūnas, G.	Molecular characterization and distribution of Haemoproteus minutus (Haemosporida, Haemoproteidae): a pathogenic avian parasite	Parasitology international, 62 (4), 358-363 (2013)
H1	hTUR1	Palinauskas et al. 9	TUPHI01	group IV		Haemoproteus cf. minutus	Haemoproteus sp.		Russia: Ekaterinburg	Eastern Europe (Russia)	Turdus philomelos	Turdus philomelos	Turdidae	Passeriformes	avian	CTACTGGTGCTACATTTGTCTTTATTTTAACTTATTTACATATATTAAGAGGATTAAATTATTCATATTCATATTTACCTTTATCATGGATATCTGGATTAATAATATTCTTAATTTCTATTGTTACTGCTTTTATGGGTTATGTATTACCTTGGGGTCAAATGAGTTTCTGGGGTGCAACCGTTATAACTAATTTATTATATTTTATACCTGGACTTGTTTCATGGATTTGTGGTGGATATATTATTAGTGATCCAACTTTAAAAAGATTTTTTGTATTACATTTTATATTCCCATTTATAGCTTTATGTATTGTATTTATACATATATTCTTTTTACACTTACAAGGTAGCTCTAATCCTTTAGGATATGATACTGCTTTAAAAATACCTTTCTATC…	478	CTACTGGTGCTACATTTGTCTTTATTTTAACTTATTTACATATATTAAGAGGATTAAATTATTCATATTCATATTTACCTTTATCATGGATATCTGGATTAATAATATTCTTAATTTCTATTGTTACTGCTTTTATGGGTTATGTATTACCTTGGGGTCAAATGAGTTTCTGGGGTGCAACCGTTATAACTAATTTATTATATTTTATACCTGGACTTGTTTCATGGATTTGTGGTGGATATATTATTAGTGATCCAACTTTAAAAAGATTTTTTGTATTACATTTTATATTCCCATTTATAGCTTTATGTATTGTATTTATACATATATTCTTTTTACACTTACAAGGTAGCTCTAATCCTTTAGGATATGATACTGCTTTAAAAATACCTTTCTATC…	478	Palinauskas, V., Iezhova, T. A., Križanauskienė, A., Markovets, M. Y., Bensch, S. & Valkiūnas, G.	Molecular characterization and distribution of Haemoproteus minutus (Haemosporida, Haemoproteidae): a pathogenic avian parasite	Parasitology international, 62 (4), 358-363 (2013)
H1	hTUR1	KJ488588_01	TUPHI01	group IV	H034	Haemoproteus cf. minutus	Haemoproteus sp.		Armenia	Western Asia (Middle East)	Garrulus glandarius	Passeriformes others	Corvidae	Passeriformes	avian	TGGATGGTGTTTTAGATATATGCATGCTACTGGTGCTACATTTGTCTTTATTTTAACTTATTTACATATATTAAGAGGATTAAATTATTCATATTCATATTTACCTTTATCATGGATATCTGGATTAATAATATTCTTAATTTCTATTGTTACTGCTTTTATGGGTTATGTATTACCTTGGGGTCAAATGAGTTTCTGGGGTGCAACCGTTATAACTAATTTATTATATTTTATACCTGGACTTGTTTCATGGATTTGTGGTGGATATATTATTAGTGATCCAACTTTAAAAAGATTTTTTGTATTACATTTTATATTCCCATTTATAGCTTTATGTATTGTATTTATACATATATTCTTTTTACACTTACAAGGTAGCTCTAATCCTTTAGGATATGA…	505	CTACTGGTGCTACATTTGTCTTTATTTTAACTTATTTACATATATTAAGAGGATTAAATTATTCATATTCATATTTACCTTTATCATGGATATCTGGATTAATAATATTCTTAATTTCTATTGTTACTGCTTTTATGGGTTATGTATTACCTTGGGGTCAAATGAGTTTCTGGGGTGCAACCGTTATAACTAATTTATTATATTTTATACCTGGACTTGTTTCATGGATTTGTGGTGGATATATTATTAGTGATCCAACTTTAAAAAGATTTTTTGTATTACATTTTATATTCCCATTTATAGCTTTATGTATTGTATTTATACATATATTCTTTTTACACTTACAAGGTAGCTCTAATCCTTTAGGATATGATACTGCTTTAAAAATACCTTTCTATC…	478	Drovetski, S.V., Aghayan, S.A., Mata, V.A., Lopes, R.J., Mode, N.A., Harvey, J.A. & Voelker, G.	Does the niche breadth or trade-off hypothesis explain the abundance-occupancy relationship in avian Haemosporidia?	Molecular Ecology, 23 (13), 3322-3329 (2014)	301497
H1	hTUR1	KJ488588_02	TUPHI01	group IV	H034	Haemoproteus cf. minutus	Haemoproteus sp.		Russia (west)	Eastern Europe (Russia)	Turdus merula	Turdus merula	Turdidae	Passeriformes	avian	TGGATGGTGTTTTAGATATATGCATGCTACTGGTGCTACATTTGTCTTTATTTTAACTTATTTACATATATTAAGAGGATTAAATTATTCATATTCATATTTACCTTTATCATGGATATCTGGATTAATAATATTCTTAATTTCTATTGTTACTGCTTTTATGGGTTATGTATTACCTTGGGGTCAAATGAGTTTCTGGGGTGCAACCGTTATAACTAATTTATTATATTTTATACCTGGACTTGTTTCATGGATTTGTGGTGGATATATTATTAGTGATCCAACTTTAAAAAGATTTTTTGTATTACATTTTATATTCCCATTTATAGCTTTATGTATTGTATTTATACATATATTCTTTTTACACTTACAAGGTAGCTCTAATCCTTTAGGATATGA…	505	CTACTGGTGCTACATTTGTCTTTATTTTAACTTATTTACATATATTAAGAGGATTAAATTATTCATATTCATATTTACCTTTATCATGGATATCTGGATTAATAATATTCTTAATTTCTATTGTTACTGCTTTTATGGGTTATGTATTACCTTGGGGTCAAATGAGTTTCTGGGGTGCAACCGTTATAACTAATTTATTATATTTTATACCTGGACTTGTTTCATGGATTTGTGGTGGATATATTATTAGTGATCCAACTTTAAAAAGATTTTTTGTATTACATTTTATATTCCCATTTATAGCTTTATGTATTGTATTTATACATATATTCTTTTTACACTTACAAGGTAGCTCTAATCCTTTAGGATATGATACTGCTTTAAAAATACCTTTCTATC…	478	Drovetski, S.V., Aghayan, S.A., Mata, V.A., Lopes, R.J., Mode, N.A., Harvey, J.A. & Voelker, G.	Does the niche breadth or trade-off hypothesis explain the abundance-occupancy relationship in avian Haemosporidia?	Molecular Ecology, 23 (13), 3322-3329 (2014)	768885
H1	hTUR1	KJ488588_03	TUPHI01	group IV	H034	Haemoproteus cf. minutus	Haemoproteus sp.		Russia (west)	Eastern Europe (Russia)	Turdus philomelos	Turdus philomelos	Turdidae	Passeriformes	avian	TGGATGGTGTTTTAGATATATGCATGCTACTGGTGCTACATTTGTCTTTATTTTAACTTATTTACATATATTAAGAGGATTAAATTATTCATATTCATATTTACCTTTATCATGGATATCTGGATTAATAATATTCTTAATTTCTATTGTTACTGCTTTTATGGGTTATGTATTACCTTGGGGTCAAATGAGTTTCTGGGGTGCAACCGTTATAACTAATTTATTATATTTTATACCTGGACTTGTTTCATGGATTTGTGGTGGATATATTATTAGTGATCCAACTTTAAAAAGATTTTTTGTATTACATTTTATATTCCCATTTATAGCTTTATGTATTGTATTTATACATATATTCTTTTTACACTTACAAGGTAGCTCTAATCCTTTAGGATATGA…	505	CTACTGGTGCTACATTTGTCTTTATTTTAACTTATTTACATATATTAAGAGGATTAAATTATTCATATTCATATTTACCTTTATCATGGATATCTGGATTAATAATATTCTTAATTTCTATTGTTACTGCTTTTATGGGTTATGTATTACCTTGGGGTCAAATGAGTTTCTGGGGTGCAACCGTTATAACTAATTTATTATATTTTATACCTGGACTTGTTTCATGGATTTGTGGTGGATATATTATTAGTGATCCAACTTTAAAAAGATTTTTTGTATTACATTTTATATTCCCATTTATAGCTTTATGTATTGTATTTATACATATATTCTTTTTACACTTACAAGGTAGCTCTAATCCTTTAGGATATGATACTGCTTTAAAAATACCTTTCTATC…	478	Drovetski, S.V., Aghayan, S.A., Mata, V.A., Lopes, R.J., Mode, N.A., Harvey, J.A. & Voelker, G.	Does the niche breadth or trade-off hypothesis explain the abundance-occupancy relationship in avian Haemosporidia?	Molecular Ecology, 23 (13), 3322-3329 (2014)	768888
H1	hTUR1	KJ488588_04	TUPHI01	group IV	H034	Haemoproteus cf. minutus	Haemoproteus sp.		Russia (west)	Eastern Europe (Russia)	Turdus philomelos	Turdus philomelos	Turdidae	Passeriformes	avian	TGGATGGTGTTTTAGATATATGCATGCTACTGGTGCTACATTTGTCTTTATTTTAACTTATTTACATATATTAAGAGGATTAAATTATTCATATTCATATTTACCTTTATCATGGATATCTGGATTAATAATATTCTTAATTTCTATTGTTACTGCTTTTATGGGTTATGTATTACCTTGGGGTCAAATGAGTTTCTGGGGTGCAACCGTTATAACTAATTTATTATATTTTATACCTGGACTTGTTTCATGGATTTGTGGTGGATATATTATTAGTGATCCAACTTTAAAAAGATTTTTTGTATTACATTTTATATTCCCATTTATAGCTTTATGTATTGTATTTATACATATATTCTTTTTACACTTACAAGGTAGCTCTAATCCTTTAGGATATGA…	505	CTACTGGTGCTACATTTGTCTTTATTTTAACTTATTTACATATATTAAGAGGATTAAATTATTCATATTCATATTTACCTTTATCATGGATATCTGGATTAATAATATTCTTAATTTCTATTGTTACTGCTTTTATGGGTTATGTATTACCTTGGGGTCAAATGAGTTTCTGGGGTGCAACCGTTATAACTAATTTATTATATTTTATACCTGGACTTGTTTCATGGATTTGTGGTGGATATATTATTAGTGATCCAACTTTAAAAAGATTTTTTGTATTACATTTTATATTCCCATTTATAGCTTTATGTATTGTATTTATACATATATTCTTTTTACACTTACAAGGTAGCTCTAATCCTTTAGGATATGATACTGCTTTAAAAATACCTTTCTATC…	478	Drovetski, S.V., Aghayan, S.A., Mata, V.A., Lopes, R.J., Mode, N.A., Harvey, J.A. & Voelker, G.	Does the niche breadth or trade-off hypothesis explain the abundance-occupancy relationship in avian Haemosporidia?	Molecular Ecology, 23 (13), 3322-3329 (2014)	F33331
H1	hTUR1	KJ488588_05	TUPHI01	group IV	H034	Haemoproteus cf. minutus	Haemoproteus sp.		Armenia	Western Asia (Middle East)	Turdus philomelos	Turdus philomelos	Turdidae	Passeriformes	avian	TGGATGGTGTTTTAGATATATGCATGCTACTGGTGCTACATTTGTCTTTATTTTAACTTATTTACATATATTAAGAGGATTAAATTATTCATATTCATATTTACCTTTATCATGGATATCTGGATTAATAATATTCTTAATTTCTATTGTTACTGCTTTTATGGGTTATGTATTACCTTGGGGTCAAATGAGTTTCTGGGGTGCAACCGTTATAACTAATTTATTATATTTTATACCTGGACTTGTTTCATGGATTTGTGGTGGATATATTATTAGTGATCCAACTTTAAAAAGATTTTTTGTATTACATTTTATATTCCCATTTATAGCTTTATGTATTGTATTTATACATATATTCTTTTTACACTTACAAGGTAGCTCTAATCCTTTAGGATATGA…	505	CTACTGGTGCTACATTTGTCTTTATTTTAACTTATTTACATATATTAAGAGGATTAAATTATTCATATTCATATTTACCTTTATCATGGATATCTGGATTAATAATATTCTTAATTTCTATTGTTACTGCTTTTATGGGTTATGTATTACCTTGGGGTCAAATGAGTTTCTGGGGTGCAACCGTTATAACTAATTTATTATATTTTATACCTGGACTTGTTTCATGGATTTGTGGTGGATATATTATTAGTGATCCAACTTTAAAAAGATTTTTTGTATTACATTTTATATTCCCATTTATAGCTTTATGTATTGTATTTATACATATATTCTTTTTACACTTACAAGGTAGCTCTAATCCTTTAGGATATGATACTGCTTTAAAAATACCTTTCTATC…	478	Drovetski, S.V., Aghayan, S.A., Mata, V.A., Lopes, R.J., Mode, N.A., Harvey, J.A. & Voelker, G.	Does the niche breadth or trade-off hypothesis explain the abundance-occupancy relationship in avian Haemosporidia?	Molecular Ecology, 23 (13), 3322-3329 (2014)	IVF1127
H1	hTUR1	KJ488588_06	TUPHI01	group IV	H034	Haemoproteus cf. minutus	Haemoproteus sp.		Armenia	Western Asia (Middle East)	Turdus philomelos	Turdus philomelos	Turdidae	Passeriformes	avian	TGGATGGTGTTTTAGATATATGCATGCTACTGGTGCTACATTTGTCTTTATTTTAACTTATTTACATATATTAAGAGGATTAAATTATTCATATTCATATTTACCTTTATCATGGATATCTGGATTAATAATATTCTTAATTTCTATTGTTACTGCTTTTATGGGTTATGTATTACCTTGGGGTCAAATGAGTTTCTGGGGTGCAACCGTTATAACTAATTTATTATATTTTATACCTGGACTTGTTTCATGGATTTGTGGTGGATATATTATTAGTGATCCAACTTTAAAAAGATTTTTTGTATTACATTTTATATTCCCATTTATAGCTTTATGTATTGTATTTATACATATATTCTTTTTACACTTACAAGGTAGCTCTAATCCTTTAGGATATGA…	505	CTACTGGTGCTACATTTGTCTTTATTTTAACTTATTTACATATATTAAGAGGATTAAATTATTCATATTCATATTTACCTTTATCATGGATATCTGGATTAATAATATTCTTAATTTCTATTGTTACTGCTTTTATGGGTTATGTATTACCTTGGGGTCAAATGAGTTTCTGGGGTGCAACCGTTATAACTAATTTATTATATTTTATACCTGGACTTGTTTCATGGATTTGTGGTGGATATATTATTAGTGATCCAACTTTAAAAAGATTTTTTGTATTACATTTTATATTCCCATTTATAGCTTTATGTATTGTATTTATACATATATTCTTTTTACACTTACAAGGTAGCTCTAATCCTTTAGGATATGATACTGCTTTAAAAATACCTTTCTATC…	478	Drovetski, S.V., Aghayan, S.A., Mata, V.A., Lopes, R.J., Mode, N.A., Harvey, J.A. & Voelker, G.	Does the niche breadth or trade-off hypothesis explain the abundance-occupancy relationship in avian Haemosporidia?	Molecular Ecology, 23 (13), 3322-3329 (2014)	MR1020
H1	hTUR1	KJ488588_07	TUPHI01	group IV	H034	Haemoproteus cf. minutus	Haemoproteus sp.		Armenia	Western Asia (Middle East)	Turdus philomelos	Turdus philomelos	Turdidae	Passeriformes	avian	TGGATGGTGTTTTAGATATATGCATGCTACTGGTGCTACATTTGTCTTTATTTTAACTTATTTACATATATTAAGAGGATTAAATTATTCATATTCATATTTACCTTTATCATGGATATCTGGATTAATAATATTCTTAATTTCTATTGTTACTGCTTTTATGGGTTATGTATTACCTTGGGGTCAAATGAGTTTCTGGGGTGCAACCGTTATAACTAATTTATTATATTTTATACCTGGACTTGTTTCATGGATTTGTGGTGGATATATTATTAGTGATCCAACTTTAAAAAGATTTTTTGTATTACATTTTATATTCCCATTTATAGCTTTATGTATTGTATTTATACATATATTCTTTTTACACTTACAAGGTAGCTCTAATCCTTTAGGATATGA…	505	CTACTGGTGCTACATTTGTCTTTATTTTAACTTATTTACATATATTAAGAGGATTAAATTATTCATATTCATATTTACCTTTATCATGGATATCTGGATTAATAATATTCTTAATTTCTATTGTTACTGCTTTTATGGGTTATGTATTACCTTGGGGTCAAATGAGTTTCTGGGGTGCAACCGTTATAACTAATTTATTATATTTTATACCTGGACTTGTTTCATGGATTTGTGGTGGATATATTATTAGTGATCCAACTTTAAAAAGATTTTTTGTATTACATTTTATATTCCCATTTATAGCTTTATGTATTGTATTTATACATATATTCTTTTTACACTTACAAGGTAGCTCTAATCCTTTAGGATATGATACTGCTTTAAAAATACCTTTCTATC…	478	Drovetski, S.V., Aghayan, S.A., Mata, V.A., Lopes, R.J., Mode, N.A., Harvey, J.A. & Voelker, G.	Does the niche breadth or trade-off hypothesis explain the abundance-occupancy relationship in avian Haemosporidia?	Molecular Ecology, 23 (13), 3322-3329 (2014)	SVD4636
H1	hTUR1	MT912338	TUPHI01	group IV	AH0768H	Haemoproteus cf. minutus	Haemoproteus sp.		Austria	Western Europe	Turdus philomelos	Turdus philomelos	Turdidae	Passeriformes	avian	CTACTGGTGCTACATTTGTCTTTATTTTAACTTATTTACATATATTAAGAGGATTAAATTATTCATATTCATATTTACCTTTATCATGGATATCTGGATTAATAATATTCTTAATTTCTATTGTTACTGCTTTTATGGGTTATGTATTACCTTGGGGTCAAATGAGTTTCTGGGGTGCAACCGTTATAACTAATTTATTATATTTTATACCTGGACTTGTTTCATGGATTTGTGGTGGATATATTATTAGTGATCCAACTTTAAAAAGATTTTTTGTATTACATTTTATATTCCCATTTATAGCTTTATGTATTGTATTTATACATATATTCTTTTTACACTTACAAGGTAGCTCTAATCCTTTAGGATATGATACTGCTTTAAAAATACCTTTCTATC…	478	CTACTGGTGCTACATTTGTCTTTATTTTAACTTATTTACATATATTAAGAGGATTAAATTATTCATATTCATATTTACCTTTATCATGGATATCTGGATTAATAATATTCTTAATTTCTATTGTTACTGCTTTTATGGGTTATGTATTACCTTGGGGTCAAATGAGTTTCTGGGGTGCAACCGTTATAACTAATTTATTATATTTTATACCTGGACTTGTTTCATGGATTTGTGGTGGATATATTATTAGTGATCCAACTTTAAAAAGATTTTTTGTATTACATTTTATATTCCCATTTATAGCTTTATGTATTGTATTTATACATATATTCTTTTTACACTTACAAGGTAGCTCTAATCCTTTAGGATATGATACTGCTTTAAAAATACCTTTCTATC…	478	Harl, J., Himmel, T., Valkiūnas, G., Ilgūnas, M., Bakonyi, T. & Weissenböck, H.	Geographic and host distribution of haemosporidian parasite lineages from birds of the family Turdidae	present study	VetMed (Virology)
H1	hTUR1	MT912339	TUPHI01	group IV	AH0784H	Haemoproteus cf. minutus	Haemoproteus sp.		Austria	Western Europe	Turdus philomelos	Turdus philomelos	Turdidae	Passeriformes	avian	CTACTGGTGCTACATTTGTCTTTATTTTAACTTATTTACATATATTAAGAGGATTAAATTATTCATATTCATATTTACCTTTATCATGGATATCTGGATTAATAATATTCTTAATTTCTATTGTTACTGCTTTTATGGGTTATGTATTACCTTGGGGTCAAATGAGTTTCTGGGGTGCAACCGTTATAACTAATTTATTATATTTTATACCTGGACTTGTTTCATGGATTTGTGGTGGATATATTATTAGTGATCCAACTTTAAAAAGATTTTTTGTATTACATTTTATATTCCCATTTATAGCTTTATGTATTGTATTTATACATATATTCTTTTTACACTTACAAGGTAGCTCTAATCCTTTAGGATATGATACTGCTTTAAAAATACCTTTCTATC…	478	CTACTGGTGCTACATTTGTCTTTATTTTAACTTATTTACATATATTAAGAGGATTAAATTATTCATATTCATATTTACCTTTATCATGGATATCTGGATTAATAATATTCTTAATTTCTATTGTTACTGCTTTTATGGGTTATGTATTACCTTGGGGTCAAATGAGTTTCTGGGGTGCAACCGTTATAACTAATTTATTATATTTTATACCTGGACTTGTTTCATGGATTTGTGGTGGATATATTATTAGTGATCCAACTTTAAAAAGATTTTTTGTATTACATTTTATATTCCCATTTATAGCTTTATGTATTGTATTTATACATATATTCTTTTTACACTTACAAGGTAGCTCTAATCCTTTAGGATATGATACTGCTTTAAAAATACCTTTCTATC…	478	Harl, J., Himmel, T., Valkiūnas, G., Ilgūnas, M., Bakonyi, T. & Weissenböck, H.	Geographic and host distribution of haemosporidian parasite lineages from birds of the family Turdidae	present study	VetMed (Bird clinic)
H1	hTUR1	MT912340	TUPHI01	group IV	AH1199H	Haemoproteus cf. minutus	Haemoproteus sp.		Austria	Western Europe	Turdus philomelos	Turdus philomelos	Turdidae	Passeriformes	avian	CTACTGGTGCTACATTTGTCTTTATTTTAACTTATTTACATATATTAAGAGGATTAAATTATTCATATTCATATTTACCTTTATCATGGATATCTGGATTAATAATATTCTTAATTTCTATTGTTACTGCTTTTATGGGTTATGTATTACCTTGGGGTCAAATGAGTTTCTGGGGTGCAACCGTTATAACTAATTTATTATATTTTATACCTGGACTTGTTTCATGGATTTGTGGTGGATATATTATTAGTGATCCAACTTTAAAAAGATTTTTTGTATTACATTTTATATTCCCATTTATAGCTTTATGTATTGTATTTATACATATATTCTTTTTACACTTACAAGGTAGCTCTAATCCTTTAGGATATGATACTGCTTTAAAAATACCTTTCTATC…	478	CTACTGGTGCTACATTTGTCTTTATTTTAACTTATTTACATATATTAAGAGGATTAAATTATTCATATTCATATTTACCTTTATCATGGATATCTGGATTAATAATATTCTTAATTTCTATTGTTACTGCTTTTATGGGTTATGTATTACCTTGGGGTCAAATGAGTTTCTGGGGTGCAACCGTTATAACTAATTTATTATATTTTATACCTGGACTTGTTTCATGGATTTGTGGTGGATATATTATTAGTGATCCAACTTTAAAAAGATTTTTTGTATTACATTTTATATTCCCATTTATAGCTTTATGTATTGTATTTATACATATATTCTTTTTACACTTACAAGGTAGCTCTAATCCTTTAGGATATGATACTGCTTTAAAAATACCTTTCTATC…	478	Harl, J., Himmel, T., Valkiūnas, G., Ilgūnas, M., Bakonyi, T. & Weissenböck, H.	Geographic and host distribution of haemosporidian parasite lineages from birds of the family Turdidae	present study	VetMed (Virology)
H1	hTUR1	MT912341	TUPHI01	group IV	AH1212H	Haemoproteus cf. minutus	Haemoproteus sp.		Austria	Western Europe	Turdus philomelos	Turdus philomelos	Turdidae	Passeriformes	avian	CTACTGGTGCTACATTTGTCTTTATTTTAACTTATTTACATATATTAAGAGGATTAAATTATTCATATTCATATTTACCTTTATCATGGATATCTGGATTAATAATATTCTTAATTTCTATTGTTACTGCTTTTATGGGTTATGTATTACCTTGGGGTCAAATGAGTTTCTGGGGTGCAACCGTTATAACTAATTTATTATATTTTATACCTGGACTTGTTTCATGGATTTGTGGTGGATATATTATTAGTGATCCAACTTTAAAAAGATTTTTTGTATTACATTTTATATTCCCATTTATAGCTTTATGTATTGTATTTATACATATATTCTTTTTACACTTACAAGGTAGCTCTAATCCTTTAGGATATGATACTGCTTTAAAAATACCTTTCTATC…	478	CTACTGGTGCTACATTTGTCTTTATTTTAACTTATTTACATATATTAAGAGGATTAAATTATTCATATTCATATTTACCTTTATCATGGATATCTGGATTAATAATATTCTTAATTTCTATTGTTACTGCTTTTATGGGTTATGTATTACCTTGGGGTCAAATGAGTTTCTGGGGTGCAACCGTTATAACTAATTTATTATATTTTATACCTGGACTTGTTTCATGGATTTGTGGTGGATATATTATTAGTGATCCAACTTTAAAAAGATTTTTTGTATTACATTTTATATTCCCATTTATAGCTTTATGTATTGTATTTATACATATATTCTTTTTACACTTACAAGGTAGCTCTAATCCTTTAGGATATGATACTGCTTTAAAAATACCTTTCTATC…	478	Harl, J., Himmel, T., Valkiūnas, G., Ilgūnas, M., Bakonyi, T. & Weissenböck, H.	Geographic and host distribution of haemosporidian parasite lineages from birds of the family Turdidae	present study	VetMed (Virology)
H1	hTUR1	GU085191	TUPHI01	group IV	TUPHI1	Haemoproteus cf. minutus	Haemoproteus minutus		Bulgaria	Western Europe	Turdus philomelos	Turdus philomelos	Turdidae	Passeriformes	avian	GCTACTGGTGCTACATTTGTCTTTATTTTAACTTATTTACATATATTAAGAGGATTAAATTATTCATATTCATATTTACCTTTATCATGGATATCTGGATTAATAATATTCTTAATTTCTATTGTTACTGCTTTTATGGGTTATGTATTACCTTGGGGTCAAATGAGTTTCTGGGGTGCAACCGTTATAACTAATTTATTATATTTTATACCTGGACTTGTTTCATGGATTTGTGGTGGATATATTATTAGTGATCCAACTTTAAAAAGATTTTTTGTATTACATTTTATATTCCCATTTATAGCTTTATGTATTGTATTTATACATATATTCTTTTTACACTTACAAGGTAGCTCTAATCCTTTAGGATATGATACTGCTTTAAAAATACCTTTCTAT…	479	CTACTGGTGCTACATTTGTCTTTATTTTAACTTATTTACATATATTAAGAGGATTAAATTATTCATATTCATATTTACCTTTATCATGGATATCTGGATTAATAATATTCTTAATTTCTATTGTTACTGCTTTTATGGGTTATGTATTACCTTGGGGTCAAATGAGTTTCTGGGGTGCAACCGTTATAACTAATTTATTATATTTTATACCTGGACTTGTTTCATGGATTTGTGGTGGATATATTATTAGTGATCCAACTTTAAAAAGATTTTTTGTATTACATTTTATATTCCCATTTATAGCTTTATGTATTGTATTTATACATATATTCTTTTTACACTTACAAGGTAGCTCTAATCCTTTAGGATATGATACTGCTTTAAAAATACCTTTCTATC…	478	Dimitrov, D., Zehtindjiev, P. & Bensch, S.	Genetic diversity of avian blood parasites in SE Europe: Cytochrome b lineages of the genera Plasmodium and Haemoproteus (Haemosporida) from Bulgaria	Acta Parasitologica, 55 (3), 201-209 (2010)
H1	hTUR1	KF192995	TUPHI01	group IV	10826	Haemoproteus cf. minutus	Haemoproteus sp.		Germany	Western Europe	Culicoides sp.	Ceratopogonidae	Ceratopogonidae	Diptera	dipteran	TATGGTGCTTTCGATATATGCATGCTACTGGTGCTACATTTGTCTTTATTTTAACTTATTTACATATATTAAGAGGATTAAATTATTCATATTCATATTTACCTTTATCATGGATATCTGGATTAATAATATTCTTAATTTCTATTGTTACTGCTTTTATGGGTTATGTATTACCTTGGGGTCAAATGAGTTTCTGGGGTGCAACCGTTATAACTAATTTATTATATTTTATACCTGGACTTGTTTCATGGATTTGTGGTGGATATATTATTAGTGATCCAACTTTAAAAAGATTTTTTGTATTACATTTTATATTCCCATTTATAGCTTTATGTATTGTATTTATACATATATTCTTTTTACACTTACAAGGTAGCTCTAATCCTTTAGGATATGATA…	509	CTACTGGTGCTACATTTGTCTTTATTTTAACTTATTTACATATATTAAGAGGATTAAATTATTCATATTCATATTTACCTTTATCATGGATATCTGGATTAATAATATTCTTAATTTCTATTGTTACTGCTTTTATGGGTTATGTATTACCTTGGGGTCAAATGAGTTTCTGGGGTGCAACCGTTATAACTAATTTATTATATTTTATACCTGGACTTGTTTCATGGATTTGTGGTGGATATATTATTAGTGATCCAACTTTAAAAAGATTTTTTGTATTACATTTTATATTCCCATTTATAGCTTTATGTATTGTATTTATACATATATTCTTTTTACACTTACAAGGTAGCTCTAATCCTTTAGGATATGATACTGCTTTAAAAATACCTTTCTATC…	478	Santiago-Alarcon, D., Havelka, P., Pineda, E., Segelbacher, G. & Schaefer, H.M.	Urban forests as hubs for novel zoonosis: blood meal analysis, seasonal variation in Culicoides (Diptera: Ceratopogonidae) vectors, and avian haemosporidians	Parasitology, 140(14), 1799-1810 (2013)
H1	hTUR1	KF192996	TUPHI01	group IV	11005	Haemoproteus cf. minutus	Haemoproteus sp.		Germany	Western Europe	Culicoides sp.	Ceratopogonidae	Ceratopogonidae	Diptera	dipteran	TATGGTGCTTTTGATATATGCATGCTACTGGTGCTACATTTGTCTTTATTTTAACTTATTTACATATATTAAGAGGATTAAATTATTCATATTCATATTTACCTTTATCATGGATATCTGGATTAATAATATTCTTAATTTCTATTGTTACTGCTTTTATGGGTTATGTATTACCTTGGGGTCAAATGAGTTTCTGGGGTGCAACCGTTATAACTAATTTATTATATTTTATACCTGGACTTGTTTCATGGATTTGTGGTGGATATATTATTAGTGATCCAACTTTAAAAAGATTTTTTGTATTACATTTTATATTCCCATTTATAGCTTTATGTATTGTATTTATACATATATTCTTTTTACACTTACAAGGTAGCTCTAATCCTTTAGGATATGATA…	518	CTACTGGTGCTACATTTGTCTTTATTTTAACTTATTTACATATATTAAGAGGATTAAATTATTCATATTCATATTTACCTTTATCATGGATATCTGGATTAATAATATTCTTAATTTCTATTGTTACTGCTTTTATGGGTTATGTATTACCTTGGGGTCAAATGAGTTTCTGGGGTGCAACCGTTATAACTAATTTATTATATTTTATACCTGGACTTGTTTCATGGATTTGTGGTGGATATATTATTAGTGATCCAACTTTAAAAAGATTTTTTGTATTACATTTTATATTCCCATTTATAGCTTTATGTATTGTATTTATACATATATTCTTTTTACACTTACAAGGTAGCTCTAATCCTTTAGGATATGATACTGCTTTAAAAATACCTTTCTATC…	478	Santiago-Alarcon, D., Havelka, P., Pineda, E., Segelbacher, G. & Schaefer, H.M.	Urban forests as hubs for novel zoonosis: blood meal analysis, seasonal variation in Culicoides (Diptera: Ceratopogonidae) vectors, and avian haemosporidians	Parasitology, 140(14), 1799-1810 (2013)
H1	hTUR1	KF192998	TUPHI01	group IV	11237	Haemoproteus cf. minutus	Haemoproteus sp.		Germany	Western Europe	Culicoides sp.	Ceratopogonidae	Ceratopogonidae	Diptera	dipteran	TGGTGCTTTCGATATATGCATGCTACTGGTGCTACATTTGTCTTTATTTTAACTTATTTACATATATTAAGAGGATTAAATTATTCATATTCATATTTACCTTTATCATGGATATCTGGATTAATAATATTCTTAATTTCTATTGTTACTGCTTTTATGGGTTATGTATTACCTTGGGGTCAAATGAGTTTCTGGGGTGCAACCGTTATAACTAATTTATTATATTTTATACCTGGACTTGTTTCATGGATTTGTGGTGGATATATTATTAGTGATCCAACTTTAAAAAGATTTTTTGTATTACATTTTATATTCCCATTTATAGCTTTATGTATTGTATTTATACATATATTCTTTTTACACTTACAAGGTAGCTCTAATCCTTTAGGATATGATACT…	516	CTACTGGTGCTACATTTGTCTTTATTTTAACTTATTTACATATATTAAGAGGATTAAATTATTCATATTCATATTTACCTTTATCATGGATATCTGGATTAATAATATTCTTAATTTCTATTGTTACTGCTTTTATGGGTTATGTATTACCTTGGGGTCAAATGAGTTTCTGGGGTGCAACCGTTATAACTAATTTATTATATTTTATACCTGGACTTGTTTCATGGATTTGTGGTGGATATATTATTAGTGATCCAACTTTAAAAAGATTTTTTGTATTACATTTTATATTCCCATTTATAGCTTTATGTATTGTATTTATACATATATTCTTTTTACACTTACAAGGTAGCTCTAATCCTTTAGGATATGATACTGCTTTAAAAATACCTTTCTATC…	478	Santiago-Alarcon, D., Havelka, P., Pineda, E., Segelbacher, G. & Schaefer, H.M.	Urban forests as hubs for novel zoonosis: blood meal analysis, seasonal variation in Culicoides (Diptera: Ceratopogonidae) vectors, and avian haemosporidians	Parasitology, 140(14), 1799-1810 (2013)
H1	hTUR1	KF192999	TUPHI01	group IV	11343	Haemoproteus cf. minutus	Haemoproteus sp.		Germany	Western Europe	Culicoides sp.	Ceratopogonidae	Ceratopogonidae	Diptera	dipteran	TCTTTTATGGTGCTTTCGATATATGCATGCTACTGGTGCTACATTTGTCTTTATTTTAACTTATTTACATATATTAAGAGGATTAAATTATTCATATTCATATTTACCTTTATCATGGATATCTGGATTAATAATATTCTTAATTTCTATTGTTACTGCTTTTATGGGTTATGTATTACCTTGGGGTCAAATGAGTTTCTGGGGTGCAACCGTTATAACTAATTTATTATATTTTATACCTGGACTTGTTTCATGGATTTGTGGTGGATATATTATTAGTGATCCAACTTTAAAAAGATTTTTTGTATTACATTTTATATTCCCATTTATAGCTTTATGTATTGTATTTATACATATATTCTTTTTACACTTACAAGGTAGCTCTAATCCTTTAGGATA…	530	CTACTGGTGCTACATTTGTCTTTATTTTAACTTATTTACATATATTAAGAGGATTAAATTATTCATATTCATATTTACCTTTATCATGGATATCTGGATTAATAATATTCTTAATTTCTATTGTTACTGCTTTTATGGGTTATGTATTACCTTGGGGTCAAATGAGTTTCTGGGGTGCAACCGTTATAACTAATTTATTATATTTTATACCTGGACTTGTTTCATGGATTTGTGGTGGATATATTATTAGTGATCCAACTTTAAAAAGATTTTTTGTATTACATTTTATATTCCCATTTATAGCTTTATGTATTGTATTTATACATATATTCTTTTTACACTTACAAGGTAGCTCTAATCCTTTAGGATATGATACTGCTTTAAAAATACCTTTCTATC…	478	Santiago-Alarcon, D., Havelka, P., Pineda, E., Segelbacher, G. & Schaefer, H.M.	Urban forests as hubs for novel zoonosis: blood meal analysis, seasonal variation in Culicoides (Diptera: Ceratopogonidae) vectors, and avian haemosporidians	Parasitology, 140(14), 1799-1810 (2013)
H1	hTUR1	KF193002	TUPHI01	group IV	11506	Haemoproteus cf. minutus	Haemoproteus sp.		Germany	Western Europe	Culicoides sp.	Ceratopogonidae	Ceratopogonidae	Diptera	dipteran	GATATATGCATGCTACTGGTGCTACATTTGTCTTTATTTTAACTTATTTACATATATTAAGAGGATTAAATTATTCATATTCATATTTACCTTTATCATGGATATCTGGATTAATAATATTCTTAATTTCTATTGTTACTGCTTTTATGGGTTATGTATTACCTTGGGGTCAAATGAGTTTCTGGGGTGCAACCGTTATAACTAATTTATTATATTTTATACCTGGACTTGTTTCATGGATTTGTGGTGGATATATTATTAGTGATCCAACTTTAAAAAGATTTTTTGTATTACATTTTATATTCCCATTTATAGCTTTATGTATTGTATTTATACATATATTCTTTTTACACTTACAAGGTAGCTCTAATCCTTTAGGATATGATACTGCTTTAAAAA…	504	CTACTGGTGCTACATTTGTCTTTATTTTAACTTATTTACATATATTAAGAGGATTAAATTATTCATATTCATATTTACCTTTATCATGGATATCTGGATTAATAATATTCTTAATTTCTATTGTTACTGCTTTTATGGGTTATGTATTACCTTGGGGTCAAATGAGTTTCTGGGGTGCAACCGTTATAACTAATTTATTATATTTTATACCTGGACTTGTTTCATGGATTTGTGGTGGATATATTATTAGTGATCCAACTTTAAAAAGATTTTTTGTATTACATTTTATATTCCCATTTATAGCTTTATGTATTGTATTTATACATATATTCTTTTTACACTTACAAGGTAGCTCTAATCCTTTAGGATATGATACTGCTTTAAAAATACCTTTCTATC…	478	Santiago-Alarcon, D., Havelka, P., Pineda, E., Segelbacher, G. & Schaefer, H.M.	Urban forests as hubs for novel zoonosis: blood meal analysis, seasonal variation in Culicoides (Diptera: Ceratopogonidae) vectors, and avian haemosporidians	Parasitology, 140(14), 1799-1810 (2013)
H1	hTUR1	DQ368368	TUPHI01	group IV	TURDUS3	Haemoproteus cf. minutus	Haemoproteus sp.		Sweden	Western Europe	Turdus philomelos	Turdus philomelos	Turdidae	Passeriformes	avian	TCTACTGGTGCTACATTTGTCTTTATTTTAACTTATTTACATATATTAAGAGGATTAAATTATTCATATTCATATTTACCTTTATCATGGATATCTGGATTAATAATATTCTTAATTTCTATTGTTACTGCTTTTATGGGTTATGTATTACCTTGGGGTCAAATGAGTTTCTGGGGTGCAACCGTTATAACTAATTTATTATATTTTATACCTGGACTTGTTTCATGGATTTGTGGTGGATATATTATTAGTGATCCAACTTTAAAAAGATTTTTTGTATTACATTTTATATTCCCATTTATAGCTTTATGTATTGTATTTATACATATATTCTTTTTACACTTACAAGGTAGCTCTAATCCTTTAGGATATGATACTGCTTTAAAAATACCTTTCTAT…	479	CTACTGGTGCTACATTTGTCTTTATTTTAACTTATTTACATATATTAAGAGGATTAAATTATTCATATTCATATTTACCTTTATCATGGATATCTGGATTAATAATATTCTTAATTTCTATTGTTACTGCTTTTATGGGTTATGTATTACCTTGGGGTCAAATGAGTTTCTGGGGTGCAACCGTTATAACTAATTTATTATATTTTATACCTGGACTTGTTTCATGGATTTGTGGTGGATATATTATTAGTGATCCAACTTTAAAAAGATTTTTTGTATTACATTTTATATTCCCATTTATAGCTTTATGTATTGTATTTATACATATATTCTTTTTACACTTACAAGGTAGCTCTAATCCTTTAGGATATGATACTGCTTTAAAAATACCTTTCTATC…	478	Perez-Tris, J., Hellgren, O., Krizanauskiene, A., Waldenstrom, J., Secondi, J., Bonneaud, C., Fjeldsa, J., Hasselquist, D. & Bensch, S.	Within-host speciation of malaria parasites	PLoS ONE, 2(2), E235 (2007)
H1	hTUR1	KM056466	AFR076	no group	H_AFR76	Haemoproteus sp.	Parahaemoproteus sp.		Malawi	Eastern Africa	Lamprotornis chloropterus	Passeriformes others	Sturnidae	Passeriformes	avian	CTACTGGTGCTACATTTGTCTTTATTTTAACTTATTTACATATATTAAGAGGATTAAATTATTCATACTCATATTTACCTTTATCATGGATATCTGGATTAGTAATATTCTTAATTTCTATTGTTACTGCTTTTATGGGTTATGTATTACCTTGGGGTCAAATGAGTTTCTGGGGTGCAACCGTTATAACTAATTTATTATATTTTATACCTGGACTTGTTTCATGGATTTGTGGTGGATATATTATTAGTGATCCAACTTTAAAAAGATTTTTTGTATTACATTTTATATTCCCATTTATAGCTTTATGTATTGTATTTATACATATATTCTTTTTACACTTACAAGGTAGCTCTAATCCTTTAGGATATGATACTGCTTTAAAAATACCTTTCTATC…	478	CTACTGGTGCTACATTTGTCTTTATTTTAACTTATTTACATATATTAAGAGGATTAAATTATTCATACTCATATTTACCTTTATCATGGATATCTGGATTAGTAATATTCTTAATTTCTATTGTTACTGCTTTTATGGGTTATGTATTACCTTGGGGTCAAATGAGTTTCTGGGGTGCAACCGTTATAACTAATTTATTATATTTTATACCTGGACTTGTTTCATGGATTTGTGGTGGATATATTATTAGTGATCCAACTTTAAAAAGATTTTTTGTATTACATTTTATATTCCCATTTATAGCTTTATGTATTGTATTTATACATATATTCTTTTTACACTTACAAGGTAGCTCTAATCCTTTAGGATATGATACTGCTTTAAAAATACCTTTCTATC…	478	Lutz, H.L., Hochachka, W.M., Engel, J.I., Bell, J.A., Tkach, V.V., Bates, J.M., Hackett, S.J. & Weckstein, J.D.	Parasite prevalence corresponds to host life history in a diverse assemblage of afrotropical birds and haemosporidian parasites	PLoS ONE 10 (4), E0121254 (2015)
H1	hTUR1	KM056469	AFR081	no group	H_AFR81	Haemoproteus sp.	Parahaemoproteus sp.		Malawi	Eastern Africa	Neocichla gutturalis	Passeriformes others	Sturnidae	Passeriformes	avian	CTACTGGTGCTACATTTGTCTTTATTTTAACTTATTTACATATATTAAGAGGATTAAATTATTCATATTCATATTTACTTTTATCATGGATATCTGGATTAGTAATATTCTTAATTTCTATTGTTACTGCTTTTATGGGTTATGTATTACCTTGGGGTCAAATGAGTTTCTGGGGTGCAACCGTTATAACTAATTTATTATATTTTATACCTGGACTTGTTTCATGGATTTGTGGTGGATATATTATTAGTGATCCAACTTTAAAAAGATTTTTTGTATTACATTTTATATTCCCATTTATAGCTTTATGTATTGTATTTATACATATATTCTTTTTACACTTACAAGGTAGCTCTAATCCTTTAGGATATGATACTGCTTTAAAAATACCTTTCTATC…	478	CTACTGGTGCTACATTTGTCTTTATTTTAACTTATTTACATATATTAAGAGGATTAAATTATTCATATTCATATTTACTTTTATCATGGATATCTGGATTAGTAATATTCTTAATTTCTATTGTTACTGCTTTTATGGGTTATGTATTACCTTGGGGTCAAATGAGTTTCTGGGGTGCAACCGTTATAACTAATTTATTATATTTTATACCTGGACTTGTTTCATGGATTTGTGGTGGATATATTATTAGTGATCCAACTTTAAAAAGATTTTTTGTATTACATTTTATATTCCCATTTATAGCTTTATGTATTGTATTTATACATATATTCTTTTTACACTTACAAGGTAGCTCTAATCCTTTAGGATATGATACTGCTTTAAAAATACCTTTCTATC…	478	Lutz, H.L., Hochachka, W.M., Engel, J.I., Bell, J.A., Tkach, V.V., Bates, J.M., Hackett, S.J. & Weckstein, J.D.	Parasite prevalence corresponds to host life history in a diverse assemblage of afrotropical birds and haemosporidian parasites	PLoS ONE 10 (4), E0121254 (2015)
H1	hTUR1	KM056470	AFR084	no group	H_AFR84	Haemoproteus sp.	Parahaemoproteus sp.		Malawi	Eastern Africa	Neocichla gutturalis	Passeriformes others	Sturnidae	Passeriformes	avian	CTACTGGTGCTACATTTGTCTTTATTTTAACTTATTTACATATATTAAGAGGATTAAATTATTCATATTCATATTTACCTTTATCATGGATATCTGGATTAGTAATATTCTTAATTTCTATTGTTACTGCTTTTATGGGTTATGTATTACCTTGGGGTCAAATGAGTTTCTGGGGTGCAACCGTTATAACTAATTTATTATATTTTATACCTGGACTTGTTTCATGGATTTGTGGTGGATATATTATTAGTGATCCAACTTTAAAAAGATTTTTTGTATTACATTTTATATTCCCATTTATAGCTTTATGTATTGTATTTATACATATATTCTTTTTACACTTACAAGGTAGCTCTAATCCTTTAGGATATGATACTGCTTTAAAAATACCTTTCTATC…	478	CTACTGGTGCTACATTTGTCTTTATTTTAACTTATTTACATATATTAAGAGGATTAAATTATTCATATTCATATTTACCTTTATCATGGATATCTGGATTAGTAATATTCTTAATTTCTATTGTTACTGCTTTTATGGGTTATGTATTACCTTGGGGTCAAATGAGTTTCTGGGGTGCAACCGTTATAACTAATTTATTATATTTTATACCTGGACTTGTTTCATGGATTTGTGGTGGATATATTATTAGTGATCCAACTTTAAAAAGATTTTTTGTATTACATTTTATATTCCCATTTATAGCTTTATGTATTGTATTTATACATATATTCTTTTTACACTTACAAGGTAGCTCTAATCCTTTAGGATATGATACTGCTTTAAAAATACCTTTCTATC…	478	Lutz, H.L., Hochachka, W.M., Engel, J.I., Bell, J.A., Tkach, V.V., Bates, J.M., Hackett, S.J. & Weckstein, J.D.	Parasite prevalence corresponds to host life history in a diverse assemblage of afrotropical birds and haemosporidian parasites	PLoS ONE 10 (4), E0121254 (2015)
H1	hTUR1	MF565828	AFRO84	no group	AFRO84	Haemoproteus sp.	Haemoproteus sp.		India	Southern Asia (India)	Sturnus contra	Passeriformes others	Sturnidae	Passeriformes	avian	GCTACTGGTGCTACATTTGTCTTTATTTTAACTTATTTACATATATTAAGAGGATTAAATTATTCATATTCATATTTACCTTTATCATGGATATCTGGATTAGTAATATTCTTAATTTCTATTGTTACTGCTTTTATGGGTTATGTATTACCTTGGGGTCAAATGAGTTTCTGGGGTGCAACCGTTATAACTAATTTATTATATTTTATACCTGGACTTGTTTCATGGATTTGTGGTGGATATATTATTAGTGATCCAACTTTAAAAAGATTTTTTGTATTACATTTTATATTCCCATTTATAGCTTTATGTATTGTATTTATACATATATTCTTTTTACACTTACAAGGTAGCTCTAATCCTTTAGGATATGATACTGCTTTAAAAATACCTTTCTAT…	479	CTACTGGTGCTACATTTGTCTTTATTTTAACTTATTTACATATATTAAGAGGATTAAATTATTCATATTCATATTTACCTTTATCATGGATATCTGGATTAGTAATATTCTTAATTTCTATTGTTACTGCTTTTATGGGTTATGTATTACCTTGGGGTCAAATGAGTTTCTGGGGTGCAACCGTTATAACTAATTTATTATATTTTATACCTGGACTTGTTTCATGGATTTGTGGTGGATATATTATTAGTGATCCAACTTTAAAAAGATTTTTTGTATTACATTTTATATTCCCATTTATAGCTTTATGTATTGTATTTATACATATATTCTTTTTACACTTACAAGGTAGCTCTAATCCTTTAGGATATGATACTGCTTTAAAAATACCTTTCTATC…	478	Ishtiaq, F., Bowden, C.G.R. & Jhala, Y.V.	Seasonal dynamics in mosquito abundance and temperature do not influence avian malaria prevalence in the Himalayan foothills	Ecology and Evolution, 7(19), 8040-8057 (2017)
H1	hTUR1	MF442577	BERMAD02	no group	MDG_H12	Haemoproteus sp.	Haemoproteus sp.		Madagascar	Eastern Africa	Bernieria madagascariensis	Passeriformes others	Bernieridae	Passeriformes	avian	ATTAACTATAATTCTATAAATTTAGCTAAAGCACATTTAATAAATTACCCATGTCCATTAAATATTAATTTCTTATGGAATTATGGATTTCTATTAGGAATTGTATTTTTTATTCAAATTCTTACTGGTGTATTATTAGCAACTTGTTATACTCCAGAAATATCTTATGCATATTATAGTGTACAACATATATTAAGAGAATTATGGAGTGGATGGTGTTTTAGATATATGCATGCTACTGGTGCTACATTTGTCTTTATTTTAACTTATTTACATATATTAAGAGGATTAAATTATTCATATTCATATTTACCTTTATCATGGATATCTGGATTATTAATATTCATAATTTCTATTGTTACAGCTTTTATGGGTTATGTATTACCTTGGGGTCAAATG…	1051	CTACTGGTGCTACATTTGTCTTTATTTTAACTTATTTACATATATTAAGAGGATTAAATTATTCATATTCATATTTACCTTTATCATGGATATCTGGATTATTAATATTCATAATTTCTATTGTTACAGCTTTTATGGGTTATGTATTACCTTGGGGTCAAATGAGTTTCTGGGGTGCAACCGTTATAACTAATTTATTATATTTTATACCTGGACTTGTTTCATGGATTTGTGGTGGATATATTATTAGTGATCCAACTTTAAAAAGATTCTTTGTATTACATTTTATATTCCCATTTATAGCTTTATGTATTGTATTTATTCATATATTCTTTTTACACTTACAAGGTAGCTCTAATCCTTTAGGATATGATACTGCTTTAAAAATACCTTTCTATC…	478	Musa, S., Mackenstedt, U., Woog, F. & Dinkel, A.	Avian malaria on Madagascar: prevalence, biodiversity and specialization of haemosporidian parasites	International Journal for Parasitology, 49(3-4), 199-210 (2019)
H1	hTUR1	KJ466082	CAMRUB03	no group	NK176494 (37314)	Haemoproteus sp.	Haemoproteus sp.		Peru	South America	Campephilus rubricollis	non-Passeriformes	Picidae	Piciformes	avian	CTACTGGTGCTACATTTGTCTTTATTTTAACTTATTTACATATATTAAGAGGATTAAATTATTCATATTCATATTTACCTTTATCATGGATATCTGGATTATTAATATTCTTAATTTCTATTGTTACTGCTTTTATGGGTTATGTATTACCTTGGGGTCAAATGAGTTTCTGGGGTGCAACCGTTATAACTAATTTATTATATTTTATACCTGGACTTGTTTCATGGATTTGTGGTGGATATATTATTAGTGATCCAACTTTAAAAAGATTTTTTATATTACATTTTATATTCCCATTTATAGCTTTATGTATTGTATTTATACATATATTCTTTTTACACTTACAAGGTAGCTCTAATCCTTTAGGATATGATACTGCTTTAAAAATACCTTTCTATC…	478	CTACTGGTGCTACATTTGTCTTTATTTTAACTTATTTACATATATTAAGAGGATTAAATTATTCATATTCATATTTACCTTTATCATGGATATCTGGATTATTAATATTCTTAATTTCTATTGTTACTGCTTTTATGGGTTATGTATTACCTTGGGGTCAAATGAGTTTCTGGGGTGCAACCGTTATAACTAATTTATTATATTTTATACCTGGACTTGTTTCATGGATTTGTGGTGGATATATTATTAGTGATCCAACTTTAAAAAGATTTTTTATATTACATTTTATATTCCCATTTATAGCTTTATGTATTGTATTTATACATATATTCTTTTTACACTTACAAGGTAGCTCTAATCCTTTAGGATATGATACTGCTTTAAAAATACCTTTCTATC…	478	Galen, S.C. & Witt, C.C.	Avian malaria in the Andes	Unpublished
H1	hTUR1	MF752555	CAMRUB03	no group	Bird:NK222410	Haemoproteus sp.	Haemoproteus sp.		USA: New Mexico	North America	Setophaga coronata auduboni	Passeriformes others	Parulidae	Passeriformes	avian	CTACTGGTGCTACATTTGTCTTTATTTTAACTTATTTACATATATTAAGAGGATTAAATTATTCATATTCATATTTACCTTTATCATGGATATCTGGATTATTAATATTCTTAATTTCTATTGTTACTGCTTTTATGGGTTATGTATTACCTTGGGGTCAAATGAGTTTCTGGGGTGCAACCGTTATAACTAATTTATTATATTTTATACCTGGACTTGTTTCATGGATTTGTGGTGGATATATTATTAGTGATCCAACTTTAAAAAGATTTTTTATATTACATTTTATATTCCCATTTATAGCTTTATGTATTGTATTTATACATATATTCTTTTTACACTTACAAGGTAGCTCTAATCCTTTAGGATATGATACTGCTTTAAAAATACCTTTCTATC…	478	CTACTGGTGCTACATTTGTCTTTATTTTAACTTATTTACATATATTAAGAGGATTAAATTATTCATATTCATATTTACCTTTATCATGGATATCTGGATTATTAATATTCTTAATTTCTATTGTTACTGCTTTTATGGGTTATGTATTACCTTGGGGTCAAATGAGTTTCTGGGGTGCAACCGTTATAACTAATTTATTATATTTTATACCTGGACTTGTTTCATGGATTTGTGGTGGATATATTATTAGTGATCCAACTTTAAAAAGATTTTTTATATTACATTTTATATTCCCATTTATAGCTTTATGTATTGTATTTATACATATATTCTTTTTACACTTACAAGGTAGCTCTAATCCTTTAGGATATGATACTGCTTTAAAAATACCTTTCTATC…	478	Williamson, J.L., Wolf, C.J., Barrow, L.N., Baumann, M.J., Galen, S.C., Schmitt, C.J., Schmitt, D.C. & Witt, C.C.	Ecology, not distance, explains community composition in parasites of sky-island Audubon's warblers	International journal for parasitology, 49(6), 437-448 (2019)
H1	hTUR1	MF752556	CAMRUB03	no group	Bird:40460	Haemoproteus sp.	Haemoproteus sp.		USA: New Mexico	North America	Setophaga coronata auduboni	Passeriformes others	Parulidae	Passeriformes	avian	CTACTGGTGCTACATTTGTCTTTATTTTAACTTATTTACATATATTAAGAGGATTAAATTATTCATATTCATATTTACCTTTATCATGGATATCTGGATTATTAATATTCTTAATTTCTATTGTTACTGCTTTTATGGGTTATGTATTACCTTGGGGTCAAATGAGTTTCTGGGGTGCAACCGTTATAACTAATTTATTATATTTTATACCTGGACTTGTTTCATGGATTTGTGGTGGATATATTATTAGTGATCCAACTTTAAAAAGATTTTTTATATTACATTTTATATTCCCATTTATAGCTTTATGTATTGTATTTATACATATATTCTTTTTACACTTACAAGGTAGCTCTAATCCTTTAGGATATGATACTGCTTTAAAAATACCTTTCTATC…	478	CTACTGGTGCTACATTTGTCTTTATTTTAACTTATTTACATATATTAAGAGGATTAAATTATTCATATTCATATTTACCTTTATCATGGATATCTGGATTATTAATATTCTTAATTTCTATTGTTACTGCTTTTATGGGTTATGTATTACCTTGGGGTCAAATGAGTTTCTGGGGTGCAACCGTTATAACTAATTTATTATATTTTATACCTGGACTTGTTTCATGGATTTGTGGTGGATATATTATTAGTGATCCAACTTTAAAAAGATTTTTTATATTACATTTTATATTCCCATTTATAGCTTTATGTATTGTATTTATACATATATTCTTTTTACACTTACAAGGTAGCTCTAATCCTTTAGGATATGATACTGCTTTAAAAATACCTTTCTATC…	478	Williamson, J.L., Wolf, C.J., Barrow, L.N., Baumann, M.J., Galen, S.C., Schmitt, C.J., Schmitt, D.C. & Witt, C.C.	Ecology, not distance, explains community composition in parasites of sky-island Audubon's warblers	International journal for parasitology, 49(6), 437-448 (2019)
H1	hTUR1	MG726186_01	CATUST22	other Turdidae	GFB3784	Haemoproteus sp.	Haemoproteus sp.		USA: Alaska	North America	Melospiza lincolnii	Passeriformes others	Emberizidae	Passeriformes	avian	TACTGGTGCTACATTTGTCTTTATTTTAACTTATTTACATATATTAAGAGGATTAAATTATTCATATTCATATTTACCTTTATCATGGATATCTGGATTAATAATATTCTTAATTTCTATTGTTACTGCTTTTATGGGTTATGTATTACCTTGGGGTCAAATGAGTTTCTGGGGTGCAACCGTTATAACTAATTTATTATATTTTATACCTGGACTTGTTTCATGGATTTGTGGTGGATATATTATTAGTGATCCAACTTTAAAAAGATTTTTTGTATTACATTTTATATTTCCATTTATAGCTTTATGTATTGTATTTATACATATATTCTTTTTACACTTACAAGGTAGCTCTAATCCTTTAGGATATGATACTGCTTTAAAAATACCTTTCTATCC…	477	TACTGGTGCTACATTTGTCTTTATTTTAACTTATTTACATATATTAAGAGGATTAAATTATTCATATTCATATTTACCTTTATCATGGATATCTGGATTAATAATATTCTTAATTTCTATTGTTACTGCTTTTATGGGTTATGTATTACCTTGGGGTCAAATGAGTTTCTGGGGTGCAACCGTTATAACTAATTTATTATATTTTATACCTGGACTTGTTTCATGGATTTGTGGTGGATATATTATTAGTGATCCAACTTTAAAAAGATTTTTTGTATTACATTTTATATTTCCATTTATAGCTTTATGTATTGTATTTATACATATATTCTTTTTACACTTACAAGGTAGCTCTAATCCTTTAGGATATGATACTGCTTTAAAAATACCTTTCTATCC…	477	Galen, S.C., Speer, K.A. & Perkins, S.L.	Evolutionary lability of host associations promotes phylogenetic overdispersion of co‐infecting blood parasites	Journal of Animal Ecology, 88(12), 1936-1949 (2019)	Elliot1
H1	hTUR1	MG726186_02	CATUST22	other Turdidae	JEL239	Haemoproteus sp.	Haemoproteus sp.		USA: Alaska	North America	Catharus ustulatus	Catharus ustulatus	Turdidae	Passeriformes	avian	TACTGGTGCTACATTTGTCTTTATTTTAACTTATTTACATATATTAAGAGGATTAAATTATTCATATTCATATTTACCTTTATCATGGATATCTGGATTAATAATATTCTTAATTTCTATTGTTACTGCTTTTATGGGTTATGTATTACCTTGGGGTCAAATGAGTTTCTGGGGTGCAACCGTTATAACTAATTTATTATATTTTATACCTGGACTTGTTTCATGGATTTGTGGTGGATATATTATTAGTGATCCAACTTTAAAAAGATTTTTTGTATTACATTTTATATTTCCATTTATAGCTTTATGTATTGTATTTATACATATATTCTTTTTACACTTACAAGGTAGCTCTAATCCTTTAGGATATGATACTGCTTTAAAAATACCTTTCTATCC…	477	TACTGGTGCTACATTTGTCTTTATTTTAACTTATTTACATATATTAAGAGGATTAAATTATTCATATTCATATTTACCTTTATCATGGATATCTGGATTAATAATATTCTTAATTTCTATTGTTACTGCTTTTATGGGTTATGTATTACCTTGGGGTCAAATGAGTTTCTGGGGTGCAACCGTTATAACTAATTTATTATATTTTATACCTGGACTTGTTTCATGGATTTGTGGTGGATATATTATTAGTGATCCAACTTTAAAAAGATTTTTTGTATTACATTTTATATTTCCATTTATAGCTTTATGTATTGTATTTATACATATATTCTTTTTACACTTACAAGGTAGCTCTAATCCTTTAGGATATGATACTGCTTTAAAAATACCTTTCTATCC…	477	Galen, S.C., Speer, K.A. & Perkins, S.L.	Evolutionary lability of host associations promotes phylogenetic overdispersion of co‐infecting blood parasites	Journal of Animal Ecology, 88(12), 1936-1949 (2019)	Elliot1
H1	hTUR1	MG726186_03	CATUST22	other Turdidae	GFB3782	Haemoproteus sp.	Haemoproteus sp.		USA: Alaska	North America	Catharus ustulatus	Catharus ustulatus	Turdidae	Passeriformes	avian	TACTGGTGCTACATTTGTCTTTATTTTAACTTATTTACATATATTAAGAGGATTAAATTATTCATATTCATATTTACCTTTATCATGGATATCTGGATTAATAATATTCTTAATTTCTATTGTTACTGCTTTTATGGGTTATGTATTACCTTGGGGTCAAATGAGTTTCTGGGGTGCAACCGTTATAACTAATTTATTATATTTTATACCTGGACTTGTTTCATGGATTTGTGGTGGATATATTATTAGTGATCCAACTTTAAAAAGATTTTTTGTATTACATTTTATATTTCCATTTATAGCTTTATGTATTGTATTTATACATATATTCTTTTTACACTTACAAGGTAGCTCTAATCCTTTAGGATATGATACTGCTTTAAAAATACCTTTCTATCC…	477	TACTGGTGCTACATTTGTCTTTATTTTAACTTATTTACATATATTAAGAGGATTAAATTATTCATATTCATATTTACCTTTATCATGGATATCTGGATTAATAATATTCTTAATTTCTATTGTTACTGCTTTTATGGGTTATGTATTACCTTGGGGTCAAATGAGTTTCTGGGGTGCAACCGTTATAACTAATTTATTATATTTTATACCTGGACTTGTTTCATGGATTTGTGGTGGATATATTATTAGTGATCCAACTTTAAAAAGATTTTTTGTATTACATTTTATATTTCCATTTATAGCTTTATGTATTGTATTTATACATATATTCTTTTTACACTTACAAGGTAGCTCTAATCCTTTAGGATATGATACTGCTTTAAAAATACCTTTCTATCC…	477	Galen, S.C., Speer, K.A. & Perkins, S.L.	Evolutionary lability of host associations promotes phylogenetic overdispersion of co‐infecting blood parasites	Journal of Animal Ecology, 88(12), 1936-1949 (2019)	Elliot1
H1	hTUR1	MG726186_04	CATUST22	other Turdidae	PRS4470	Haemoproteus sp.	Haemoproteus sp.		USA: Alaska	North America	Turdus migratorius	Turdus migratorius	Turdidae	Passeriformes	avian	TACTGGTGCTACATTTGTCTTTATTTTAACTTATTTACATATATTAAGAGGATTAAATTATTCATATTCATATTTACCTTTATCATGGATATCTGGATTAATAATATTCTTAATTTCTATTGTTACTGCTTTTATGGGTTATGTATTACCTTGGGGTCAAATGAGTTTCTGGGGTGCAACCGTTATAACTAATTTATTATATTTTATACCTGGACTTGTTTCATGGATTTGTGGTGGATATATTATTAGTGATCCAACTTTAAAAAGATTTTTTGTATTACATTTTATATTTCCATTTATAGCTTTATGTATTGTATTTATACATATATTCTTTTTACACTTACAAGGTAGCTCTAATCCTTTAGGATATGATACTGCTTTAAAAATACCTTTCTATCC…	477	TACTGGTGCTACATTTGTCTTTATTTTAACTTATTTACATATATTAAGAGGATTAAATTATTCATATTCATATTTACCTTTATCATGGATATCTGGATTAATAATATTCTTAATTTCTATTGTTACTGCTTTTATGGGTTATGTATTACCTTGGGGTCAAATGAGTTTCTGGGGTGCAACCGTTATAACTAATTTATTATATTTTATACCTGGACTTGTTTCATGGATTTGTGGTGGATATATTATTAGTGATCCAACTTTAAAAAGATTTTTTGTATTACATTTTATATTTCCATTTATAGCTTTATGTATTGTATTTATACATATATTCTTTTTACACTTACAAGGTAGCTCTAATCCTTTAGGATATGATACTGCTTTAAAAATACCTTTCTATCC…	477	Galen, S.C., Speer, K.A. & Perkins, S.L.	Evolutionary lability of host associations promotes phylogenetic overdispersion of co‐infecting blood parasites	Journal of Animal Ecology, 88(12), 1936-1949 (2019)	Elliot1
H1	hTUR1	KJ584600	CATUST22	other Turdidae	SWTH_CA_ELW_6H	Haemoproteus sp.	Haemoproteus sp.		USA	North America	Catharus ustulatus	Catharus ustulatus	Turdidae	Passeriformes	avian	CTACTGGTGCTACATTTGTCTTTATTTTAACTTATTTACATATATTAAGAGGATTAAATTATTCATATTCATATTTACCTTTATCATGGATATCTGGATTAATAATATTCTTAATTTCTATTGTTACTGCTTTTATGGGTTATGTATTACCTTGGGGTCAAATGAGTTTCTGGGGTGCAACCGTTATAACTAATTTATTATATTTTATACCTGGACTTGTTTCATGGATTTGTGGTGGATATATTATTAGTGATCCAACTTTAAAAAGATTTTTTGTATTACATTTTATATTTCCATTTATAGCTTTATGTATTGTATTTATACATATATTCTTTTTACACTTACAAGGTAGCTCTAATCCTTTAGGATATGATACTGCTTTAAAAATACCTTTCTATC…	478	CTACTGGTGCTACATTTGTCTTTATTTTAACTTATTTACATATATTAAGAGGATTAAATTATTCATATTCATATTTACCTTTATCATGGATATCTGGATTAATAATATTCTTAATTTCTATTGTTACTGCTTTTATGGGTTATGTATTACCTTGGGGTCAAATGAGTTTCTGGGGTGCAACCGTTATAACTAATTTATTATATTTTATACCTGGACTTGTTTCATGGATTTGTGGTGGATATATTATTAGTGATCCAACTTTAAAAAGATTTTTTGTATTACATTTTATATTTCCATTTATAGCTTTATGTATTGTATTTATACATATATTCTTTTTACACTTACAAGGTAGCTCTAATCCTTTAGGATATGATACTGCTTTAAAAATACCTTTCTATC…	478	Walther, E. L., Carlson, J. S., Cornel, A., Morris, B. K. & Sehgal, R. N.	First molecular study of prevalence and diversity of avian haemosporidia in a Central California songbird community.	Journal of Ornithology, 157(2), 549-564 (2016)
H1	hTUR1	LC230125	FICNAR01	no group	FICNAR01	Haemoproteus sp.	Haemoproteus sp.		Japan: Chiba	Eastern Asia	Ficedula narcissina	Passeriformes others	Muscicapidae	Passeriformes	avian	GCTACTGGTGCTACATTTGTCTTTATTTTAACTTATTTACATATATTAAGAGGATTAAATTATTCATATTCATATCTACCTTTATCATGGATATCTGGATTATTAATATTCTTAATTTCTATTGTTACTGCTTTTATGGGTTATGTATTACCTTGGGGTCAAATGAGTTTCTGGGGTGCAACCGTTATAACTAATTTATTATATTTTATACCTGGACTTGTTTCATGGATTTGTGGTGGATATATTATTAGTGATCCAACTTTAAAAAGATTTTTTGTACTACATTTTATATTCCCATTTATAGCTTTATGTATTGTATTTATACATATATTCTTTTTACACTTACAAGGTAGCTCTAATCCTTTAGGATATGATACTGCTTTAAAAATACCTTTCTAT…	479	CTACTGGTGCTACATTTGTCTTTATTTTAACTTATTTACATATATTAAGAGGATTAAATTATTCATATTCATATCTACCTTTATCATGGATATCTGGATTATTAATATTCTTAATTTCTATTGTTACTGCTTTTATGGGTTATGTATTACCTTGGGGTCAAATGAGTTTCTGGGGTGCAACCGTTATAACTAATTTATTATATTTTATACCTGGACTTGTTTCATGGATTTGTGGTGGATATATTATTAGTGATCCAACTTTAAAAAGATTTTTTGTACTACATTTTATATTCCCATTTATAGCTTTATGTATTGTATTTATACATATATTCTTTTTACACTTACAAGGTAGCTCTAATCCTTTAGGATATGATACTGCTTTAAAAATACCTTTCTATC…	478	Inumaru, M., Murata, K. & Sato, Y.	Prevalence of avian haemosporidia among injured wild birds in Tokyo	International Journal for Parasitology, 6(3), 299-309 (2017)
H1	hTUR1	JX021552	GERPAL02	no group	GERPAL02	Haemoproteus sp.	Haemoproteus sp.		Australia	Australia	Gerygone palpebrosa	non-Passeriformes	Columbidae	Columbiformes	avian	CTACTGGTGCTACATTTGTCTTTATTTTAACTTATTTACATATATTAAGAGGATTAAATTATTCATATTCATATTTACCATTATCATGGATATCTGGATTAATTATATTCTTAATTTCTATTGTTACTGCTTTTATGGGTTATGTATTACCTTGGGGTCAAATGAGTTTCTGGGGTGCAACCGTTATAACTAATTTATTATATTTTATACCTGGACTTGTATCATGGATTTGTGGTGGATATATTATTAGTGATCCAACTTTAAAAAGATTTTTTGTATTACATTTTATATTCCCATTTATTGCTTTATGTATTGTATTTATACATATATTCTTTTTACACTTACAAGGTAGCTCTAATCCTTTAGGATATGATACTGCTTTAAAAATACCTTTCTATC…	478	CTACTGGTGCTACATTTGTCTTTATTTTAACTTATTTACATATATTAAGAGGATTAAATTATTCATATTCATATTTACCATTATCATGGATATCTGGATTAATTATATTCTTAATTTCTATTGTTACTGCTTTTATGGGTTATGTATTACCTTGGGGTCAAATGAGTTTCTGGGGTGCAACCGTTATAACTAATTTATTATATTTTATACCTGGACTTGTATCATGGATTTGTGGTGGATATATTATTAGTGATCCAACTTTAAAAAGATTTTTTGTATTACATTTTATATTCCCATTTATTGCTTTATGTATTGTATTTATACATATATTCTTTTTACACTTACAAGGTAGCTCTAATCCTTTAGGATATGATACTGCTTTAAAAATACCTTTCTATC…	478	Zamora-Vilchis, I., Williams, S.E. & Johnson, C.N.	Environmental temperature affects prevalence of blood parasites of birds on an elevation gradient: implications for disease in a warming climate	PLoS ONE 7 (6), E39208 (2012)
H1	hTUR1	EU810759	ILCLE01	no group	WAH25	Haemoproteus sp.	Haemoproteus sp.		Gabon	Central Africa	Illadopsis cleaveri	Passeriformes others	Sylviidae	Passeriformes	avian	ATATGCATGCTACTGGTGCTACATTTGTCTTTATTTTAACTTATTTACATATATTAAGAGGATTAAATTATTCATATTCATATTTACCATTATCATGGATATCTGGATTATTAATATTCTTAATTTCTATTGTTACAGCTTTTATGGGTTATGTATTACCTTGGGGTCAAATGAGTTTCTGGGGTGCAACCGTTATAACTAATTTATTATATTTTATACCTGGACTTGTTTCATGGATTTGTGGTGGATATATTATTAGTGATCCAACTTTAAAAAGATTTTTTGTATTACATTTTATATTCCCATTTATAGCTTTATGTATTGTATTTATACATATATTCTTTTTACACTTACAAGGTAGCTCTAATCCTTTAGGATATGATACTGCTTTAAAAATAC…	533	CTACTGGTGCTACATTTGTCTTTATTTTAACTTATTTACATATATTAAGAGGATTAAATTATTCATATTCATATTTACCATTATCATGGATATCTGGATTATTAATATTCTTAATTTCTATTGTTACAGCTTTTATGGGTTATGTATTACCTTGGGGTCAAATGAGTTTCTGGGGTGCAACCGTTATAACTAATTTATTATATTTTATACCTGGACTTGTTTCATGGATTTGTGGTGGATATATTATTAGTGATCCAACTTTAAAAAGATTTTTTGTATTACATTTTATATTCCCATTTATAGCTTTATGTATTGTATTTATACATATATTCTTTTTACACTTACAAGGTAGCTCTAATCCTTTAGGATATGATACTGCTTTAAAAATACCTTTCTATC…	478	Beadell, J.S., Covas, R., Gebhard, C., Ishtiaq, F., Melo, M., Schmidt, B.K., Perkins, S.L., Graves, G.R. & Fleischer, R.C.	Host associations and evolutionary relationships of avian blood parasites from West Africa	International Journal for Parasitology, 39 (2), 257-266 (2009)
H1	hTUR1	HQ398211	MEUND3	no group	MEUND3	Haemoproteus sp.	Haemoproteus sp.		Germany	Western Europe	Melopsittacus undulatus	non-Passeriformes	Psittaculidae	Psittaciformes	avian	GCTACTGGTGCTACATTTGTCTTTATTTTAACTTATTTACATATATTAAGAGGATTAAATTATTCATATTCATATTTACCTTTATCATGGATATCTGGATTAGTAATATTCTTAATTTCTATTGTTACTGCTTTTATGGGTTATGTATTACCTTGGGGTCAAATGAGTTTCTGGGGTGCAACCGTTATAACTAATTTATTATATTTTATACCTGGACTTGTTTCATGGATTTGTGGTGGATATATTATTAGTGATCCAACTTTAAAAAGATTTTTTGTATTACATTTTATATTCCCATTTATAGCTTTATGTATTGTATTTATACATATATTCTTTTTACACTTACAAGGTAGCTCTAATCCTTTAGGATATGATACTGCTTTAAAAATACCTTTCTAT…	479	CTACTGGTGCTACATTTGTCTTTATTTTAACTTATTTACATATATTAAGAGGATTAAATTATTCATATTCATATTTACCTTTATCATGGATATCTGGATTAGTAATATTCTTAATTTCTATTGTTACTGCTTTTATGGGTTATGTATTACCTTGGGGTCAAATGAGTTTCTGGGGTGCAACCGTTATAACTAATTTATTATATTTTATACCTGGACTTGTTTCATGGATTTGTGGTGGATATATTATTAGTGATCCAACTTTAAAAAGATTTTTTGTATTACATTTTATATTCCCATTTATAGCTTTATGTATTGTATTTATACATATATTCTTTTTACACTTACAAGGTAGCTCTAATCCTTTAGGATATGATACTGCTTTAAAAATACCTTTCTATC…	478	Olias, P., Wegelin, M., Zenker, W., Freter, S., Gruber, A. D. & Klopfleisch, R.	Avian malaria deaths in parrots, Europe.	Emerging Infectious Diseases, 17(5), 950 (2011)
H1	hTUR1	MH271177	ORGES2	no group	ORGES2	Haemoproteus sp.	Haemoproteus sp.		Spain: Alegranza Island	Western Europe	Ornithophila gestroi	Hippoboscidae	Hippoboscidae	Diptera	dipteran	CTACTGGTGCTACATTTGTCTTTATTTTAACTTATTTACATATATTAAGAGGATTAAATTATTCATATTCATATTTACCTTTATCATGGATATCTGGATTAATAATATTCTTAATTTCTATTGTTACTGCTTTTATGGGTTATGTATTACCTTGGGGTCAAATGAGTTTCTGGGGTGCAACAGTTATAACTAATTTATTATATTTTATACCTGGACTTGTTTCATGGATTTGTGGTGGATATATTATTAGTGATCCAACTTTAAAAAGATTTTTTGTATTACATTTTATATTCCCATTTATAGCTTTATGTATTGTATTTATACATATATTCTTTTTACACTTACAAGGTAGCACTAATCCTTTAGGATATGATACTGCTTTAAAAATACCTTTCTATC…	478	CTACTGGTGCTACATTTGTCTTTATTTTAACTTATTTACATATATTAAGAGGATTAAATTATTCATATTCATATTTACCTTTATCATGGATATCTGGATTAATAATATTCTTAATTTCTATTGTTACTGCTTTTATGGGTTATGTATTACCTTGGGGTCAAATGAGTTTCTGGGGTGCAACAGTTATAACTAATTTATTATATTTTATACCTGGACTTGTTTCATGGATTTGTGGTGGATATATTATTAGTGATCCAACTTTAAAAAGATTTTTTGTATTACATTTTATATTCCCATTTATAGCTTTATGTATTGTATTTATACATATATTCTTTTTACACTTACAAGGTAGCACTAATCCTTTAGGATATGATACTGCTTTAAAAATACCTTTCTATC…	478	Gangoso, L., Gutierrez-Lopez, R., Martinez-de la Puente, J. & Figuerola, J.	Louse flies of Eleonora's falcons also feed on their prey: an alternative transmission pathway for blood parasites or an evolutionary 'cul de sac'?	Unpublished
H1	hTUR1	DQ368353	PABY02	no group	PABY02	Haemoproteus sp.	Haemoproteus sp.		Sweden	Western Europe	Pseudoalcippe abyssinica	Passeriformes others	Sylviidae	Passeriformes	avian	CTACTGGTGCTACATTTGTCTTTATTTTAACTTATTTACATATATTAAGAGGATTAAATTATTCATATTCATATTTACCTTTATCATGGATATCTGGATTAGTAATATTCTTAATTTCTATTGTTACTGCTTTTATGGGTTATGTATTACCTTGGGGTCAAATGAGTTTCTGGGGTGCAACCGTTATAACTAATTTATTATATTTTATACCTGGACTTGTTTCATGGATTTGTGGTGGATATATTATTAGTGATCCAACTTTAAAAAGATTTTTTGTATTACATTTTATATTCCCATTTATTGCTTTATGTATTGTATTTATACATATATTCTTTTTACATTTACAAGGTAGCTCTAATCCTTTAGGATATGATACTGCTTTAAAAATACCTTTCTATC…	478	CTACTGGTGCTACATTTGTCTTTATTTTAACTTATTTACATATATTAAGAGGATTAAATTATTCATATTCATATTTACCTTTATCATGGATATCTGGATTAGTAATATTCTTAATTTCTATTGTTACTGCTTTTATGGGTTATGTATTACCTTGGGGTCAAATGAGTTTCTGGGGTGCAACCGTTATAACTAATTTATTATATTTTATACCTGGACTTGTTTCATGGATTTGTGGTGGATATATTATTAGTGATCCAACTTTAAAAAGATTTTTTGTATTACATTTTATATTCCCATTTATTGCTTTATGTATTGTATTTATACATATATTCTTTTTACATTTACAAGGTAGCTCTAATCCTTTAGGATATGATACTGCTTTAAAAATACCTTTCTATC…	478	Perez-Tris, J., Hellgren, O., Krizanauskiene, A., Waldenstrom, J., Secondi, J., Bonneaud, C., Fjeldsa, J., Hasselquist, D. & Bensch, S.	Within-host speciation of malaria parasites	PLoS ONE, 2(2), E235 (2007)
H1	hTUR1	KC807993	PARPUN01	no group		Haemoproteus sp.	Haemoproteus sp.		Australia	Australia	Pardalotus punctatus	Passeriformes others	Pardalotidae	Passeriformes	avian	CTACTGGTGCTACATTTGTCTTTATTTTAACTTATTTACATATATTAAGAGGATTAAATTATTCATATTCATATTTACCATTATCATGGATATCTGGATTAGTTATATTCTTAATTTCTATTGTTACTGCTTTTATGGGTTATGTATTACCTTGGGGTCAAATGAGTTTCTGGGGTGCAACCGTTATAACTAATTTATTATATTTTATACCTGGACTTGTTTCATGGATTTGTGGTGGATATATTATTAGTGATCCAACTTTAAAAAGATTTTTTATATTACATTTTATATTCCCATTTATAGCTTTATGTATTGTATTTATACATATATTCTTTTTACACTTACAAGGTAGCTCTAATCCTTTAGGATATGATACTGCTTTAAAAATACCTTTCTATC…	478	CTACTGGTGCTACATTTGTCTTTATTTTAACTTATTTACATATATTAAGAGGATTAAATTATTCATATTCATATTTACCATTATCATGGATATCTGGATTAGTTATATTCTTAATTTCTATTGTTACTGCTTTTATGGGTTATGTATTACCTTGGGGTCAAATGAGTTTCTGGGGTGCAACCGTTATAACTAATTTATTATATTTTATACCTGGACTTGTTTCATGGATTTGTGGTGGATATATTATTAGTGATCCAACTTTAAAAAGATTTTTTATATTACATTTTATATTCCCATTTATAGCTTTATGTATTGTATTTATACATATATTCTTTTTACACTTACAAGGTAGCTCTAATCCTTTAGGATATGATACTGCTTTAAAAATACCTTTCTATC…	478	Balasubramaniam, S., Mulder, R., Sunnucks, P., Pavlova, A., Amos, J.N. & Melville, J.	Prevalence and diversity of avian haematozoa in three species of Australian passerine	Emu-Austral Ornithology, 113(4): 353-358 (2013)
H1	hTUR1	KJ488925	PHSIB2	no group	H387	Haemoproteus homopalloris	Haemoproteus sp.		Russia (west)	Eastern Europe (Russia)	Phylloscopus sibilatrix	Passeriformes others	Phylloscopidae	Passeriformes	avian	TGGATGGTGTTTTAGATATATGCATGCTACTGGTGCTACATTTGTCTTTATTTTAACTTATTTACATATATTAAGAGGACTAAATTATTCATATTCATATTTACCTTTATCATGGATATCTGGATTATTAATATTCTTAATTTCTATTGTTACTGCTTTTATGGGTTATGTATTACCTTGGGGTCAAATGAGTTTCTGGGGTGCAACCGTTATAACTAATTTATTATATTTTATACCTGGACTTGTTTCATGGATTTGTGGTGGATATATTATTAGTGATCCAACTTTAAAAAGATTTTTTGTATTACATTTTATATTCCCATTTATAGCTTTATGTATTGTATTTATACATATATTCTTTTTACACTTACAAGGTAGCTCTAATCCTTTAGGATATGA…	505	CTACTGGTGCTACATTTGTCTTTATTTTAACTTATTTACATATATTAAGAGGACTAAATTATTCATATTCATATTTACCTTTATCATGGATATCTGGATTATTAATATTCTTAATTTCTATTGTTACTGCTTTTATGGGTTATGTATTACCTTGGGGTCAAATGAGTTTCTGGGGTGCAACCGTTATAACTAATTTATTATATTTTATACCTGGACTTGTTTCATGGATTTGTGGTGGATATATTATTAGTGATCCAACTTTAAAAAGATTTTTTGTATTACATTTTATATTCCCATTTATAGCTTTATGTATTGTATTTATACATATATTCTTTTTACACTTACAAGGTAGCTCTAATCCTTTAGGATATGATACTGCTTTAAAAATACCTTTCTATC…	478	Drovetski, S.V., Aghayan, S.A., Mata, V.A., Lopes, R.J., Mode, N.A., Harvey, J.A. & Voelker, G.	Does the niche breadth or trade-off hypothesis explain the abundance-occupancy relationship in avian Haemosporidia?	Molecular Ecology, 23 (13), 3322-3329 (2014)
H1	hTUR1	MH513601	PHSIB2	no group	hPHSIB2	Haemoproteus homopalloris	Haemoproteus homopalloris		Lithuania	Western Europe	Phylloscopus sibilatrix	Passeriformes others	Phylloscopidae	Passeriformes	avian	GCTACTGGTGCTACATTTGTCTTTATTTTAACTTATTTACATATATTAAGAGGACTAAATTATTCATATTCATATTTACCTTTATCATGGATATCTGGATTATTAATATTCTTAATTTCTATTGTTACTGCTTTTATGGGTTATGTATTACCTTGGGGTCAAATGAGTTTCTGGGGTGCAACCGTTATAACTAATTTATTATATTTTATACCTGGACTTGTTTCATGGATTTGTGGTGGATATATTATTAGTGATCCAACTTTAAAAAGATTTTTTGTATTACATTTTATATTCCCATTTATAGCTTTATGTATTGTATTTATACATATATTCTTTTTACACTTACAAGGTAGCTCTAATCCTTTAGGATATGATACTGCTTTAAAAATACCTTTCTAT…	479	CTACTGGTGCTACATTTGTCTTTATTTTAACTTATTTACATATATTAAGAGGACTAAATTATTCATATTCATATTTACCTTTATCATGGATATCTGGATTATTAATATTCTTAATTTCTATTGTTACTGCTTTTATGGGTTATGTATTACCTTGGGGTCAAATGAGTTTCTGGGGTGCAACCGTTATAACTAATTTATTATATTTTATACCTGGACTTGTTTCATGGATTTGTGGTGGATATATTATTAGTGATCCAACTTTAAAAAGATTTTTTGTATTACATTTTATATTCCCATTTATAGCTTTATGTATTGTATTTATACATATATTCTTTTTACACTTACAAGGTAGCTCTAATCCTTTAGGATATGATACTGCTTTAAAAATACCTTTCTATC…	478	Chagas, C. R. F., Bukauskaitė, D., Ilgūnas, M., Iezhova, T. & Valkiūnas, G.	A new blood parasite of leaf warblers: molecular characterization, phylogenetic relationships, description and identification of vectors	Parasites & Vectors 11 (1), 538 (2018)
H1	hTUR1	MH271175	PHSIB2	no group	HIPOL5	Haemoproteus homopalloris	Haemoproteus sp.		Spain: Alegranza Island	Western Europe	Hippolais polyglotta	Passeriformes others	Acrocephalidae	Passeriformes	avian	CTACTGGTGCTACATTTGTCTTTATTTTAACTTATTTACATATATTAAGAGGACTAAATTATTCATATTCATATTTACCTTTATCATGGATATCTGGATTATTAATATTCTTAATTTCTATTGTTACTGCTTTTATGGGTTATGTATTACCTTGGGGTCAAATGAGTTTCTGGGGTGCAACCGTTATAACTAATTTATTATATTTTATACCTGGACTTGTTTCATGGATTTGTGGTGGATATATTATTAGTGATCCAACTTTAAAAAGATTTTTTGTATTACATTTTATATTCCCATTTATAGCTTTATGTATTGTATTTATACATATATTCTTTTTACACTTACAAGGTAGCTCTAATCCTTTAGGATATGATACTGCTTTAAAAATACCTTTCTATC…	478	CTACTGGTGCTACATTTGTCTTTATTTTAACTTATTTACATATATTAAGAGGACTAAATTATTCATATTCATATTTACCTTTATCATGGATATCTGGATTATTAATATTCTTAATTTCTATTGTTACTGCTTTTATGGGTTATGTATTACCTTGGGGTCAAATGAGTTTCTGGGGTGCAACCGTTATAACTAATTTATTATATTTTATACCTGGACTTGTTTCATGGATTTGTGGTGGATATATTATTAGTGATCCAACTTTAAAAAGATTTTTTGTATTACATTTTATATTCCCATTTATAGCTTTATGTATTGTATTTATACATATATTCTTTTTACACTTACAAGGTAGCTCTAATCCTTTAGGATATGATACTGCTTTAAAAATACCTTTCTATC…	478	Gangoso, L., Gutierrez-Lopez, R., Martinez-de la Puente, J. & Figuerola, J.	Louse flies of Eleonora's falcons also feed on their prey: an alternative transmission pathway for blood parasites or an evolutionary 'cul de sac'?	Unpublished
H1	hTUR1	AY714145	PITCRI01	no group	AP12	Haemoproteus sp.	Haemoproteus sp.		Papua New Guinea	Melanesia	Pitohui cristatus	Passeriformes others	Oreoicidae	Passeriformes	avian	ATATGCATGCTACTGGTGCTACATTTGTCTTTATTTTAACTTATTTACATATATTAAGAGGATTAAATTATTCATATTCATATTTACCTTTATCATGGATATCTGGATTATTAATATTCTTAATTTCTATTGTTACTGCTTTTATGGGTTATGTATTACCTTGGGGTCAAATGAGTTTCTGGGGTGCAACCGTTATAACTAATTTATTATATTTTATACCTGGACTTGTTTCATGGATTTGTGGTGGATATATTATTAGTGATCCAACTTTAAAAAGATTTTTTGTATTACATTTTATATTCCCATTTATAGCTTTATGTATTGTATTTATACACATATTCTTTTTACACTTACAAGGTAGCACTAATCCTTTAGGATATGATACTGCTTTAAAAATAC…	533	CTACTGGTGCTACATTTGTCTTTATTTTAACTTATTTACATATATTAAGAGGATTAAATTATTCATATTCATATTTACCTTTATCATGGATATCTGGATTATTAATATTCTTAATTTCTATTGTTACTGCTTTTATGGGTTATGTATTACCTTGGGGTCAAATGAGTTTCTGGGGTGCAACCGTTATAACTAATTTATTATATTTTATACCTGGACTTGTTTCATGGATTTGTGGTGGATATATTATTAGTGATCCAACTTTAAAAAGATTTTTTGTATTACATTTTATATTCCCATTTATAGCTTTATGTATTGTATTTATACACATATTCTTTTTACACTTACAAGGTAGCACTAATCCTTTAGGATATGATACTGCTTTAAAAATACCTTTCTATC…	478	Beadell, J.S., Gering, E., Austin, J., Dumbacher, J.P., Peirce, M.A., Pratt, T.K., Atkinson, C.T. & Fleischer, R.C.	Prevalence and differential host-specificity of two avian blood parasite genera in the Australo-Papuan region	Molecular Ecology, 13 (12), 3829-3844 (2004)
H1	hTUR1	JQ988577	RAMCAR06	no group	NK161259-T126 (27486)	Haemoproteus sp.	Parahaemoproteus sp.		Peru	South America	Ramphocelus carbo	Passeriformes others	Thraupidae	Passeriformes	avian	CTACTGGTGCTACATTTGTCTTTATTTTAACTTATTTACATATATTAAGAGGATTAAATTATTCATATTCATATTTACCTTTATCATGGATATCTGGATTATTTATATTCTTAATTTCTATTGTTACTGCTTTTATGGGTTATGTATTACCTTGGGGTCAAATGAGTTTCTGGGGTGCAACCGTTATAACTAATTTATTATATTTTATACCTGGACTTGTTTCATGGATTTGTGGTGGATATATTATTAGTGATCCAACTTTAAAAAGATTTTTTATATTACATTTTATATTCCCATTTATAGCTTTATGTATTGTATTTATACATATATTCTTTTTACACTTACAAGGTAGCTCTAATCCTTTAGGATATGATACTGCTTTAAAAATACCTTTCTATC…	478	CTACTGGTGCTACATTTGTCTTTATTTTAACTTATTTACATATATTAAGAGGATTAAATTATTCATATTCATATTTACCTTTATCATGGATATCTGGATTATTTATATTCTTAATTTCTATTGTTACTGCTTTTATGGGTTATGTATTACCTTGGGGTCAAATGAGTTTCTGGGGTGCAACCGTTATAACTAATTTATTATATTTTATACCTGGACTTGTTTCATGGATTTGTGGTGGATATATTATTAGTGATCCAACTTTAAAAAGATTTTTTATATTACATTTTATATTCCCATTTATAGCTTTATGTATTGTATTTATACATATATTCTTTTTACACTTACAAGGTAGCTCTAATCCTTTAGGATATGATACTGCTTTAAAAATACCTTTCTATC…	478	Witt, C.C. & McNew, S.M.	Avian Malaria in the Andes	Unpublished
H1	hTUR1	MF095636	RW4	no group	SSCnubHaem3	Haemoproteus sp.	Haemoproteus sp.		Turkey	Western Asia (Middle East)	Culicoides nubeculosus complex	Ceratopogonidae	Ceratopogonidae	Diptera	dipteran	CTACTGGTGCTACATTTGTCTTTATTTTAACTTATTTACATATATTAAGAGGATTAAATTATTCATATTCATATTTACCTTTATCATGGATATCTGGATTAATAATATTCTTAATTTCTATTGTTACTGCTTTTATGGGTTATGTATTACCTTGGGGTCAAATGAGTTTCTGGGGTGCAACCGTTATAACTAATTTATTATATTTTATACCTGGACTTGTTTCATGGATTTGTGGAGGATATATTATTAGTGATCCAACTTTAAAAAGATTTTTTGTATTACATTTTATATTCCCATTTATAGCTTTATGTATTGTATTTATACATATATTCTTTTTACACTTACAAGGTAGCTCTAATCCTTTAGGATATGATACTGCTTTAAAAATACCTTTCTATC…	478	CTACTGGTGCTACATTTGTCTTTATTTTAACTTATTTACATATATTAAGAGGATTAAATTATTCATATTCATATTTACCTTTATCATGGATATCTGGATTAATAATATTCTTAATTTCTATTGTTACTGCTTTTATGGGTTATGTATTACCTTGGGGTCAAATGAGTTTCTGGGGTGCAACCGTTATAACTAATTTATTATATTTTATACCTGGACTTGTTTCATGGATTTGTGGAGGATATATTATTAGTGATCCAACTTTAAAAAGATTTTTTGTATTACATTTTATATTCCCATTTATAGCTTTATGTATTGTATTTATACATATATTCTTTTTACACTTACAAGGTAGCTCTAATCCTTTAGGATATGATACTGCTTTAAAAATACCTTTCTATC…	478	Yildirim, A., Inci, A., Duzlu, O., Dik, B., Onder, Z., Ciloglu, A. & Gursoy Ergen, A.	Molecular Ecology of Avian Haemosporidians in Sultan Marshes Ecosystem	Unpublished
H1	hTUR1	KY768830	RW4	no group	ERU-228H	Haemoproteus sp.	Haemoproteus sp.		Turkey	Western Asia (Middle East)	Acrocephalus scirpaceus	Passeriformes others	Acrocephalidae	Passeriformes	avian	CTACTGGTGCTACATTTGTCTTTATTTTAACTTATTTACATATATTAAGAGGATTAAATTATTCATATTCATATTTACCTTTATCATGGATATCTGGATTAATAATATTCTTAATTTCTATTGTTACTGCTTTTATGGGTTATGTATTACCTTGGGGTCAAATGAGTTTCTGGGGTGCAACCGTTATAACTAATTTATTATATTTTATACCTGGACTTGTTTCATGGATTTGTGGAGGATATATTATTAGTGATCCAACTTTAAAAAGATTTTTTGTATTACATTTTATATTCCCATTTATAGCTTTATGTATTGTATTTATACATATATTCTTTTTACACTTACAAGGTAGCTCTAATCCTTTAGGATATGATACTGCTTTAAAAATACCTTTCTATC…	478	CTACTGGTGCTACATTTGTCTTTATTTTAACTTATTTACATATATTAAGAGGATTAAATTATTCATATTCATATTTACCTTTATCATGGATATCTGGATTAATAATATTCTTAATTTCTATTGTTACTGCTTTTATGGGTTATGTATTACCTTGGGGTCAAATGAGTTTCTGGGGTGCAACCGTTATAACTAATTTATTATATTTTATACCTGGACTTGTTTCATGGATTTGTGGAGGATATATTATTAGTGATCCAACTTTAAAAAGATTTTTTGTATTACATTTTATATTCCCATTTATAGCTTTATGTATTGTATTTATACATATATTCTTTTTACACTTACAAGGTAGCTCTAATCCTTTAGGATATGATACTGCTTTAAAAATACCTTTCTATC…	478	Ciloglu, A., Yildirim, A., Inci, A., Duzlu, O., Onder, Z., Gursoy Ergen, A., Dik, B., Bensch, S. & Valkiunas, G.	Molecular Ecology of Avian Haemosporidians in Sultan Marshes Ecosystem	Unpublished
H1	hTUR1	AY714149	SERCIT02	no group	AP16	Haemoproteus sp.	Haemoproteus sp.		Australia	Australia	Sericornis citreogularis	Passeriformes others	Acanthizidae	Passeriformes	avian	ATATGCATGCTACTGGTGCTACATTTGTCTTTATTTTAACTTATTTACATATATTAAGAGGATTAAATTATTCATATTCATATTTACCATTATCATGGATATCTGGATTACTTATATTCTTAATTTCTATTGTTACTGCTTTTATGGGTTATGTATTACCTTGGGGTCAAATGAGTTTCTGGGGTGCAACCGTTATAACTAATTTATTATATTTTATACCTGGACTTGTATCATGGATTTGTGGTGGATATATTATTAGTGATCCAACTTTAAAAAGATTTTTTGTATTACATTTTATATTCCCATTTATAGCTTTATGTATTGTATTTATACATATATTCTTTTTACACTTACAAGGTAGCTCTAATCCTTTAGGATATGATACTGCTTTAAAAATAC…	533	CTACTGGTGCTACATTTGTCTTTATTTTAACTTATTTACATATATTAAGAGGATTAAATTATTCATATTCATATTTACCATTATCATGGATATCTGGATTACTTATATTCTTAATTTCTATTGTTACTGCTTTTATGGGTTATGTATTACCTTGGGGTCAAATGAGTTTCTGGGGTGCAACCGTTATAACTAATTTATTATATTTTATACCTGGACTTGTATCATGGATTTGTGGTGGATATATTATTAGTGATCCAACTTTAAAAAGATTTTTTGTATTACATTTTATATTCCCATTTATAGCTTTATGTATTGTATTTATACATATATTCTTTTTACACTTACAAGGTAGCTCTAATCCTTTAGGATATGATACTGCTTTAAAAATACCTTTCTATC…	478	Beadell, J.S., Gering, E., Austin, J., Dumbacher, J.P., Peirce, M.A., Pratt, T.K., Atkinson, C.T. & Fleischer, R.C.	Prevalence and differential host-specificity of two avian blood parasite genera in the Australo-Papuan region	Molecular Ecology, 13 (12), 3829-3844 (2004)
H1	hTUR1	JX021553	SERCIT02	no group	SERCIT02	Haemoproteus sp.	Haemoproteus sp.		Australia	Australia	Sericornis magnirostris	Passeriformes others	Acanthizidae	Passeriformes	avian	CTACTGGTGCTACATTTGTCTTTATTTTAACTTATTTACATATATTAAGAGGATTAAATTATTCATATTCATATTTACCATTATCATGGATATCTGGATTACTTATATTCTTAATTTCTATTGTTACTGCTTTTATGGGTTATGTATTACCTTGGGGTCAAATGAGTTTCTGGGGTGCAACCGTTATAACTAATTTATTATATTTTATACCTGGACTTGTATCATGGATTTGTGGTGGATATATTATTAGTGATCCAACTTTAAAAAGATTTTTTGTATTACATTTTATATTCCCATTTATAGCTTTATGTATTGTATTTATACATATATTCTTTTTACACTTACAAGGTAGCTCTAATCCTTTAGGATATGATACTGCTTTAAAAATACCTTTCTATC…	478	CTACTGGTGCTACATTTGTCTTTATTTTAACTTATTTACATATATTAAGAGGATTAAATTATTCATATTCATATTTACCATTATCATGGATATCTGGATTACTTATATTCTTAATTTCTATTGTTACTGCTTTTATGGGTTATGTATTACCTTGGGGTCAAATGAGTTTCTGGGGTGCAACCGTTATAACTAATTTATTATATTTTATACCTGGACTTGTATCATGGATTTGTGGTGGATATATTATTAGTGATCCAACTTTAAAAAGATTTTTTGTATTACATTTTATATTCCCATTTATAGCTTTATGTATTGTATTTATACATATATTCTTTTTACACTTACAAGGTAGCTCTAATCCTTTAGGATATGATACTGCTTTAAAAATACCTTTCTATC…	478	Zamora-Vilchis, I., Williams, S.E. & Johnson, C.N.	Environmental temperature affects prevalence of blood parasites of birds on an elevation gradient: implications for disease in a warming climate	PLoS ONE 7 (6), E39208 (2012)
H1	hTUR1	MH271180	SFC3	no group	ORGES5	Haemoproteus sp.	Haemoproteus sp.		Spain: Alegranza Island	Western Europe	Ornithophila gestroi	Hippoboscidae	Hippoboscidae	Diptera	dipteran	CTACTGGTGCTACATTTGTCTTTATTTTAACTTATTTACATATATTAAGAGGATTAAATTATTCATATTCATATTTACCATTATCATGGATATCTGGATTATTAATATTCTTAATTTCTATTGTTACTGCTTTTATGGGTTATGTATTACCTTGGGGTCAAATGAGTTTCTGGGGTGCAACCGTTATAACTAATTTATTATATTTTATACCTGGACTTGTTTCATGGATTTGTGGTGGATATATTATTAGTGATCCAACTTTAAAAAGATTTTTTGTATTACATTTTATATTCCCATTTATAGCTTTATGTATTGTATTTATACATATATTCTTTTTACACTTACAAGGTAGCTCTAATCCTTTAGGATATGATACTGCTTTAAAAATACCTTTCTATC…	478	CTACTGGTGCTACATTTGTCTTTATTTTAACTTATTTACATATATTAAGAGGATTAAATTATTCATATTCATATTTACCATTATCATGGATATCTGGATTATTAATATTCTTAATTTCTATTGTTACTGCTTTTATGGGTTATGTATTACCTTGGGGTCAAATGAGTTTCTGGGGTGCAACCGTTATAACTAATTTATTATATTTTATACCTGGACTTGTTTCATGGATTTGTGGTGGATATATTATTAGTGATCCAACTTTAAAAAGATTTTTTGTATTACATTTTATATTCCCATTTATAGCTTTATGTATTGTATTTATACATATATTCTTTTTACACTTACAAGGTAGCTCTAATCCTTTAGGATATGATACTGCTTTAAAAATACCTTTCTATC…	478	Gangoso, L., Gutierrez-Lopez, R., Martinez-de la Puente, J. & Figuerola, J.	Louse flies of Eleonora's falcons also feed on their prey: an alternative transmission pathway for blood parasites or an evolutionary 'cul de sac'?	Unpublished
H1	hTUR1	MF442573	SFC3	no group	MDG_H08	Haemoproteus sp.	Haemoproteus sp.		Madagascar	Eastern Africa	Copsychus albospecularis	Passeriformes others	Muscicapidae	Passeriformes	avian	ATTAACTATAATTCTATAAATTTAGCAAAAGCACATTTAATAAATTACCCATGTCCATTAAATATTAATTTCTTATGGAATTATGGATTCCTATTAGGAATTGTATTTTTTATTCAAATTTTAACTGGTGTATTATTAGCAACTTGTTATACTCCAGAAATATCTTATGCATATTATAGTGTACAACATATATTAAGAGAATTATGGAGTGGATGGTGTTTTAGATATATGCATGCTACTGGTGCTACATTTGTCTTTATTTTAACTTATTTACATATATTAAGAGGATTAAATTATTCATATTCATATTTACCATTATCATGGATATCTGGATTATTAATATTCTTAATTTCTATTGTTACTGCTTTTATGGGTTATGTATTACCTTGGGGTCAAATG…	1051	CTACTGGTGCTACATTTGTCTTTATTTTAACTTATTTACATATATTAAGAGGATTAAATTATTCATATTCATATTTACCATTATCATGGATATCTGGATTATTAATATTCTTAATTTCTATTGTTACTGCTTTTATGGGTTATGTATTACCTTGGGGTCAAATGAGTTTCTGGGGTGCAACCGTTATAACTAATTTATTATATTTTATACCTGGACTTGTTTCATGGATTTGTGGTGGATATATTATTAGTGATCCAACTTTAAAAAGATTTTTTGTATTACATTTTATATTCCCATTTATAGCTTTATGTATTGTATTTATACATATATTCTTTTTACACTTACAAGGTAGCTCTAATCCTTTAGGATATGATACTGCTTTAAAAATACCTTTCTATC…	478	Musa, S., Mackenstedt, U., Woog, F. & Dinkel, A.	Avian malaria on Madagascar: prevalence, biodiversity and specialization of haemosporidian parasites	International Journal for Parasitology, 49(3-4), 199-210 (2019)
H1	hTUR1	KJ488742	SFC3	no group	H188	Haemoproteus sp.	Haemoproteus sp.		Morocco	Northern Africa	Muscicapa striata	Passeriformes others	Muscicapidae	Passeriformes	avian	TGGATGGTGTTTTAGATATATGCATGCTACTGGTGCTACATTTGTCTTTATTTTAACTTATTTACATATATTAAGAGGATTAAATTATTCATATTCATATTTACCATTATCATGGATATCTGGATTATTAATATTCTTAATTTCTATTGTTACTGCTTTTATGGGTTATGTATTACCTTGGGGTCAAATGAGTTTCTGGGGTGCAACCGTTATAACTAATTTATTATATTTTATACCTGGACTTGTTTCATGGATTTGTGGTGGATATATTATTAGTGATCCAACTTTAAAAAGATTTTTTGTATTACATTTTATATTCCCATTTATAGCTTTATGTATTGTATTTATACATATATTCTTTTTACACTTACAAGGTAGCTCTAATCCTTTAGGATATGA…	505	CTACTGGTGCTACATTTGTCTTTATTTTAACTTATTTACATATATTAAGAGGATTAAATTATTCATATTCATATTTACCATTATCATGGATATCTGGATTATTAATATTCTTAATTTCTATTGTTACTGCTTTTATGGGTTATGTATTACCTTGGGGTCAAATGAGTTTCTGGGGTGCAACCGTTATAACTAATTTATTATATTTTATACCTGGACTTGTTTCATGGATTTGTGGTGGATATATTATTAGTGATCCAACTTTAAAAAGATTTTTTGTATTACATTTTATATTCCCATTTATAGCTTTATGTATTGTATTTATACATATATTCTTTTTACACTTACAAGGTAGCTCTAATCCTTTAGGATATGATACTGCTTTAAAAATACCTTTCTATC…	478	Drovetski, S.V., Aghayan, S.A., Mata, V.A., Lopes, R.J., Mode, N.A., Harvey, J.A. & Voelker, G.	Does the niche breadth or trade-off hypothesis explain the abundance-occupancy relationship in avian Haemosporidia?	Molecular Ecology, 23 (13), 3322-3329 (2014)
H1	hTUR1	DQ063578	SFC4	no group	hSFC4	Haemoproteus sp.	Haemoproteus sp.		Sweden	Western Europe	Muscicapa striata	Passeriformes others	Muscicapidae	Passeriformes	avian	GCTACTGGTGCTACATTTGTCTTTATTTTAACTTATTTACATATATTAAGAGGATTAAATTATTCATATTCATATTTACCATTATCATGGATATCAGGATTAATTATATTCTTAATTTCTATTGTTACTGCTTTTATGGGTTATGTATTACCTTGGGGTCAAATGAGTTTCTGGGGTGCAACCGTTATAACTAATTTATTATATTTTATACCTGGACTTGTTTCATGGATTTGTGGTGGATATATTATTAGTGATCCAACTTTAAAAAGATTTTTTGTATTACATTTTATATTCCCATTTATAGCTTTATGTATTGTATTTATACATATATTCTTTTTACACTTACAAGGTAGCTCTAATCCTTTAGGATATGATACTGCTTTAAAAATACCTTTCTAT…	479	CTACTGGTGCTACATTTGTCTTTATTTTAACTTATTTACATATATTAAGAGGATTAAATTATTCATATTCATATTTACCATTATCATGGATATCAGGATTAATTATATTCTTAATTTCTATTGTTACTGCTTTTATGGGTTATGTATTACCTTGGGGTCAAATGAGTTTCTGGGGTGCAACCGTTATAACTAATTTATTATATTTTATACCTGGACTTGTTTCATGGATTTGTGGTGGATATATTATTAGTGATCCAACTTTAAAAAGATTTTTTGTATTACATTTTATATTCCCATTTATAGCTTTATGTATTGTATTTATACATATATTCTTTTTACACTTACAAGGTAGCTCTAATCCTTTAGGATATGATACTGCTTTAAAAATACCTTTCTATC…	478	Valkiūnas, G., Bensch, S., Iezhova, T. A., Križanauskienė, A., Hellgren, O. & Bolshakov, C. V.	Nested cytochrome b polymerase chain reaction diagnostics underestimate mixed infections of avian blood haemosporidian parasites: microscopy is still essential.	Journal of Parasitology, 92(2), 418-422 (2006)
H1	hTUR1	KJ488821_01	SYAT03	no group	H267	Haemoproteus pallidulus	Haemoproteus pallidulus		Russia (west)	Eastern Europe (Russia)	Sylvia atricapilla	Passeriformes others	Sylviidae	Passeriformes	avian	TGGATGGTGTTTTAGATATATGCATGCTACTGGTGCTACATTTGTCTTTATTTTAACTTATTTACATATATTAAGAGGATTAAATTATTCATATTCATATTTACCTTTATCATGGATATCTGGATTAATAATATTCTTAATTTCTATTGTTACTGCTTTTATGGGTTATGTATTACCTTGGGGTCAAATGAGTTTCTGGGGTGCAACCGTTATAACTAATTTATTATATTTTATACCTGGACTTGTTTCATGGATTTGTGGTGGATATATTATTAGTGATCCAACTTTAAAAAGATTTTTTGTATTACATTTTATATTCCCATTTATAGCTTTATGTATTGTATTTATCCATATATTCTTTTTACACTTACAAGGTAGCTCTAATCCTTTAGGATATGA…	505	CTACTGGTGCTACATTTGTCTTTATTTTAACTTATTTACATATATTAAGAGGATTAAATTATTCATATTCATATTTACCTTTATCATGGATATCTGGATTAATAATATTCTTAATTTCTATTGTTACTGCTTTTATGGGTTATGTATTACCTTGGGGTCAAATGAGTTTCTGGGGTGCAACCGTTATAACTAATTTATTATATTTTATACCTGGACTTGTTTCATGGATTTGTGGTGGATATATTATTAGTGATCCAACTTTAAAAAGATTTTTTGTATTACATTTTATATTCCCATTTATAGCTTTATGTATTGTATTTATCCATATATTCTTTTTACACTTACAAGGTAGCTCTAATCCTTTAGGATATGATACTGCTTTAAAAATACCTTTCTATC…	478	Drovetski, S.V., Aghayan, S.A., Mata, V.A., Lopes, R.J., Mode, N.A., Harvey, J.A. & Voelker, G.	Does the niche breadth or trade-off hypothesis explain the abundance-occupancy relationship in avian Haemosporidia?	Molecular Ecology, 23 (13), 3322-3329 (2014)
H1	hTUR1	KJ488821_02	SYAT03	no group	H267	Haemoproteus pallidulus	Haemoproteus pallidulus		Russia (west)	Eastern Europe (Russia)	Sylvia atricapilla	Passeriformes others	Sylviidae	Passeriformes	avian	TGGATGGTGTTTTAGATATATGCATGCTACTGGTGCTACATTTGTCTTTATTTTAACTTATTTACATATATTAAGAGGATTAAATTATTCATATTCATATTTACCTTTATCATGGATATCTGGATTAATAATATTCTTAATTTCTATTGTTACTGCTTTTATGGGTTATGTATTACCTTGGGGTCAAATGAGTTTCTGGGGTGCAACCGTTATAACTAATTTATTATATTTTATACCTGGACTTGTTTCATGGATTTGTGGTGGATATATTATTAGTGATCCAACTTTAAAAAGATTTTTTGTATTACATTTTATATTCCCATTTATAGCTTTATGTATTGTATTTATCCATATATTCTTTTTACACTTACAAGGTAGCTCTAATCCTTTAGGATATGA…	505	CTACTGGTGCTACATTTGTCTTTATTTTAACTTATTTACATATATTAAGAGGATTAAATTATTCATATTCATATTTACCTTTATCATGGATATCTGGATTAATAATATTCTTAATTTCTATTGTTACTGCTTTTATGGGTTATGTATTACCTTGGGGTCAAATGAGTTTCTGGGGTGCAACCGTTATAACTAATTTATTATATTTTATACCTGGACTTGTTTCATGGATTTGTGGTGGATATATTATTAGTGATCCAACTTTAAAAAGATTTTTTGTATTACATTTTATATTCCCATTTATAGCTTTATGTATTGTATTTATCCATATATTCTTTTTACACTTACAAGGTAGCTCTAATCCTTTAGGATATGATACTGCTTTAAAAATACCTTTCTATC…	478	Drovetski, S.V., Aghayan, S.A., Mata, V.A., Lopes, R.J., Mode, N.A., Harvey, J.A. & Voelker, G.	Does the niche breadth or trade-off hypothesis explain the abundance-occupancy relationship in avian Haemosporidia?	Molecular Ecology, 23 (13), 3322-3329 (2014)
H1	hTUR1	KJ488821_03	SYAT03	no group	H267	Haemoproteus pallidulus	Haemoproteus pallidulus		Portugal	Western Europe	Sylvia atricapilla	Passeriformes others	Sylviidae	Passeriformes	avian	TGGATGGTGTTTTAGATATATGCATGCTACTGGTGCTACATTTGTCTTTATTTTAACTTATTTACATATATTAAGAGGATTAAATTATTCATATTCATATTTACCTTTATCATGGATATCTGGATTAATAATATTCTTAATTTCTATTGTTACTGCTTTTATGGGTTATGTATTACCTTGGGGTCAAATGAGTTTCTGGGGTGCAACCGTTATAACTAATTTATTATATTTTATACCTGGACTTGTTTCATGGATTTGTGGTGGATATATTATTAGTGATCCAACTTTAAAAAGATTTTTTGTATTACATTTTATATTCCCATTTATAGCTTTATGTATTGTATTTATCCATATATTCTTTTTACACTTACAAGGTAGCTCTAATCCTTTAGGATATGA…	505	CTACTGGTGCTACATTTGTCTTTATTTTAACTTATTTACATATATTAAGAGGATTAAATTATTCATATTCATATTTACCTTTATCATGGATATCTGGATTAATAATATTCTTAATTTCTATTGTTACTGCTTTTATGGGTTATGTATTACCTTGGGGTCAAATGAGTTTCTGGGGTGCAACCGTTATAACTAATTTATTATATTTTATACCTGGACTTGTTTCATGGATTTGTGGTGGATATATTATTAGTGATCCAACTTTAAAAAGATTTTTTGTATTACATTTTATATTCCCATTTATAGCTTTATGTATTGTATTTATCCATATATTCTTTTTACACTTACAAGGTAGCTCTAATCCTTTAGGATATGATACTGCTTTAAAAATACCTTTCTATC…	478	Drovetski, S.V., Aghayan, S.A., Mata, V.A., Lopes, R.J., Mode, N.A., Harvey, J.A. & Voelker, G.	Does the niche breadth or trade-off hypothesis explain the abundance-occupancy relationship in avian Haemosporidia?	Molecular Ecology, 23 (13), 3322-3329 (2014)
H1	hTUR1	KJ488821_04	SYAT03	no group	H267	Haemoproteus pallidulus	Haemoproteus pallidulus		Portugal	Western Europe	Sylvia atricapilla	Passeriformes others	Sylviidae	Passeriformes	avian	TGGATGGTGTTTTAGATATATGCATGCTACTGGTGCTACATTTGTCTTTATTTTAACTTATTTACATATATTAAGAGGATTAAATTATTCATATTCATATTTACCTTTATCATGGATATCTGGATTAATAATATTCTTAATTTCTATTGTTACTGCTTTTATGGGTTATGTATTACCTTGGGGTCAAATGAGTTTCTGGGGTGCAACCGTTATAACTAATTTATTATATTTTATACCTGGACTTGTTTCATGGATTTGTGGTGGATATATTATTAGTGATCCAACTTTAAAAAGATTTTTTGTATTACATTTTATATTCCCATTTATAGCTTTATGTATTGTATTTATCCATATATTCTTTTTACACTTACAAGGTAGCTCTAATCCTTTAGGATATGA…	505	CTACTGGTGCTACATTTGTCTTTATTTTAACTTATTTACATATATTAAGAGGATTAAATTATTCATATTCATATTTACCTTTATCATGGATATCTGGATTAATAATATTCTTAATTTCTATTGTTACTGCTTTTATGGGTTATGTATTACCTTGGGGTCAAATGAGTTTCTGGGGTGCAACCGTTATAACTAATTTATTATATTTTATACCTGGACTTGTTTCATGGATTTGTGGTGGATATATTATTAGTGATCCAACTTTAAAAAGATTTTTTGTATTACATTTTATATTCCCATTTATAGCTTTATGTATTGTATTTATCCATATATTCTTTTTACACTTACAAGGTAGCTCTAATCCTTTAGGATATGATACTGCTTTAAAAATACCTTTCTATC…	478	Drovetski, S.V., Aghayan, S.A., Mata, V.A., Lopes, R.J., Mode, N.A., Harvey, J.A. & Voelker, G.	Does the niche breadth or trade-off hypothesis explain the abundance-occupancy relationship in avian Haemosporidia?	Molecular Ecology, 23 (13), 3322-3329 (2014)
H1	hTUR1	KJ488821_05	SYAT03	no group	H267	Haemoproteus pallidulus	Haemoproteus pallidulus		Portugal	Western Europe	Sylvia atricapilla	Passeriformes others	Sylviidae	Passeriformes	avian	TGGATGGTGTTTTAGATATATGCATGCTACTGGTGCTACATTTGTCTTTATTTTAACTTATTTACATATATTAAGAGGATTAAATTATTCATATTCATATTTACCTTTATCATGGATATCTGGATTAATAATATTCTTAATTTCTATTGTTACTGCTTTTATGGGTTATGTATTACCTTGGGGTCAAATGAGTTTCTGGGGTGCAACCGTTATAACTAATTTATTATATTTTATACCTGGACTTGTTTCATGGATTTGTGGTGGATATATTATTAGTGATCCAACTTTAAAAAGATTTTTTGTATTACATTTTATATTCCCATTTATAGCTTTATGTATTGTATTTATCCATATATTCTTTTTACACTTACAAGGTAGCTCTAATCCTTTAGGATATGA…	505	CTACTGGTGCTACATTTGTCTTTATTTTAACTTATTTACATATATTAAGAGGATTAAATTATTCATATTCATATTTACCTTTATCATGGATATCTGGATTAATAATATTCTTAATTTCTATTGTTACTGCTTTTATGGGTTATGTATTACCTTGGGGTCAAATGAGTTTCTGGGGTGCAACCGTTATAACTAATTTATTATATTTTATACCTGGACTTGTTTCATGGATTTGTGGTGGATATATTATTAGTGATCCAACTTTAAAAAGATTTTTTGTATTACATTTTATATTCCCATTTATAGCTTTATGTATTGTATTTATCCATATATTCTTTTTACACTTACAAGGTAGCTCTAATCCTTTAGGATATGATACTGCTTTAAAAATACCTTTCTATC…	478	Drovetski, S.V., Aghayan, S.A., Mata, V.A., Lopes, R.J., Mode, N.A., Harvey, J.A. & Voelker, G.	Does the niche breadth or trade-off hypothesis explain the abundance-occupancy relationship in avian Haemosporidia?	Molecular Ecology, 23 (13), 3322-3329 (2014)
H1	hTUR1	KJ488821_06	SYAT03	no group	H267	Haemoproteus pallidulus	Haemoproteus pallidulus		Portugal	Western Europe	Sylvia atricapilla	Passeriformes others	Sylviidae	Passeriformes	avian	TGGATGGTGTTTTAGATATATGCATGCTACTGGTGCTACATTTGTCTTTATTTTAACTTATTTACATATATTAAGAGGATTAAATTATTCATATTCATATTTACCTTTATCATGGATATCTGGATTAATAATATTCTTAATTTCTATTGTTACTGCTTTTATGGGTTATGTATTACCTTGGGGTCAAATGAGTTTCTGGGGTGCAACCGTTATAACTAATTTATTATATTTTATACCTGGACTTGTTTCATGGATTTGTGGTGGATATATTATTAGTGATCCAACTTTAAAAAGATTTTTTGTATTACATTTTATATTCCCATTTATAGCTTTATGTATTGTATTTATCCATATATTCTTTTTACACTTACAAGGTAGCTCTAATCCTTTAGGATATGA…	505	CTACTGGTGCTACATTTGTCTTTATTTTAACTTATTTACATATATTAAGAGGATTAAATTATTCATATTCATATTTACCTTTATCATGGATATCTGGATTAATAATATTCTTAATTTCTATTGTTACTGCTTTTATGGGTTATGTATTACCTTGGGGTCAAATGAGTTTCTGGGGTGCAACCGTTATAACTAATTTATTATATTTTATACCTGGACTTGTTTCATGGATTTGTGGTGGATATATTATTAGTGATCCAACTTTAAAAAGATTTTTTGTATTACATTTTATATTCCCATTTATAGCTTTATGTATTGTATTTATCCATATATTCTTTTTACACTTACAAGGTAGCTCTAATCCTTTAGGATATGATACTGCTTTAAAAATACCTTTCTATC…	478	Drovetski, S.V., Aghayan, S.A., Mata, V.A., Lopes, R.J., Mode, N.A., Harvey, J.A. & Voelker, G.	Does the niche breadth or trade-off hypothesis explain the abundance-occupancy relationship in avian Haemosporidia?	Molecular Ecology, 23 (13), 3322-3329 (2014)
H1	hTUR1	KJ488821_07	SYAT03	no group	H267	Haemoproteus pallidulus	Haemoproteus pallidulus		Portugal	Western Europe	Sylvia atricapilla	Passeriformes others	Sylviidae	Passeriformes	avian	TGGATGGTGTTTTAGATATATGCATGCTACTGGTGCTACATTTGTCTTTATTTTAACTTATTTACATATATTAAGAGGATTAAATTATTCATATTCATATTTACCTTTATCATGGATATCTGGATTAATAATATTCTTAATTTCTATTGTTACTGCTTTTATGGGTTATGTATTACCTTGGGGTCAAATGAGTTTCTGGGGTGCAACCGTTATAACTAATTTATTATATTTTATACCTGGACTTGTTTCATGGATTTGTGGTGGATATATTATTAGTGATCCAACTTTAAAAAGATTTTTTGTATTACATTTTATATTCCCATTTATAGCTTTATGTATTGTATTTATCCATATATTCTTTTTACACTTACAAGGTAGCTCTAATCCTTTAGGATATGA…	505	CTACTGGTGCTACATTTGTCTTTATTTTAACTTATTTACATATATTAAGAGGATTAAATTATTCATATTCATATTTACCTTTATCATGGATATCTGGATTAATAATATTCTTAATTTCTATTGTTACTGCTTTTATGGGTTATGTATTACCTTGGGGTCAAATGAGTTTCTGGGGTGCAACCGTTATAACTAATTTATTATATTTTATACCTGGACTTGTTTCATGGATTTGTGGTGGATATATTATTAGTGATCCAACTTTAAAAAGATTTTTTGTATTACATTTTATATTCCCATTTATAGCTTTATGTATTGTATTTATCCATATATTCTTTTTACACTTACAAGGTAGCTCTAATCCTTTAGGATATGATACTGCTTTAAAAATACCTTTCTATC…	478	Drovetski, S.V., Aghayan, S.A., Mata, V.A., Lopes, R.J., Mode, N.A., Harvey, J.A. & Voelker, G.	Does the niche breadth or trade-off hypothesis explain the abundance-occupancy relationship in avian Haemosporidia?	Molecular Ecology, 23 (13), 3322-3329 (2014)
H1	hTUR1	JN164720	SYAT03	no group		Haemoproteus pallidulus	Haemoproteus pallidulus		Spain	Western Europe	Sylvia atricapilla	Passeriformes others	Sylviidae	Passeriformes	avian	AGCTAAAGCACATTTAATTAATTACCCATGTCCATTAAATATTAATTTCTTATGGAATTATGGATTCTTATTAGGAATTGTATTTTTTATTCAAATTTTAACTGGTGTATTATTAGCAACTTGTTATACTCCAGAAATATCTTATGCATATTATAGTGTACAACATATATTAAGAGAATTATGGAGTGGATGGTGTTTTAGATATATGCATGCTACTGGTGCTACATTTGTCTTTATTTTAACTTATTTACATATATTAAGAGGATTAAATTATTCATATTCATATTTACCTTTATCATGGATATCTGGATTAATAATATTCTTAATTTCTATTGTTACTGCTTTTATGGGTTATGTATTACCTTGGGGTCAAATGAGTTTCTGGGGTGCAACCGTTAT…	1041	CTACTGGTGCTACATTTGTCTTTATTTTAACTTATTTACATATATTAAGAGGATTAAATTATTCATATTCATATTTACCTTTATCATGGATATCTGGATTAATAATATTCTTAATTTCTATTGTTACTGCTTTTATGGGTTATGTATTACCTTGGGGTCAAATGAGTTTCTGGGGTGCAACCGTTATAACTAATTTATTATATTTTATACCTGGACTTGTTTCATGGATTTGTGGTGGATATATTATTAGTGATCCAACTTTAAAAAGATTTTTTGTATTACATTTTATATTCCCATTTATAGCTTTATGTATTGTATTTATCCATATATTCTTTTTACACTTACAAGGTAGCTCTAATCCTTTAGGATATGATACTGCTTTAAAAATACCTTTCTATC…	478	Perez-Rodriguez, A.D. & Perez-Tris, J.	Direct Submission	unpublished
H1	hTUR1	AY831752	SYAT03	no group	SYAT3	Haemoproteus pallidulus	Haemoproteus sp.		Sweden	Western Europe	Sylvia atricapilla	Passeriformes others	Sylviidae	Passeriformes	avian	GCTACTGGTGCTACATTTGTCTTTATTTTAACTTATTTACATATATTAAGAGGATTAAATTATTCATATTCATATTTACCTTTATCATGGATATCTGGATTAATAATATTCTTAATTTCTATTGTTACTGCTTTTATGGGTTATGTATTACCTTGGGGTCAAATGAGTTTCTGGGGTGCAACCGTTATAACTAATTTATTATATTTTATACCTGGACTTGTTTCATGGATTTGTGGTGGATATATTATTAGTGATCCAACTTTAAAAAGATTTTTTGTATTACATTTTATATTCCCATTTATAGCTTTATGTATTGTATTTATCCATATATTCTTTTTACACTTACAAGGTAGCTCTAATCCTTTAGGATATGATACTGCTTTAAAAATACCTTTCTAT…	479	CTACTGGTGCTACATTTGTCTTTATTTTAACTTATTTACATATATTAAGAGGATTAAATTATTCATATTCATATTTACCTTTATCATGGATATCTGGATTAATAATATTCTTAATTTCTATTGTTACTGCTTTTATGGGTTATGTATTACCTTGGGGTCAAATGAGTTTCTGGGGTGCAACCGTTATAACTAATTTATTATATTTTATACCTGGACTTGTTTCATGGATTTGTGGTGGATATATTATTAGTGATCCAACTTTAAAAAGATTTTTTGTATTACATTTTATATTCCCATTTATAGCTTTATGTATTGTATTTATCCATATATTCTTTTTACACTTACAAGGTAGCTCTAATCCTTTAGGATATGATACTGCTTTAAAAATACCTTTCTATC…	478	Perez-Tris, J. & Bensch, S.	Dispersal increases local transmission of avian malarial parasites	Ecology Letters, 8(8), 838-845 (2005)
H1	hTUR1	AY831764	SYAT18	no group	SYAT18	Haemoproteus sp.	Haemoproteus sp.		Sweden	Western Europe	Sylvia atricapilla	Passeriformes others	Sylviidae	Passeriformes	avian	GCTACTGGTGCTACATTTGTCTTTATTTTAACTTATTTACATATATTAAGAGGATTAAATTATTCATATTCATATTTACCTTTATCATGGATATCTGGATTAATAATATTCTTAATTTCTATTGTTACTGCTTTTATGGGTTATGTTTTACCTTGGGGTCAAATGAGTTTCTGGGGTGCAACCGTTATTACTAATTTATTATATTTTATACCTGGACTTGTTTCATGGATTTGTGGTGGATATATTATTAGTGATCCAACTTTAAAAAGATTTTTTGTATTACATTTTATATTCCCATTTATAGCTTTATGTATTGTATTTATCCATATATTCTTTTTACACTTACAAGGTAGCTCTAATCCTTTAGGATATGATACTGCTTTAAAAATACCTTTCTAT…	479	CTACTGGTGCTACATTTGTCTTTATTTTAACTTATTTACATATATTAAGAGGATTAAATTATTCATATTCATATTTACCTTTATCATGGATATCTGGATTAATAATATTCTTAATTTCTATTGTTACTGCTTTTATGGGTTATGTTTTACCTTGGGGTCAAATGAGTTTCTGGGGTGCAACCGTTATTACTAATTTATTATATTTTATACCTGGACTTGTTTCATGGATTTGTGGTGGATATATTATTAGTGATCCAACTTTAAAAAGATTTTTTGTATTACATTTTATATTCCCATTTATAGCTTTATGTATTGTATTTATCCATATATTCTTTTTACACTTACAAGGTAGCTCTAATCCTTTAGGATATGATACTGCTTTAAAAATACCTTTCTATC…	478	Perez-Tris, J. & Bensch, S.	Dispersal increases local transmission of avian malarial parasites	Ecology Letters, 8(8), 838-845 (2005)
H1	hTUR1	GU784854	SYAT35	no group	SYAT35	Haemoproteus sp.	Haemoproteus sp.		Germany	Western Europe	Sylvia atricapilla	Passeriformes others	Sylviidae	Passeriformes	avian	ATGGTGCTTTCGATATATGCATGCTACTGGTGCTACATTTGTCTTTATTTTAACTTATTTACATATATTAAGAGGATTAAATTATTCATATTCATATTTACCTTTATCATGGATATCTGGATTAATAATATTCTTAATTTCTATTGTTACTGCTTTTATGGGTTATGTATTACCTTGGGGTCAAATGAGTTTCTGGGGTGCAACCGTTATAACTAATTTATTATATTTTATACCTGGACTTGTTTCATGGATTTGTGGTGGATATATTATTAGTGATCCAACTTTAAAAAGATTTTTTGTATTACATTTTATATTCCCATTTATAGCTTTATGTATTGTACTTATCCATATATTCTTTTTACACTTACAAGGTAGCTCTAATCCTTTAGGATATGATAC…	525	CTACTGGTGCTACATTTGTCTTTATTTTAACTTATTTACATATATTAAGAGGATTAAATTATTCATATTCATATTTACCTTTATCATGGATATCTGGATTAATAATATTCTTAATTTCTATTGTTACTGCTTTTATGGGTTATGTATTACCTTGGGGTCAAATGAGTTTCTGGGGTGCAACCGTTATAACTAATTTATTATATTTTATACCTGGACTTGTTTCATGGATTTGTGGTGGATATATTATTAGTGATCCAACTTTAAAAAGATTTTTTGTATTACATTTTATATTCCCATTTATAGCTTTATGTATTGTACTTATCCATATATTCTTTTTACACTTACAAGGTAGCTCTAATCCTTTAGGATATGATACTGCTTTAAAAATACCTTTCTATC…	478	Santiago-Alarcon, D., Bloch, R., Rolshausen, G., Schaefer, H.M. & Segelbacher, G.	Prevalence, diversity, and interaction patterns of avian haemosporidians in a four-year study of blackcaps in a migratory divide	Parasitology, 138 (7), 824-835 (2011)
H1	hTUR1	KJ488896	SYCUR01	no group	H347	Haemoproteus sp.	Haemoproteus sp.		Armenia	Western Asia (Middle East)	Sylvia curruca	Passeriformes others	Sylviidae	Passeriformes	avian	TGGATGGTGTTTTAGATATATGCATGCTACTGGTGCTACATTTGTCTTTATTTTAACCTATTTACATATATTAAGAGGATTAAATTATTCATATTCATATTTACCTTTATCATGGATATCTGGATTAATAATATTCTTAATTTCTATTGTTACTGCTTTTATGGGTTATGTATTACCTTGGGGTCAAATGAGTTTCTGGGGTGCAACCGTTATAACTAATTTATTATATTTTATACCTGGACTTGTTTCATGGATTTGTGGTGGATATATTATTAGTGATCCAACTTTAAAAAGATTTTTTGTATTACATTTTATATTCCCATTTATAGCTTTATGTATTGTATTTATACATATATTCTTTTTACACTTACAAGGTAGCTCTAATCCTTTAGGATATGA…	505	CTACTGGTGCTACATTTGTCTTTATTTTAACCTATTTACATATATTAAGAGGATTAAATTATTCATATTCATATTTACCTTTATCATGGATATCTGGATTAATAATATTCTTAATTTCTATTGTTACTGCTTTTATGGGTTATGTATTACCTTGGGGTCAAATGAGTTTCTGGGGTGCAACCGTTATAACTAATTTATTATATTTTATACCTGGACTTGTTTCATGGATTTGTGGTGGATATATTATTAGTGATCCAACTTTAAAAAGATTTTTTGTATTACATTTTATATTCCCATTTATAGCTTTATGTATTGTATTTATACATATATTCTTTTTACACTTACAAGGTAGCTCTAATCCTTTAGGATATGATACTGCTTTAAAAATACCTTTCTATC…	478	Drovetski, S.V., Aghayan, S.A., Mata, V.A., Lopes, R.J., Mode, N.A., Harvey, J.A. & Voelker, G.	Does the niche breadth or trade-off hypothesis explain the abundance-occupancy relationship in avian Haemosporidia?	Molecular Ecology, 23 (13), 3322-3329 (2014)
H1	hTUR1	KJ488892	SYCUR02	no group	H339	Haemoproteus sp.	Haemoproteus sp.		Armenia	Western Asia (Middle East)	Sylvia curruca	Passeriformes others	Sylviidae	Passeriformes	avian	TGGATGGTGTTTTAGATATATGCATGCTACTGGTGCTACATTTGTCTTTATTTTAACCTATTTACATATATTAAGAGGATTAAATTATTCATATTCATATTTACCTTTATCATGGATATCTGGATTAATAATATTCTTAATTTCTATTGTTACTGCTTTTATGGGTTATGTATTACCTTGGGGTCAAATGAGTTTCTGGGGTGCAACCGTTATAACTAATTTATTATATTTTATACCTGGACTTGTTTCATGGATTTGTGGTGGATATATTATTAGTGATCCAACTTTAAAAAGATTTTTTGTATTACATTTTATATTCCCATTTATAGCTTTATGTATTGTATTTATACATATATTCTTTTTACACTTACAAGGTAGCTCTAATCCTTTAGGATATGA…	505	CTACTGGTGCTACATTTGTCTTTATTTTAACCTATTTACATATATTAAGAGGATTAAATTATTCATATTCATATTTACCTTTATCATGGATATCTGGATTAATAATATTCTTAATTTCTATTGTTACTGCTTTTATGGGTTATGTATTACCTTGGGGTCAAATGAGTTTCTGGGGTGCAACCGTTATAACTAATTTATTATATTTTATACCTGGACTTGTTTCATGGATTTGTGGTGGATATATTATTAGTGATCCAACTTTAAAAAGATTTTTTGTATTACATTTTATATTCCCATTTATAGCTTTATGTATTGTATTTATACATATATTCTTTTTACACTTACAAGGTAGCTCTAATCCTTTAGGATATGATACTGCTTTAAAAATACCTTTCTATC…	478	Drovetski, S.V., Aghayan, S.A., Mata, V.A., Lopes, R.J., Mode, N.A., Harvey, J.A. & Voelker, G.	Does the niche breadth or trade-off hypothesis explain the abundance-occupancy relationship in avian Haemosporidia?	Molecular Ecology, 23 (13), 3322-3329 (2014)
H1	hTUR1	KJ488781	SYMEL01	no group	H227	Haemoproteus sp.	Haemoproteus sp.		Morocco	Northern Africa	Sylvia melanocephala	Passeriformes others	Sylviidae	Passeriformes	avian	TGGATGGTGTTTTAGATATATGCATGCTACTGGTGCTACATTTGTCTTTATTTTAACTTATTTACATATATTAAGAGGATTAAATTATTCATATTCATATTTACCTTTATCTTGGATATCTGGATTAATAATATTCTTAATTTCTATTGTTACTGCTTTTATGGGTTATGTATTACCTTGGGGTCAAATGAGTTTCTGGGGTGCAACCGTTATAACTAATTTATTATATTTTATACCTGGACTTGTTTCATGGATTTGTGGTGGATATATTATTAGTGATCCAACTTTAAAAAGATTTTTTGTATTACATTTTATATTCCCATTTATAGCTTTATGTATTGTATTTATACATATATTCTTTTTACACTTACAAGGTAGCTCTAATCCTTTAGGATATGA…	505	CTACTGGTGCTACATTTGTCTTTATTTTAACTTATTTACATATATTAAGAGGATTAAATTATTCATATTCATATTTACCTTTATCTTGGATATCTGGATTAATAATATTCTTAATTTCTATTGTTACTGCTTTTATGGGTTATGTATTACCTTGGGGTCAAATGAGTTTCTGGGGTGCAACCGTTATAACTAATTTATTATATTTTATACCTGGACTTGTTTCATGGATTTGTGGTGGATATATTATTAGTGATCCAACTTTAAAAAGATTTTTTGTATTACATTTTATATTCCCATTTATAGCTTTATGTATTGTATTTATACATATATTCTTTTTACACTTACAAGGTAGCTCTAATCCTTTAGGATATGATACTGCTTTAAAAATACCTTTCTATC…	478	Drovetski, S.V., Aghayan, S.A., Mata, V.A., Lopes, R.J., Mode, N.A., Harvey, J.A. & Voelker, G.	Does the niche breadth or trade-off hypothesis explain the abundance-occupancy relationship in avian Haemosporidia?	Molecular Ecology, 23 (13), 3322-3329 (2014)
H1	hTUR1	EF380166	TUCAR01	other Turdidae	LIN3	Haemoproteus sp.	Haemoproteus sp.		South Korea	Eastern Asia	Turdus cardis	Turdus cardis	Turdidae	Passeriformes	avian	ATATGCATGCTACTGGTGCTACATTTGTCTTTATTTTAACTTATTCACATATATTAAGAGGATTAAATTATTCATATTCATATTTACCTTTATCATGGATATCTGGATTAATAATATTCTTAATTTCTATTGTTACTGCTTTTATGGGTTATGTATTACCTTGGGGTCAAATGAGTTTCTGGGGTGCAACCGTTATAACTAATTTATTATATTTTATACCTGGACTTGTTTCATGGATTTGTGGTGGATATATTATTAGTGATCCAACTTTAAAAAGATTTTTTATATTACATTTTATATTCCCATTTATAGCTTTATGTATTGTATTTATACATATATTCTTTTTACACTTACAAGGTAGCTCTAATCCTTTAGGATATGATACTGCTTTAAAAATAC…	533	CTACTGGTGCTACATTTGTCTTTATTTTAACTTATTCACATATATTAAGAGGATTAAATTATTCATATTCATATTTACCTTTATCATGGATATCTGGATTAATAATATTCTTAATTTCTATTGTTACTGCTTTTATGGGTTATGTATTACCTTGGGGTCAAATGAGTTTCTGGGGTGCAACCGTTATAACTAATTTATTATATTTTATACCTGGACTTGTTTCATGGATTTGTGGTGGATATATTATTAGTGATCCAACTTTAAAAAGATTTTTTATATTACATTTTATATTCCCATTTATAGCTTTATGTATTGTATTTATACATATATTCTTTTTACACTTACAAGGTAGCTCTAATCCTTTAGGATATGATACTGCTTTAAAAATACCTTTCTATC…	478	Ishtiaq, F., Gering, E., Rappole, J.H., Rahmani, A.R., Jhala, Y.V., Dove, C.J., Milensky, C., Olson, S.L., Peirce, M.A. & Fleischer, R.C.	Prevalence and diversity of avian hematozoan parasites in Asia: a regional survey	Journal of wildlife diseases, 43(3), 382-398 (2007)
H1	hTUR1	MT912337	TUMER17	other Turdidae	AH1192Hc1	Haemoproteus sp.	Haemoproteus sp.		Austria	Western Europe	Turdus merula	Turdus merula	Turdidae	Passeriformes	avian	CTACTGGTGCTACATTTGTCTTTATTTTAACTTATTTACATATATTAAGAGGATTAAATTATTCATATTCATATTTACCTTTATCATGGATATCTGGATTAATTATATTCTTAATTTCTATTGTTACTGCTTTTATGGGTTATGTATTACCTTGGGGTCAAATGAGTTTCTGGGGTGCAACCGTTATAACTAATTTATTATATTTTATACCTGGACTTGTTTCATGGATTTGTGGTGGATATATTATTAGTGATCCAACTTTAAAAAGATTTTTTATATTACATTTTATATTCCCATTTACAGCTTTATGTATTGTATTTATACATATATTCTTTTTACACTTACAAGGTAGCTCTAATCCTTTAGGATATGATACTGCTTTAAAAATACCTTTCTATC…	478	CTACTGGTGCTACATTTGTCTTTATTTTAACTTATTTACATATATTAAGAGGATTAAATTATTCATATTCATATTTACCTTTATCATGGATATCTGGATTAATTATATTCTTAATTTCTATTGTTACTGCTTTTATGGGTTATGTATTACCTTGGGGTCAAATGAGTTTCTGGGGTGCAACCGTTATAACTAATTTATTATATTTTATACCTGGACTTGTTTCATGGATTTGTGGTGGATATATTATTAGTGATCCAACTTTAAAAAGATTTTTTATATTACATTTTATATTCCCATTTACAGCTTTATGTATTGTATTTATACATATATTCTTTTTACACTTACAAGGTAGCTCTAATCCTTTAGGATATGATACTGCTTTAAAAATACCTTTCTATC…	478	Harl, J., Himmel, T., Valkiūnas, G., Ilgūnas, M., Bakonyi, T. & Weissenböck, H.	Geographic and host distribution of haemosporidian parasite lineages from birds of the family Turdidae	present study	VetMed (Virology)
H1	hTUR1	GQ395665	TUMIG06	other Turdidae	NA15BRCO	Haemoproteus sp.	Haemoproteus sp.		Galapagos Islands	Pacific	Spheniscus mendiculus	non-Passeriformes	Spheniscidae	Sphenisciformes	avian	AGCTAAAGCACATTTAATAAATTACCCATGTCCATTAAATATTAATTTCTTATGGAATTATGGATTCCTATTAGGAATTGTATTTTTTATTCAAATTCTAACTGGTGTATTATTAGCAACTTGTTATACTCCAGAAATATCTTATGCATATTATAGTGTACAACATATATTAAGAGAATTATGGAGTGGATGGTGTTTTAGATATATGCATGCTACTGGTGCTACATTTGTCTTTATTTTAACTTATTTACATATATTAAGAGGATTAAATTATTCATATTCATATTTACCTTTATCATGGATATCTGGATTAATTATATTCATAATTTCTATTGTTACTGCTTTTATGGGTTATGTATTACCTTGGGGTCAAATGAGTTTCTGGGGTGCAACCGTTAT…	978	CTACTGGTGCTACATTTGTCTTTATTTTAACTTATTTACATATATTAAGAGGATTAAATTATTCATATTCATATTTACCTTTATCATGGATATCTGGATTAATTATATTCATAATTTCTATTGTTACTGCTTTTATGGGTTATGTATTACCTTGGGGTCAAATGAGTTTCTGGGGTGCAACCGTTATAACTAATTTATTATATTTTATACCTGGACTTGTTTCATGGATTTGTGGTGGATATATTATTAGTGATCCAACTTTAAAAAGATTTTTTATATTACATTTTATATTCCCATTTATAGCTTTATGTATTGTATTTATACATATATTCTTTTTACACTTACAAGGTAGCTCTAATCCTTTAGGATATGATACTGCTTTAAAAATACCTTTCTATC…	478	Levin, I.I., Outlaw, D.C., Hernan Vargas, F. & Parker, P.G.	Plasmodium blood parasite found in endangered Galapagos penguins (Spheniscus mendiculus)	Biological Conservation, 142 (12), 3191-3195 (2009)
H1	hTUR1	GQ141584	TUMIG06	other Turdidae	bird_sp.2	Haemoproteus sp.	Parahaemoproteus sp.		USA	North America	Turdus migratorius	Turdus migratorius	Turdidae	Passeriformes	avian	AGCTAAAGCACATTTAATAAATTACCCATGTCCATTAAATATTAATTTCTTATGGAATTATGGATTCCTATTAGGAATTGTATTTTTTATTCAAATTCTAACTGGTGTATTATTAGCAACTTGTTATACTCCAGAAATATCTTATGCATATTATAGTGTACAACATATATTAAGAGAATTATGGAGTGGATGGTGTTTTAGATATATGCATGCTACTGGTGCTACATTTGTCTTTATTTTAACTTATTTACATATATTAAGAGGATTAAATTATTCATATTCATATTTACCTTTATCATGGATATCTGGATTAATTATATTCATAATTTCTATTGTTACTGCTTTTATGGGTTATGTATTACCTTGGGGTCAAATGAGTTTCTGGGGTGCAACCGTTAT…	978	CTACTGGTGCTACATTTGTCTTTATTTTAACTTATTTACATATATTAAGAGGATTAAATTATTCATATTCATATTTACCTTTATCATGGATATCTGGATTAATTATATTCATAATTTCTATTGTTACTGCTTTTATGGGTTATGTATTACCTTGGGGTCAAATGAGTTTCTGGGGTGCAACCGTTATAACTAATTTATTATATTTTATACCTGGACTTGTTTCATGGATTTGTGGTGGATATATTATTAGTGATCCAACTTTAAAAAGATTTTTTATATTACATTTTATATTCCCATTTATAGCTTTATGTATTGTATTTATACATATATTCTTTTTACACTTACAAGGTAGCTCTAATCCTTTAGGATATGATACTGCTTTAAAAATACCTTTCTATC…	478	Outlaw, D.C. & Ricklefs, R.E.	On the phylogenetic relationships of haemosporidian parasites from raptorial birds (Falconiformes and Strigiformes)	Journal of Parasitology, 95(5), 1171-1176 (2009)
H1	hTUR1	MF817762	TUMIG06	other Turdidae	TUMIG06	Haemoproteus sp.	Haemoproteus sp.		USA: Michigan	North America	Turdus migratorius	Turdus migratorius	Turdidae	Passeriformes	avian	GCTACTGGTGCTACATTTGTCTTTATTTTAACTTATTTACATATATTAAGAGGATTAAATTATTCATATTCATATTTACCTTTATCATGGATATCTGGATTAATTATATTCATAATTTCTATTGTTACTGCTTTTATGGGTTATGTATTACCTTGGGGTCAAATGAGTTTCTGGGGTGCAACCGTTATAACTAATTTATTATATTTTATACCTGGACTTGTTTCATGGATTTGTGGTGGATATATTATTAGTGATCCAACTTTAAAAAGATTTTTTATATTACATTTTATATTCCCATTTATAGCTTTATGTATTGTATTTATACATATATTCTTTTTACACTTACAAGGTAGCTCTAATCCTTTAGGATATGATACTGCTTTAAAAATACCTTTCTAT…	479	CTACTGGTGCTACATTTGTCTTTATTTTAACTTATTTACATATATTAAGAGGATTAAATTATTCATATTCATATTTACCTTTATCATGGATATCTGGATTAATTATATTCATAATTTCTATTGTTACTGCTTTTATGGGTTATGTATTACCTTGGGGTCAAATGAGTTTCTGGGGTGCAACCGTTATAACTAATTTATTATATTTTATACCTGGACTTGTTTCATGGATTTGTGGTGGATATATTATTAGTGATCCAACTTTAAAAAGATTTTTTATATTACATTTTATATTCCCATTTATAGCTTTATGTATTGTATTTATACATATATTCTTTTTACACTTACAAGGTAGCTCTAATCCTTTAGGATATGATACTGCTTTAAAAATACCTTTCTATC…	478	Smith, J.D., Gill, S.A., Baker, K.M. & Vonhof, M.J.	Prevalence and diversity of avian Haemosporida infecting songbirds in southwest Michigan	Parasitology research, 117(2), 471-489 (2018)
H1	hTUR1	KF314757_01	TUMIG07	other Turdidae	H.AK01	Haemoproteus sp.	Haemoproteus sp.		USA: Alaska	North America	Turdus migratorius	Turdus migratorius	Turdidae	Passeriformes	avian	TATATGCATGCTACTGGTGCTACATTTGTCTTTATTTTAACTTATTTACATATATTAAGAGGATTAAATTATTCATATTCATATTTACCTTTATCATGGATATCTGGATTAATAATATTTATAATTTCTATTGTTACTGCTTTTATGGGTTATGTATTACCTTGGGGTCAAATGAGTTTCTGGGGTGCAACCGTTATAACTAATTTATTATATTTTATACCTGGACTTGTTTCATGGATTTGTGGTGGATATATTATTAGTGATCCAACTTTAAAAAGATTTTTTGTATTACATTTTATATTCCCATTTATAGCTTTATGTATTGTATTTATACATATATTCTTTTTACACTTACAAGGTAGCTCTAATCCTTTAGGATATGATACTGCTTTAAAAATA…	499	CTACTGGTGCTACATTTGTCTTTATTTTAACTTATTTACATATATTAAGAGGATTAAATTATTCATATTCATATTTACCTTTATCATGGATATCTGGATTAATAATATTTATAATTTCTATTGTTACTGCTTTTATGGGTTATGTATTACCTTGGGGTCAAATGAGTTTCTGGGGTGCAACCGTTATAACTAATTTATTATATTTTATACCTGGACTTGTTTCATGGATTTGTGGTGGATATATTATTAGTGATCCAACTTTAAAAAGATTTTTTGTATTACATTTTATATTCCCATTTATAGCTTTATGTATTGTATTTATACATATATTCTTTTTACACTTACAAGGTAGCTCTAATCCTTTAGGATATGATACTGCTTTAAAAATACCTTTCTATC…	478	Oakgrove, K.S., Harrigan, R.J., Loiseau, C., Guers, S., Seppi, B. & Sehgal, R.N.	Distribution, diversity and drivers of blood-borne parasite co-infections in Alaskan bird populations	International Journal of Parasitology, 44(10), 717-727 (2014)
H1	hTUR1	KF314757_02	TUMIG07	other Turdidae	H.AK01	Haemoproteus sp.	Haemoproteus sp.		USA: Alaska	North America	Catharus guttatus	Catharus guttatus	Turdidae	Passeriformes	avian	TATATGCATGCTACTGGTGCTACATTTGTCTTTATTTTAACTTATTTACATATATTAAGAGGATTAAATTATTCATATTCATATTTACCTTTATCATGGATATCTGGATTAATAATATTTATAATTTCTATTGTTACTGCTTTTATGGGTTATGTATTACCTTGGGGTCAAATGAGTTTCTGGGGTGCAACCGTTATAACTAATTTATTATATTTTATACCTGGACTTGTTTCATGGATTTGTGGTGGATATATTATTAGTGATCCAACTTTAAAAAGATTTTTTGTATTACATTTTATATTCCCATTTATAGCTTTATGTATTGTATTTATACATATATTCTTTTTACACTTACAAGGTAGCTCTAATCCTTTAGGATATGATACTGCTTTAAAAATA…	499	CTACTGGTGCTACATTTGTCTTTATTTTAACTTATTTACATATATTAAGAGGATTAAATTATTCATATTCATATTTACCTTTATCATGGATATCTGGATTAATAATATTTATAATTTCTATTGTTACTGCTTTTATGGGTTATGTATTACCTTGGGGTCAAATGAGTTTCTGGGGTGCAACCGTTATAACTAATTTATTATATTTTATACCTGGACTTGTTTCATGGATTTGTGGTGGATATATTATTAGTGATCCAACTTTAAAAAGATTTTTTGTATTACATTTTATATTCCCATTTATAGCTTTATGTATTGTATTTATACATATATTCTTTTTACACTTACAAGGTAGCTCTAATCCTTTAGGATATGATACTGCTTTAAAAATACCTTTCTATC…	478	Oakgrove, K.S., Harrigan, R.J., Loiseau, C., Guers, S., Seppi, B. & Sehgal, R.N.	Distribution, diversity and drivers of blood-borne parasite co-infections in Alaskan bird populations	International Journal of Parasitology, 44(10), 717-727 (2014)
H1	hTUR1	JN819399	TURASS04	other Turdidae	WTTH17H	Haemoproteus sp.	Haemoproteus sp.		Costa Rica	Central America	Turdus assimilis	Turdus assimilis	Turdidae	Passeriformes	avian	GATATATGCATGCTACTGGTGCTACATTTGTCTTTATTTTAACTTATTTACATATATTAAGAGGATTAAATTATTCATATTCATATTTACCTTTATCATGGATATCTGGATTAATAATATTCTTAATTTCTATTGTTACTGCTTTTATGGGTTATGTATTACCTTGGGGTCAAATGAGTTTCTGGGGTGCAACCGTTATAACTAATTTATTATATTTTATACCTGGACTTGTTTCATGGATTTGTGGTGGATATATTATTAGTGATCCAGCTTTAAAAAGATTTTTTGTATTACATTTTATATTCCCATTTATAGCTTTATGTATTGTATTTATACATATATTCTTTTTACACTTACAAGGTAGCTCTAATCCTTTAGGATATGATACTGCTTTAAAAA…	715	CTACTGGTGCTACATTTGTCTTTATTTTAACTTATTTACATATATTAAGAGGATTAAATTATTCATATTCATATTTACCTTTATCATGGATATCTGGATTAATAATATTCTTAATTTCTATTGTTACTGCTTTTATGGGTTATGTATTACCTTGGGGTCAAATGAGTTTCTGGGGTGCAACCGTTATAACTAATTTATTATATTTTATACCTGGACTTGTTTCATGGATTTGTGGTGGATATATTATTAGTGATCCAGCTTTAAAAAGATTTTTTGTATTACATTTTATATTCCCATTTATAGCTTTATGTATTGTATTTATACATATATTCTTTTTACACTTACAAGGTAGCTCTAATCCTTTAGGATATGATACTGCTTTAAAAATACCTTTCTATC…	478	Archer, H.M., Mendenhall, C.D., Sekercioglu, C.H. & Sehgal, R.N.M.	The persistence of host-parasite interactions in a human dominated landscape	Doct. Diss. San Francisco State University, USA (2011)
H1	hTUR1	KT376915	TUROLI05	other Turdidae	TUROLI05	Haemoproteus sp.	Haemoproteus sp.		Sao Tome and Principe	Central Africa	Turdus olivaceofuscus	Turdus olivaceofuscus	Turdidae	Passeriformes	avian	ATATGCATGCTACTGGTGCTACATTTGTCTTTATTTTAACTTATTTACATATACTAAGAGGATTAAATTATTCATATTCATATTTACCTTTATCATGGATATCTGGATTAATAATATTCTTAATTTCTATTGTTACTGCTTTTATGGGTTATGTATTACCTTGGGGTCAAATGAGTTTCTGGGGTGCAACCGTTATAACTAATTTATTATATTTTATACCTGGACTTGTTTCATGGATTTGTGGTGGATATATTATTAGTGATCCAACTTTAAAAAGATTTTTTGTATTACATTTTATATTCCCATTTATAGCTTTATGTATTGTATTTATACATATATTCTTTTTACACTTACAAGGTAGCTCTAATCCTTTAGGATATGATACTGCTTTAAAAATAC…	533	CTACTGGTGCTACATTTGTCTTTATTTTAACTTATTTACATATACTAAGAGGATTAAATTATTCATATTCATATTTACCTTTATCATGGATATCTGGATTAATAATATTCTTAATTTCTATTGTTACTGCTTTTATGGGTTATGTATTACCTTGGGGTCAAATGAGTTTCTGGGGTGCAACCGTTATAACTAATTTATTATATTTTATACCTGGACTTGTTTCATGGATTTGTGGTGGATATATTATTAGTGATCCAACTTTAAAAAGATTTTTTGTATTACATTTTATATTCCCATTTATAGCTTTATGTATTGTATTTATACATATATTCTTTTTACACTTACAAGGTAGCTCTAATCCTTTAGGATATGATACTGCTTTAAAAATACCTTTCTATC…	478	Loiseau, C., Melo, M., Lobato, E., Beadell, J. S., Fleischer, R. C., Reis, S., Doutrelant, C. & Covas, R.	Insularity effects on the assemblage of the blood parasite community of the birds from the Gulf of Guinea.	Journal of biogeography, 44(11), 2607-2617 (2017)
H1	hTUR1	MF442574	XANZOS01	no group	MDG_H09	Haemoproteus sp.	Haemoproteus sp.		Madagascar	Eastern Africa	Xanthomixis sp.	Passeriformes others	Bernieridae	Passeriformes	avian	ATTAACTATAATTCTATAAATTTAGCTAAAGCACATTTAATAAATTACCCATGTCCTTTAAATATTAATTTCTTATGGAATTATGGATTCCTATTAGGAATTGTATTTTTTATTCAAATTCTTACTGGTGTATTATTAGCAACTTGTTATACTCCAGAAATATCTTATGCATATTATAGTGTACAACATATATTAAGAGAATTATGGAGTGGATGGTGTTTTAGATATATGCATGCTACTGGTGCTACATTTGTCTTTATTTTAACTTACTTACATATATTAAGAGGATTAAATTATTCATATTCATATTTACCTTTATCATGGATATCTGGATTATTAATATTCTTAATTTCTATTGTTACTGCTTTTATGGGTTATGTATTACCTTGGGGTCAAATG…	1051	CTACTGGTGCTACATTTGTCTTTATTTTAACTTACTTACATATATTAAGAGGATTAAATTATTCATATTCATATTTACCTTTATCATGGATATCTGGATTATTAATATTCTTAATTTCTATTGTTACTGCTTTTATGGGTTATGTATTACCTTGGGGTCAAATGAGTTTCTGGGGTGCAACCGTTATAACTAATTTATTATATTTTATACCTGGACTTGTTTCATGGATTTGTGGTGGATATATTATTAGTGATCCAACTTTAAAAAGATTCTTTGTATTACATTTTATATTCCCATTTATAGCTTTATGTATTGTATTTATTCATATATTCTTTTTACACTTACAAGGTAGCTCTAATCCTTTAGGATATGATACTGCTTTAAAAATACCTTTCTATC…	478	Musa, S., Mackenstedt, U., Woog, F. & Dinkel, A.	Avian malaria on Madagascar: prevalence, biodiversity and specialization of haemosporidian parasites	International Journal for Parasitology, 49(3-4), 199-210 (2019)
H1	hTUR1	MF442600	XANZOS02	no group	MDG_H35	Haemoproteus sp.	Haemoproteus sp.		Madagascar	Eastern Africa	Xanthomixis zosterops	Passeriformes others	Bernieridae	Passeriformes	avian	ATTAACTATAATTCTATAAATTTAGCTAAAGCACATTTAATTAATTACCCATGCCCATTAAATATAAATTTCTTATGGAATTATGGATTCCTATTAGGAATTGTATTTTTTATTCAAATTCTTACTGGTGTATTATTAGCAACTTGTTATACTCCAGAAATATCTTATGCATATTATAGTGTACAACATATATTAAGAGAATTATGGAGTGGATGGTGTTTTAGATATATGCATGCTACTGGTGCTACATTTGTCTTTATTTTAACTTATTTACATATATTAAGAGGATTAAATTATTCATACTCATATTTACCTTTATCATGGATATCTGGATTATTAATATTCTTAATTTCTATTGTTACTGCTTTTATGGGTTATGTATTACCTTGGGGTCAAATG…	1051	CTACTGGTGCTACATTTGTCTTTATTTTAACTTATTTACATATATTAAGAGGATTAAATTATTCATACTCATATTTACCTTTATCATGGATATCTGGATTATTAATATTCTTAATTTCTATTGTTACTGCTTTTATGGGTTATGTATTACCTTGGGGTCAAATGAGTTTCTGGGGTGCAACCGTTATAACTAATTTATTATATTTTATACCTGGACTTGTTTCATGGATTTGTGGTGGATATATTATTAGTGATCCAACTTTAAAAAGATTCTTTGTATTACATTTTATATTTCCATTTATAGCTTTATGTATTGTATTTATTCACATATTCTTTTTACACTTACAAGGTAGCTCTAATCCTTTAGGATATGATACTGCTTTAAAAATACCTTTCTATC…	478	Musa, S., Mackenstedt, U., Woog, F. & Dinkel, A.	Avian malaria on Madagascar: prevalence, biodiversity and specialization of haemosporidian parasites	International Journal for Parasitology, 49(3-4), 199-210 (2019)
H1	hTUR1	AY714150	ZOOLUN01	other Turdidae	AP17	Haemoproteus sp.	Haemoproteus sp.		Australia	Australia	Zoothera lunulata	Zoothera lunulata	Turdidae	Passeriformes	avian	ATATGCATGCAACTGGTGCTACATTTGTCTTTATTTTAACTTATTTACATATATTAAGAGGATTAAATTATTCATATTCATATTTACCTTTATCATGGATATCTGGATTAATCATATTCTTAATTTCTATTGTTACTGCTTTTATGGGTTATGTATTACCTTGGGGTCAAATGAGTTTCTGGGGTGCAACCGTTATAACTAATTTATTATATTTTATACCTGGACTTGTTTCATGGATTTGTGGTGGATATATTATTAGTGATCCAACTTTAAAAAGATTTTTTGTATTACATTTTATATTCCCATTTATAGCTTTATGTATTGTATTTATACATATATTCTTTTTACACTTACAAGGTAGCTCTAATCCTTTAGGATATGATACTGCTTTAAAAATAC…	533	CAACTGGTGCTACATTTGTCTTTATTTTAACTTATTTACATATATTAAGAGGATTAAATTATTCATATTCATATTTACCTTTATCATGGATATCTGGATTAATCATATTCTTAATTTCTATTGTTACTGCTTTTATGGGTTATGTATTACCTTGGGGTCAAATGAGTTTCTGGGGTGCAACCGTTATAACTAATTTATTATATTTTATACCTGGACTTGTTTCATGGATTTGTGGTGGATATATTATTAGTGATCCAACTTTAAAAAGATTTTTTGTATTACATTTTATATTCCCATTTATAGCTTTATGTATTGTATTTATACATATATTCTTTTTACACTTACAAGGTAGCTCTAATCCTTTAGGATATGATACTGCTTTAAAAATACCTTTCTATC…	478	Beadell, J.S., Gering, E., Austin, J., Dumbacher, J.P., Peirce, M.A., Pratt, T.K., Atkinson, C.T. & Fleischer, R.C.	Prevalence and differential host-specificity of two avian blood parasite genera in the Australo-Papuan region	Molecular Ecology, 13 (12), 3829-3844 (2004)
H1	hTUR2	DQ368340	CCF4	no group	CCF4	Haemoproteus sp.	Haemoproteus sp.		Sweden	Western Europe	Fringilla coelebs	Passeriformes others (Fringillidae)	Fringillidae	Passeriformes	avian	GCTACAGGTGCTACATTTGTTTTTATTTTAACATATTTACATATTTTAAGAGGATTAAATTATTCATACTCATATTTACCTTTATCATGGATAACTGGATTAGTAATATTCTTAATTTCTATTGTTACAGCTTTTATGGGTTATGTATTACCTTGGGGTCAAATGAGTTTCTGGGGTGCAACCGTTATTACTAACTTATTATATTTTATACCTGGACTTGTTTCATGGATTTGTGGAGGATATATTATTAGTGATCCAACTTTAAAAAGATTTTTTGTATTACATTTTATATTTCCATTTATAGCTTTATGTATAGTATTTATACATATATTCTTTTTACATTTACAAGGTAGCTCTAATCCTTTAGGATATGATACAGCTTTAAAAATACCTTTCTAT…	479	CTACAGGTGCTACATTTGTTTTTATTTTAACATATTTACATATTTTAAGAGGATTAAATTATTCATACTCATATTTACCTTTATCATGGATAACTGGATTAGTAATATTCTTAATTTCTATTGTTACAGCTTTTATGGGTTATGTATTACCTTGGGGTCAAATGAGTTTCTGGGGTGCAACCGTTATTACTAACTTATTATATTTTATACCTGGACTTGTTTCATGGATTTGTGGAGGATATATTATTAGTGATCCAACTTTAAAAAGATTTTTTGTATTACATTTTATATTTCCATTTATAGCTTTATGTATAGTATTTATACATATATTCTTTTTACATTTACAAGGTAGCTCTAATCCTTTAGGATATGATACAGCTTTAAAAATACCTTTCTATC…	478	Perez-Tris, J., Hellgren, O., Krizanauskiene, A., Waldenstrom, J., Secondi, J., Bonneaud, C., Fjeldsa, J., Hasselquist, D. & Bensch, S.	Within-host speciation of malaria parasites	PLoS ONE, 2(2), E235 (2007)
H1	hTUR2	KJ488585_01	CCF5	no group	H031	Haemoproteus majoris	Haemoproteus sp.		Armenia	Western Asia (Middle East)	Fringilla coelebs	Passeriformes others (Fringillidae)	Fringillidae	Passeriformes	avian	TGGATGGTGTTTTAGATATATGCATGCTACTGGTGCTACATTTGTTTTTATTTTAACATATTTACATATTTTAAGAGGATTAAATTATTCATACTCATATTTACCTTTATCATGGATAACTGGATTAGTAATATTCTTAATTTCTATTGTTACAGCTTTTATGGGTTATGTATTACCTTGGGGTCAAATGAGTTTCTGGGGTGCAACCGTTATTACTAACTTATTATATTTTATACCTGGACTTGTTTCATGGATTTGTGGAGGATATATTATTAGTGATCCAACTTTAAAAAGATTTTTTGTATTACATTTTATATTTCCATTTATAGCTTTATGTATAGTATTTATACATATATTCTTTTTACATTTACAAGGTAGCTCTAATCCTTTAGGATATGA…	505	CTACTGGTGCTACATTTGTTTTTATTTTAACATATTTACATATTTTAAGAGGATTAAATTATTCATACTCATATTTACCTTTATCATGGATAACTGGATTAGTAATATTCTTAATTTCTATTGTTACAGCTTTTATGGGTTATGTATTACCTTGGGGTCAAATGAGTTTCTGGGGTGCAACCGTTATTACTAACTTATTATATTTTATACCTGGACTTGTTTCATGGATTTGTGGAGGATATATTATTAGTGATCCAACTTTAAAAAGATTTTTTGTATTACATTTTATATTTCCATTTATAGCTTTATGTATAGTATTTATACATATATTCTTTTTACATTTACAAGGTAGCTCTAATCCTTTAGGATATGATACAGCTTTAAAAATACCTTTCTATC…	478	Drovetski, S.V., Aghayan, S.A., Mata, V.A., Lopes, R.J., Mode, N.A., Harvey, J.A. & Voelker, G.	Does the niche breadth or trade-off hypothesis explain the abundance-occupancy relationship in avian Haemosporidia?	Molecular Ecology, 23 (13), 3322-3329 (2014)	B031111
H1	hTUR2	KJ488585_02	CCF5	no group	H031	Haemoproteus majoris	Haemoproteus sp.		Armenia	Western Asia (Middle East)	Fringilla coelebs	Passeriformes others (Fringillidae)	Fringillidae	Passeriformes	avian	TGGATGGTGTTTTAGATATATGCATGCTACTGGTGCTACATTTGTTTTTATTTTAACATATTTACATATTTTAAGAGGATTAAATTATTCATACTCATATTTACCTTTATCATGGATAACTGGATTAGTAATATTCTTAATTTCTATTGTTACAGCTTTTATGGGTTATGTATTACCTTGGGGTCAAATGAGTTTCTGGGGTGCAACCGTTATTACTAACTTATTATATTTTATACCTGGACTTGTTTCATGGATTTGTGGAGGATATATTATTAGTGATCCAACTTTAAAAAGATTTTTTGTATTACATTTTATATTTCCATTTATAGCTTTATGTATAGTATTTATACATATATTCTTTTTACATTTACAAGGTAGCTCTAATCCTTTAGGATATGA…	505	CTACTGGTGCTACATTTGTTTTTATTTTAACATATTTACATATTTTAAGAGGATTAAATTATTCATACTCATATTTACCTTTATCATGGATAACTGGATTAGTAATATTCTTAATTTCTATTGTTACAGCTTTTATGGGTTATGTATTACCTTGGGGTCAAATGAGTTTCTGGGGTGCAACCGTTATTACTAACTTATTATATTTTATACCTGGACTTGTTTCATGGATTTGTGGAGGATATATTATTAGTGATCCAACTTTAAAAAGATTTTTTGTATTACATTTTATATTTCCATTTATAGCTTTATGTATAGTATTTATACATATATTCTTTTTACATTTACAAGGTAGCTCTAATCCTTTAGGATATGATACAGCTTTAAAAATACCTTTCTATC…	478	Drovetski, S.V., Aghayan, S.A., Mata, V.A., Lopes, R.J., Mode, N.A., Harvey, J.A. & Voelker, G.	Does the niche breadth or trade-off hypothesis explain the abundance-occupancy relationship in avian Haemosporidia?	Molecular Ecology, 23 (13), 3322-3329 (2014)	MR1017
H1	hTUR2	KJ488585_03	CCF5	no group	H031	Haemoproteus majoris	Haemoproteus sp.		Morocco	Northern Africa	Fringilla coelebs	Passeriformes others (Fringillidae)	Fringillidae	Passeriformes	avian	TGGATGGTGTTTTAGATATATGCATGCTACTGGTGCTACATTTGTTTTTATTTTAACATATTTACATATTTTAAGAGGATTAAATTATTCATACTCATATTTACCTTTATCATGGATAACTGGATTAGTAATATTCTTAATTTCTATTGTTACAGCTTTTATGGGTTATGTATTACCTTGGGGTCAAATGAGTTTCTGGGGTGCAACCGTTATTACTAACTTATTATATTTTATACCTGGACTTGTTTCATGGATTTGTGGAGGATATATTATTAGTGATCCAACTTTAAAAAGATTTTTTGTATTACATTTTATATTTCCATTTATAGCTTTATGTATAGTATTTATACATATATTCTTTTTACATTTACAAGGTAGCTCTAATCCTTTAGGATATGA…	505	CTACTGGTGCTACATTTGTTTTTATTTTAACATATTTACATATTTTAAGAGGATTAAATTATTCATACTCATATTTACCTTTATCATGGATAACTGGATTAGTAATATTCTTAATTTCTATTGTTACAGCTTTTATGGGTTATGTATTACCTTGGGGTCAAATGAGTTTCTGGGGTGCAACCGTTATTACTAACTTATTATATTTTATACCTGGACTTGTTTCATGGATTTGTGGAGGATATATTATTAGTGATCCAACTTTAAAAAGATTTTTTGTATTACATTTTATATTTCCATTTATAGCTTTATGTATAGTATTTATACATATATTCTTTTTACATTTACAAGGTAGCTCTAATCCTTTAGGATATGATACAGCTTTAAAAATACCTTTCTATC…	478	Drovetski, S.V., Aghayan, S.A., Mata, V.A., Lopes, R.J., Mode, N.A., Harvey, J.A. & Voelker, G.	Does the niche breadth or trade-off hypothesis explain the abundance-occupancy relationship in avian Haemosporidia?	Molecular Ecology, 23 (13), 3322-3329 (2014)	A285797
H1	hTUR2	KJ488585_04	CCF5	no group	H031	Haemoproteus majoris	Haemoproteus sp.		Morocco	Northern Africa	Fringilla coelebs	Passeriformes others (Fringillidae)	Fringillidae	Passeriformes	avian	TGGATGGTGTTTTAGATATATGCATGCTACTGGTGCTACATTTGTTTTTATTTTAACATATTTACATATTTTAAGAGGATTAAATTATTCATACTCATATTTACCTTTATCATGGATAACTGGATTAGTAATATTCTTAATTTCTATTGTTACAGCTTTTATGGGTTATGTATTACCTTGGGGTCAAATGAGTTTCTGGGGTGCAACCGTTATTACTAACTTATTATATTTTATACCTGGACTTGTTTCATGGATTTGTGGAGGATATATTATTAGTGATCCAACTTTAAAAAGATTTTTTGTATTACATTTTATATTTCCATTTATAGCTTTATGTATAGTATTTATACATATATTCTTTTTACATTTACAAGGTAGCTCTAATCCTTTAGGATATGA…	505	CTACTGGTGCTACATTTGTTTTTATTTTAACATATTTACATATTTTAAGAGGATTAAATTATTCATACTCATATTTACCTTTATCATGGATAACTGGATTAGTAATATTCTTAATTTCTATTGTTACAGCTTTTATGGGTTATGTATTACCTTGGGGTCAAATGAGTTTCTGGGGTGCAACCGTTATTACTAACTTATTATATTTTATACCTGGACTTGTTTCATGGATTTGTGGAGGATATATTATTAGTGATCCAACTTTAAAAAGATTTTTTGTATTACATTTTATATTTCCATTTATAGCTTTATGTATAGTATTTATACATATATTCTTTTTACATTTACAAGGTAGCTCTAATCCTTTAGGATATGATACAGCTTTAAAAATACCTTTCTATC…	478	Drovetski, S.V., Aghayan, S.A., Mata, V.A., Lopes, R.J., Mode, N.A., Harvey, J.A. & Voelker, G.	Does the niche breadth or trade-off hypothesis explain the abundance-occupancy relationship in avian Haemosporidia?	Molecular Ecology, 23 (13), 3322-3329 (2014)	A298821
H1	hTUR2	KJ488585_05	CCF5	no group	H031	Haemoproteus majoris	Haemoproteus sp.		Morocco	Northern Africa	Fringilla coelebs	Passeriformes others (Fringillidae)	Fringillidae	Passeriformes	avian	TGGATGGTGTTTTAGATATATGCATGCTACTGGTGCTACATTTGTTTTTATTTTAACATATTTACATATTTTAAGAGGATTAAATTATTCATACTCATATTTACCTTTATCATGGATAACTGGATTAGTAATATTCTTAATTTCTATTGTTACAGCTTTTATGGGTTATGTATTACCTTGGGGTCAAATGAGTTTCTGGGGTGCAACCGTTATTACTAACTTATTATATTTTATACCTGGACTTGTTTCATGGATTTGTGGAGGATATATTATTAGTGATCCAACTTTAAAAAGATTTTTTGTATTACATTTTATATTTCCATTTATAGCTTTATGTATAGTATTTATACATATATTCTTTTTACATTTACAAGGTAGCTCTAATCCTTTAGGATATGA…	505	CTACTGGTGCTACATTTGTTTTTATTTTAACATATTTACATATTTTAAGAGGATTAAATTATTCATACTCATATTTACCTTTATCATGGATAACTGGATTAGTAATATTCTTAATTTCTATTGTTACAGCTTTTATGGGTTATGTATTACCTTGGGGTCAAATGAGTTTCTGGGGTGCAACCGTTATTACTAACTTATTATATTTTATACCTGGACTTGTTTCATGGATTTGTGGAGGATATATTATTAGTGATCCAACTTTAAAAAGATTTTTTGTATTACATTTTATATTTCCATTTATAGCTTTATGTATAGTATTTATACATATATTCTTTTTACATTTACAAGGTAGCTCTAATCCTTTAGGATATGATACAGCTTTAAAAATACCTTTCTATC…	478	Drovetski, S.V., Aghayan, S.A., Mata, V.A., Lopes, R.J., Mode, N.A., Harvey, J.A. & Voelker, G.	Does the niche breadth or trade-off hypothesis explain the abundance-occupancy relationship in avian Haemosporidia?	Molecular Ecology, 23 (13), 3322-3329 (2014)	A298839
H1	hTUR2	DQ060765	CCF5	no group	hCCF5	Haemoproteus majoris	Haemoproteus sp.		Lithuania	Western Europe	Fringilla coelebs	Passeriformes others (Fringillidae)	Fringillidae	Passeriformes	avian	GCTACTGGTGCTACATTTGTTTTTATTTTAACATATTTACATATTTTAAGAGGATTAAATTATTCATACTCATATTTACCTTTATCATGGATAACTGGATTAGTAATATTCTTAATTTCTATTGTTACAGCTTTTATGGGTTATGTATTACCTTGGGGTCAAATGAGTTTCTGGGGTGCAACCGTTATTACTAACTTATTATATTTTATACCTGGACTTGTTTCATGGATTTGTGGAGGATATATTATTAGTGATCCAACTTTAAAAAGATTTTTTGTATTACATTTTATATTTCCATTTATAGCTTTATGTATAGTATTTATACATATATTCTTTTTACATTTACAAGGTAGCTCTAATCCTTTAGGATATGATACAGCTTTAAAAATACCTTTCTAT…	479	CTACTGGTGCTACATTTGTTTTTATTTTAACATATTTACATATTTTAAGAGGATTAAATTATTCATACTCATATTTACCTTTATCATGGATAACTGGATTAGTAATATTCTTAATTTCTATTGTTACAGCTTTTATGGGTTATGTATTACCTTGGGGTCAAATGAGTTTCTGGGGTGCAACCGTTATTACTAACTTATTATATTTTATACCTGGACTTGTTTCATGGATTTGTGGAGGATATATTATTAGTGATCCAACTTTAAAAAGATTTTTTGTATTACATTTTATATTTCCATTTATAGCTTTATGTATAGTATTTATACATATATTCTTTTTACATTTACAAGGTAGCTCTAATCCTTTAGGATATGATACAGCTTTAAAAATACCTTTCTATC…	478	Hellgren, O., Krizanauskiene, A., Bensch, S., Waldenstrom, J., Szollosi, E. & Valkiunas, G.	Haemoproteus and Plasmodium lineages from European birds	Unpublished
H1	hTUR2	MG976564	CUCUR01	no group	CUCUR01	Haemoproteus sp.	Haemoproteus sp.		Iran	Western Asia (Middle East)	Sylvia curruca	Passeriformes others (Sylviidae)	Sylviidae	Passeriformes	avian	GCTACTGGTGCTACATTTGTTTTTATTTTAACATATTTACATATTTTAAGAGGATTAAATTATTCATACTCATATTTACCTTTATCATGGATAACTGGATTAATAATATTCTTAATTTCTATTGTTACAGCTTTTATGGGTTATGTATTACCTTGGGGTCAAATGAGTTTCTGGGGTGCAACCGTTATTACTAATTTATTATATTTTATACCTGGACTTGTTTCATGGATTTGTGGAGGATATATTATTAGTGATCCAACTTTAAAAAGATTTTTTGTATTACATTTTATATTTCCATTTATAGCTTTATGTATAGTATTTATACATATATTCTTTTTACACTTACAAGGTAGCTCTAATCCTTTAGGATATGATACAGCTTTAAAAATACCTTTCTAT…	479	CTACTGGTGCTACATTTGTTTTTATTTTAACATATTTACATATTTTAAGAGGATTAAATTATTCATACTCATATTTACCTTTATCATGGATAACTGGATTAATAATATTCTTAATTTCTATTGTTACAGCTTTTATGGGTTATGTATTACCTTGGGGTCAAATGAGTTTCTGGGGTGCAACCGTTATTACTAATTTATTATATTTTATACCTGGACTTGTTTCATGGATTTGTGGAGGATATATTATTAGTGATCCAACTTTAAAAAGATTTTTTGTATTACATTTTATATTTCCATTTATAGCTTTATGTATAGTATTTATACATATATTCTTTTTACACTTACAAGGTAGCTCTAATCCTTTAGGATATGATACAGCTTTAAAAATACCTTTCTATC…	478	Nourani, L., Aliabadian, M., Mirshamsi, O. & Dinparast Djadid, N.	Molecular detection and genetic diversity of avian haemosporidian parasites in Iran	PLoS ONE 13 (11), e0206638 (2018)
H1	hTUR2	KJ488862_01	CUCUR01	no group	H308	Haemoproteus sp.	Haemoproteus sp.		Turkey	Western Asia (Middle East)	Sylvia crassirostris	Passeriformes others (Sylviidae)	Sylviidae	Passeriformes	avian	TGGATGGTGTTTTAGATATATGCATGCTACTGGTGCTACATTTGTTTTTATTTTAACATATTTACATATTTTAAGAGGATTAAATTATTCATACTCATATTTACCTTTATCATGGATAACTGGATTAATAATATTCTTAATTTCTATTGTTACAGCTTTTATGGGTTATGTATTACCTTGGGGTCAAATGAGTTTCTGGGGTGCAACCGTTATTACTAATTTATTATATTTTATACCTGGACTTGTTTCATGGATTTGTGGAGGATATATTATTAGTGATCCAACTTTAAAAAGATTTTTTGTATTACATTTTATATTTCCATTTATAGCTTTATGTATAGTATTTATACATATATTCTTTTTACACTTACAAGGTAGCTCTAATCCTTTAGGATATGA…	505	CTACTGGTGCTACATTTGTTTTTATTTTAACATATTTACATATTTTAAGAGGATTAAATTATTCATACTCATATTTACCTTTATCATGGATAACTGGATTAATAATATTCTTAATTTCTATTGTTACAGCTTTTATGGGTTATGTATTACCTTGGGGTCAAATGAGTTTCTGGGGTGCAACCGTTATTACTAATTTATTATATTTTATACCTGGACTTGTTTCATGGATTTGTGGAGGATATATTATTAGTGATCCAACTTTAAAAAGATTTTTTGTATTACATTTTATATTTCCATTTATAGCTTTATGTATAGTATTTATACATATATTCTTTTTACACTTACAAGGTAGCTCTAATCCTTTAGGATATGATACAGCTTTAAAAATACCTTTCTATC…	478	Drovetski, S.V., Aghayan, S.A., Mata, V.A., Lopes, R.J., Mode, N.A., Harvey, J.A. & Voelker, G.	Does the niche breadth or trade-off hypothesis explain the abundance-occupancy relationship in avian Haemosporidia?	Molecular Ecology, 23 (13), 3322-3329 (2014)	C013873
H1	hTUR2	KJ488862_02	CUCUR01	no group	H308	Haemoproteus sp.	Haemoproteus sp.		Turkey	Western Asia (Middle East)	Sylvia crassirostris	Passeriformes others (Sylviidae)	Sylviidae	Passeriformes	avian	TGGATGGTGTTTTAGATATATGCATGCTACTGGTGCTACATTTGTTTTTATTTTAACATATTTACATATTTTAAGAGGATTAAATTATTCATACTCATATTTACCTTTATCATGGATAACTGGATTAATAATATTCTTAATTTCTATTGTTACAGCTTTTATGGGTTATGTATTACCTTGGGGTCAAATGAGTTTCTGGGGTGCAACCGTTATTACTAATTTATTATATTTTATACCTGGACTTGTTTCATGGATTTGTGGAGGATATATTATTAGTGATCCAACTTTAAAAAGATTTTTTGTATTACATTTTATATTTCCATTTATAGCTTTATGTATAGTATTTATACATATATTCTTTTTACACTTACAAGGTAGCTCTAATCCTTTAGGATATGA…	505	CTACTGGTGCTACATTTGTTTTTATTTTAACATATTTACATATTTTAAGAGGATTAAATTATTCATACTCATATTTACCTTTATCATGGATAACTGGATTAATAATATTCTTAATTTCTATTGTTACAGCTTTTATGGGTTATGTATTACCTTGGGGTCAAATGAGTTTCTGGGGTGCAACCGTTATTACTAATTTATTATATTTTATACCTGGACTTGTTTCATGGATTTGTGGAGGATATATTATTAGTGATCCAACTTTAAAAAGATTTTTTGTATTACATTTTATATTTCCATTTATAGCTTTATGTATAGTATTTATACATATATTCTTTTTACACTTACAAGGTAGCTCTAATCCTTTAGGATATGATACAGCTTTAAAAATACCTTTCTATC…	478	Drovetski, S.V., Aghayan, S.A., Mata, V.A., Lopes, R.J., Mode, N.A., Harvey, J.A. & Voelker, G.	Does the niche breadth or trade-off hypothesis explain the abundance-occupancy relationship in avian Haemosporidia?	Molecular Ecology, 23 (13), 3322-3329 (2014)	SVD4936
H1	hTUR2	KJ488675_01	CWT4	no group	H121	Haemoproteus majoris	Haemoproteus majoris		Armenia	Western Asia (Middle East)	Phylloscopus collybita	Passeriformes others (Phylloscopidae)	Phylloscopidae	Passeriformes	avian	TGGATGGTGTTTTAGATATATGCATGCTACTGGTGCTACATTTGTTTTTATTTTAACATATTTACATATTTTAAGAGGATTAAATTATTCATACTCATATTTACCTTTATCATGGATAACTGGATTAATAATATTCTTAATTTCTATTGTTACAGCTTTTATGGGTTATGTATTACCTTGGGGTCAAATGAGTTTCTGGGGTGCAACCGTTATTACTAACTTATTATATTTTATACCTGGACTTGTTTCATGGATTTGTGGAGGATATATTATTAGTGATCCAACTTTAAAAAGATTTTTTGTATTACATTTTATATTTCCATTTATAGCTTTATGTATAGTATTTATACATATATTCTTTTTACACTTACAAGGTAGCTCTAATCCTTTAGGATATGA…	505	CTACTGGTGCTACATTTGTTTTTATTTTAACATATTTACATATTTTAAGAGGATTAAATTATTCATACTCATATTTACCTTTATCATGGATAACTGGATTAATAATATTCTTAATTTCTATTGTTACAGCTTTTATGGGTTATGTATTACCTTGGGGTCAAATGAGTTTCTGGGGTGCAACCGTTATTACTAACTTATTATATTTTATACCTGGACTTGTTTCATGGATTTGTGGAGGATATATTATTAGTGATCCAACTTTAAAAAGATTTTTTGTATTACATTTTATATTTCCATTTATAGCTTTATGTATAGTATTTATACATATATTCTTTTTACACTTACAAGGTAGCTCTAATCCTTTAGGATATGATACAGCTTTAAAAATACCTTTCTATC…	478	Drovetski, S.V., Aghayan, S.A., Mata, V.A., Lopes, R.J., Mode, N.A., Harvey, J.A. & Voelker, G.	Does the niche breadth or trade-off hypothesis explain the abundance-occupancy relationship in avian Haemosporidia?	Molecular Ecology, 23 (13), 3322-3329 (2014)	SVD4937
H1	hTUR2	KJ488675_02	CWT4	no group	H121	Haemoproteus majoris	Haemoproteus majoris		Armenia	Western Asia (Middle East)	Sylvia communis	Passeriformes others (Sylviidae)	Sylviidae	Passeriformes	avian	TGGATGGTGTTTTAGATATATGCATGCTACTGGTGCTACATTTGTTTTTATTTTAACATATTTACATATTTTAAGAGGATTAAATTATTCATACTCATATTTACCTTTATCATGGATAACTGGATTAATAATATTCTTAATTTCTATTGTTACAGCTTTTATGGGTTATGTATTACCTTGGGGTCAAATGAGTTTCTGGGGTGCAACCGTTATTACTAACTTATTATATTTTATACCTGGACTTGTTTCATGGATTTGTGGAGGATATATTATTAGTGATCCAACTTTAAAAAGATTTTTTGTATTACATTTTATATTTCCATTTATAGCTTTATGTATAGTATTTATACATATATTCTTTTTACACTTACAAGGTAGCTCTAATCCTTTAGGATATGA…	505	CTACTGGTGCTACATTTGTTTTTATTTTAACATATTTACATATTTTAAGAGGATTAAATTATTCATACTCATATTTACCTTTATCATGGATAACTGGATTAATAATATTCTTAATTTCTATTGTTACAGCTTTTATGGGTTATGTATTACCTTGGGGTCAAATGAGTTTCTGGGGTGCAACCGTTATTACTAACTTATTATATTTTATACCTGGACTTGTTTCATGGATTTGTGGAGGATATATTATTAGTGATCCAACTTTAAAAAGATTTTTTGTATTACATTTTATATTTCCATTTATAGCTTTATGTATAGTATTTATACATATATTCTTTTTACACTTACAAGGTAGCTCTAATCCTTTAGGATATGATACAGCTTTAAAAATACCTTTCTATC…	478	Drovetski, S.V., Aghayan, S.A., Mata, V.A., Lopes, R.J., Mode, N.A., Harvey, J.A. & Voelker, G.	Does the niche breadth or trade-off hypothesis explain the abundance-occupancy relationship in avian Haemosporidia?	Molecular Ecology, 23 (13), 3322-3329 (2014)	A285896
H1	hTUR2	KJ488675_03	CWT4	no group	H121	Haemoproteus majoris	Haemoproteus majoris		Armenia	Western Asia (Middle East)	Sylvia communis	Passeriformes others (Sylviidae)	Sylviidae	Passeriformes	avian	TGGATGGTGTTTTAGATATATGCATGCTACTGGTGCTACATTTGTTTTTATTTTAACATATTTACATATTTTAAGAGGATTAAATTATTCATACTCATATTTACCTTTATCATGGATAACTGGATTAATAATATTCTTAATTTCTATTGTTACAGCTTTTATGGGTTATGTATTACCTTGGGGTCAAATGAGTTTCTGGGGTGCAACCGTTATTACTAACTTATTATATTTTATACCTGGACTTGTTTCATGGATTTGTGGAGGATATATTATTAGTGATCCAACTTTAAAAAGATTTTTTGTATTACATTTTATATTTCCATTTATAGCTTTATGTATAGTATTTATACATATATTCTTTTTACACTTACAAGGTAGCTCTAATCCTTTAGGATATGA…	505	CTACTGGTGCTACATTTGTTTTTATTTTAACATATTTACATATTTTAAGAGGATTAAATTATTCATACTCATATTTACCTTTATCATGGATAACTGGATTAATAATATTCTTAATTTCTATTGTTACAGCTTTTATGGGTTATGTATTACCTTGGGGTCAAATGAGTTTCTGGGGTGCAACCGTTATTACTAACTTATTATATTTTATACCTGGACTTGTTTCATGGATTTGTGGAGGATATATTATTAGTGATCCAACTTTAAAAAGATTTTTTGTATTACATTTTATATTTCCATTTATAGCTTTATGTATAGTATTTATACATATATTCTTTTTACACTTACAAGGTAGCTCTAATCCTTTAGGATATGATACAGCTTTAAAAATACCTTTCTATC…	478	Drovetski, S.V., Aghayan, S.A., Mata, V.A., Lopes, R.J., Mode, N.A., Harvey, J.A. & Voelker, G.	Does the niche breadth or trade-off hypothesis explain the abundance-occupancy relationship in avian Haemosporidia?	Molecular Ecology, 23 (13), 3322-3329 (2014)	A298014
H1	hTUR2	KJ488675_04	CWT4	no group	H121	Haemoproteus majoris	Haemoproteus majoris		Armenia	Western Asia (Middle East)	Sylvia communis	Passeriformes others (Sylviidae)	Sylviidae	Passeriformes	avian	TGGATGGTGTTTTAGATATATGCATGCTACTGGTGCTACATTTGTTTTTATTTTAACATATTTACATATTTTAAGAGGATTAAATTATTCATACTCATATTTACCTTTATCATGGATAACTGGATTAATAATATTCTTAATTTCTATTGTTACAGCTTTTATGGGTTATGTATTACCTTGGGGTCAAATGAGTTTCTGGGGTGCAACCGTTATTACTAACTTATTATATTTTATACCTGGACTTGTTTCATGGATTTGTGGAGGATATATTATTAGTGATCCAACTTTAAAAAGATTTTTTGTATTACATTTTATATTTCCATTTATAGCTTTATGTATAGTATTTATACATATATTCTTTTTACACTTACAAGGTAGCTCTAATCCTTTAGGATATGA…	505	CTACTGGTGCTACATTTGTTTTTATTTTAACATATTTACATATTTTAAGAGGATTAAATTATTCATACTCATATTTACCTTTATCATGGATAACTGGATTAATAATATTCTTAATTTCTATTGTTACAGCTTTTATGGGTTATGTATTACCTTGGGGTCAAATGAGTTTCTGGGGTGCAACCGTTATTACTAACTTATTATATTTTATACCTGGACTTGTTTCATGGATTTGTGGAGGATATATTATTAGTGATCCAACTTTAAAAAGATTTTTTGTATTACATTTTATATTTCCATTTATAGCTTTATGTATAGTATTTATACATATATTCTTTTTACACTTACAAGGTAGCTCTAATCCTTTAGGATATGATACAGCTTTAAAAATACCTTTCTATC…	478	Drovetski, S.V., Aghayan, S.A., Mata, V.A., Lopes, R.J., Mode, N.A., Harvey, J.A. & Voelker, G.	Does the niche breadth or trade-off hypothesis explain the abundance-occupancy relationship in avian Haemosporidia?	Molecular Ecology, 23 (13), 3322-3329 (2014)	IVF1056
H1	hTUR2	KJ488675_05	CWT4	no group	H121	Haemoproteus majoris	Haemoproteus majoris		Armenia	Western Asia (Middle East)	Sylvia communis	Passeriformes others (Sylviidae)	Sylviidae	Passeriformes	avian	TGGATGGTGTTTTAGATATATGCATGCTACTGGTGCTACATTTGTTTTTATTTTAACATATTTACATATTTTAAGAGGATTAAATTATTCATACTCATATTTACCTTTATCATGGATAACTGGATTAATAATATTCTTAATTTCTATTGTTACAGCTTTTATGGGTTATGTATTACCTTGGGGTCAAATGAGTTTCTGGGGTGCAACCGTTATTACTAACTTATTATATTTTATACCTGGACTTGTTTCATGGATTTGTGGAGGATATATTATTAGTGATCCAACTTTAAAAAGATTTTTTGTATTACATTTTATATTTCCATTTATAGCTTTATGTATAGTATTTATACATATATTCTTTTTACACTTACAAGGTAGCTCTAATCCTTTAGGATATGA…	505	CTACTGGTGCTACATTTGTTTTTATTTTAACATATTTACATATTTTAAGAGGATTAAATTATTCATACTCATATTTACCTTTATCATGGATAACTGGATTAATAATATTCTTAATTTCTATTGTTACAGCTTTTATGGGTTATGTATTACCTTGGGGTCAAATGAGTTTCTGGGGTGCAACCGTTATTACTAACTTATTATATTTTATACCTGGACTTGTTTCATGGATTTGTGGAGGATATATTATTAGTGATCCAACTTTAAAAAGATTTTTTGTATTACATTTTATATTTCCATTTATAGCTTTATGTATAGTATTTATACATATATTCTTTTTACACTTACAAGGTAGCTCTAATCCTTTAGGATATGATACAGCTTTAAAAATACCTTTCTATC…	478	Drovetski, S.V., Aghayan, S.A., Mata, V.A., Lopes, R.J., Mode, N.A., Harvey, J.A. & Voelker, G.	Does the niche breadth or trade-off hypothesis explain the abundance-occupancy relationship in avian Haemosporidia?	Molecular Ecology, 23 (13), 3322-3329 (2014)	SAAc27
H1	hTUR2	AY393805	CWT4	no group	hCWT4	Haemoproteus majoris	Haemoproteus sp.		Lithuania	Western Europe	Sylvia communis	Passeriformes others (Sylviidae)	Sylviidae	Passeriformes	avian	GCTACTGGTGCTACATTTGTTTTTATTTTAACATATTTACATATTTTAAGAGGATTAAATTATTCATACTCATATTTACCTTTATCATGGATAACTGGATTAATAATATTCTTAATTTCTATTGTTACAGCTTTTATGGGTTATGTATTACCTTGGGGTCAAATGAGTTTCTGGGGTGCAACCGTTATTACTAACTTATTATATTTTATACCTGGACTTGTTTCATGGATTTGTGGAGGATATATTATTAGTGATCCAACTTTAAAAAGATTTTTTGTATTACATTTTATATTTCCATTTATAGCTTTATGTATAGTATTTATACATATATTCTTTTTACACTTACAAGGTAGCTCTAATCCTTTAGGATATGATACAGCTTTAAAAATACCTTTCTAT…	479	CTACTGGTGCTACATTTGTTTTTATTTTAACATATTTACATATTTTAAGAGGATTAAATTATTCATACTCATATTTACCTTTATCATGGATAACTGGATTAATAATATTCTTAATTTCTATTGTTACAGCTTTTATGGGTTATGTATTACCTTGGGGTCAAATGAGTTTCTGGGGTGCAACCGTTATTACTAACTTATTATATTTTATACCTGGACTTGTTTCATGGATTTGTGGAGGATATATTATTAGTGATCCAACTTTAAAAAGATTTTTTGTATTACATTTTATATTTCCATTTATAGCTTTATGTATAGTATTTATACATATATTCTTTTTACACTTACAAGGTAGCTCTAATCCTTTAGGATATGATACAGCTTTAAAAATACCTTTCTATC…	478	Hellgren, O., Waldenstrom, J. & Bensch, S.	A new PCR assay for simultaneous studies of Leucocytozoon ,Plasmodium and Haemoproteus from avian blood	Unpublished
H1	hTUR2	JN164728	CWT4	no group		Haemoproteus majoris	Haemoproteus majoris		Spain	Western Europe	Sylvia atricapilla	Passeriformes others (Sylviidae)	Sylviidae	Passeriformes	avian	AGCTAAAGCACATTTAATTAATTACCCATGTCCATTAAATATTAACTTTTTATGGAATTATGGATTCTTACTAGGAATAGTATTTTTTATTCAAATTTTAACTGGTGTATTATTAGCAACTTGCTATACTCCAGAAATTTCTTATGCATATTATAGTGTACAACATATATTAAGAGAATTATGGAGTGGATGGTGTTTTAGATATATGCATGCTACTGGTGCTACATTTGTTTTTATTTTAACATATTTACATATTTTAAGAGGATTAAATTATTCATACTCATATTTACCTTTATCATGGATAACTGGATTAATAATATTCTTAATTTCTATTGTTACAGCTTTTATGGGTTATGTATTACCTTGGGGTCAAATGAGTTTCTGGGGTGCAACCGTTAT…	1041	CTACTGGTGCTACATTTGTTTTTATTTTAACATATTTACATATTTTAAGAGGATTAAATTATTCATACTCATATTTACCTTTATCATGGATAACTGGATTAATAATATTCTTAATTTCTATTGTTACAGCTTTTATGGGTTATGTATTACCTTGGGGTCAAATGAGTTTCTGGGGTGCAACCGTTATTACTAACTTATTATATTTTATACCTGGACTTGTTTCATGGATTTGTGGAGGATATATTATTAGTGATCCAACTTTAAAAAGATTTTTTGTATTACATTTTATATTTCCATTTATAGCTTTATGTATAGTATTTATACATATATTCTTTTTACACTTACAAGGTAGCTCTAATCCTTTAGGATATGATACAGCTTTAAAAATACCTTTCTATC…	478	Perez-Rodriguez, A.D. & Perez-Tris, J.	Direct Submission	unpublished
H1	hTUR2	KJ488664_01	CWT9	no group	H110	Haemoproteus sp.	Haemoproteus sp.		Armenia	Western Asia (Middle East)	Saxicola rubetra	Passeriformes others (Muscicapidae)	Muscicapidae	Passeriformes	avian	TGGATGGTGTTTTAGATATATGCATGCTACTGGTGCTACATTTGTTTTTATTTTAACATATTTACATATTTTAAGAGGATTAAATTATTCATATTCATATTTACCTTTATCATGGATAACTGGATTAATAATATTCTTAATTTCTATTGTTACAGCTTTTATGGGTTATGTATTACCTTGGGGTCAAATGAGTTTCTGGGGTGCAACCGTTATTACTAATTTATTATATTTTATACCTGGACTTGTTTCATGGATTTGTGGAGGATATATTATTAGTGATCCAACTTTAAAAAGATTTTTTGTATTACATTTTATATTTCCATTTATAGCTTTATGTATAGTATTTATACATATATTCTTTTTACACTTACAAGGTAGCTCTAATCCTTTAGGATATGA…	505	CTACTGGTGCTACATTTGTTTTTATTTTAACATATTTACATATTTTAAGAGGATTAAATTATTCATATTCATATTTACCTTTATCATGGATAACTGGATTAATAATATTCTTAATTTCTATTGTTACAGCTTTTATGGGTTATGTATTACCTTGGGGTCAAATGAGTTTCTGGGGTGCAACCGTTATTACTAATTTATTATATTTTATACCTGGACTTGTTTCATGGATTTGTGGAGGATATATTATTAGTGATCCAACTTTAAAAAGATTTTTTGTATTACATTTTATATTTCCATTTATAGCTTTATGTATAGTATTTATACATATATTCTTTTTACACTTACAAGGTAGCTCTAATCCTTTAGGATATGATACAGCTTTAAAAATACCTTTCTATC…	478	Drovetski, S.V., Aghayan, S.A., Mata, V.A., Lopes, R.J., Mode, N.A., Harvey, J.A. & Voelker, G.	Does the niche breadth or trade-off hypothesis explain the abundance-occupancy relationship in avian Haemosporidia?	Molecular Ecology, 23 (13), 3322-3329 (2014)	MR1294
H1	hTUR2	KJ488664_02	CWT9	no group	H110	Haemoproteus sp.	Haemoproteus sp.		Armenia	Western Asia (Middle East)	Sylvia atricapilla	Passeriformes others (Sylviidae)	Sylviidae	Passeriformes	avian	TGGATGGTGTTTTAGATATATGCATGCTACTGGTGCTACATTTGTTTTTATTTTAACATATTTACATATTTTAAGAGGATTAAATTATTCATATTCATATTTACCTTTATCATGGATAACTGGATTAATAATATTCTTAATTTCTATTGTTACAGCTTTTATGGGTTATGTATTACCTTGGGGTCAAATGAGTTTCTGGGGTGCAACCGTTATTACTAATTTATTATATTTTATACCTGGACTTGTTTCATGGATTTGTGGAGGATATATTATTAGTGATCCAACTTTAAAAAGATTTTTTGTATTACATTTTATATTTCCATTTATAGCTTTATGTATAGTATTTATACATATATTCTTTTTACACTTACAAGGTAGCTCTAATCCTTTAGGATATGA…	505	CTACTGGTGCTACATTTGTTTTTATTTTAACATATTTACATATTTTAAGAGGATTAAATTATTCATATTCATATTTACCTTTATCATGGATAACTGGATTAATAATATTCTTAATTTCTATTGTTACAGCTTTTATGGGTTATGTATTACCTTGGGGTCAAATGAGTTTCTGGGGTGCAACCGTTATTACTAATTTATTATATTTTATACCTGGACTTGTTTCATGGATTTGTGGAGGATATATTATTAGTGATCCAACTTTAAAAAGATTTTTTGTATTACATTTTATATTTCCATTTATAGCTTTATGTATAGTATTTATACATATATTCTTTTTACACTTACAAGGTAGCTCTAATCCTTTAGGATATGATACAGCTTTAAAAATACCTTTCTATC…	478	Drovetski, S.V., Aghayan, S.A., Mata, V.A., Lopes, R.J., Mode, N.A., Harvey, J.A. & Voelker, G.	Does the niche breadth or trade-off hypothesis explain the abundance-occupancy relationship in avian Haemosporidia?	Molecular Ecology, 23 (13), 3322-3329 (2014)	C012439
H1	hTUR2	KJ488664_03	CWT9	no group	H110	Haemoproteus sp.	Haemoproteus sp.		Armenia	Western Asia (Middle East)	Sylvia communis	Passeriformes others (Sylviidae)	Sylviidae	Passeriformes	avian	TGGATGGTGTTTTAGATATATGCATGCTACTGGTGCTACATTTGTTTTTATTTTAACATATTTACATATTTTAAGAGGATTAAATTATTCATATTCATATTTACCTTTATCATGGATAACTGGATTAATAATATTCTTAATTTCTATTGTTACAGCTTTTATGGGTTATGTATTACCTTGGGGTCAAATGAGTTTCTGGGGTGCAACCGTTATTACTAATTTATTATATTTTATACCTGGACTTGTTTCATGGATTTGTGGAGGATATATTATTAGTGATCCAACTTTAAAAAGATTTTTTGTATTACATTTTATATTTCCATTTATAGCTTTATGTATAGTATTTATACATATATTCTTTTTACACTTACAAGGTAGCTCTAATCCTTTAGGATATGA…	505	CTACTGGTGCTACATTTGTTTTTATTTTAACATATTTACATATTTTAAGAGGATTAAATTATTCATATTCATATTTACCTTTATCATGGATAACTGGATTAATAATATTCTTAATTTCTATTGTTACAGCTTTTATGGGTTATGTATTACCTTGGGGTCAAATGAGTTTCTGGGGTGCAACCGTTATTACTAATTTATTATATTTTATACCTGGACTTGTTTCATGGATTTGTGGAGGATATATTATTAGTGATCCAACTTTAAAAAGATTTTTTGTATTACATTTTATATTTCCATTTATAGCTTTATGTATAGTATTTATACATATATTCTTTTTACACTTACAAGGTAGCTCTAATCCTTTAGGATATGATACAGCTTTAAAAATACCTTTCTATC…	478	Drovetski, S.V., Aghayan, S.A., Mata, V.A., Lopes, R.J., Mode, N.A., Harvey, J.A. & Voelker, G.	Does the niche breadth or trade-off hypothesis explain the abundance-occupancy relationship in avian Haemosporidia?	Molecular Ecology, 23 (13), 3322-3329 (2014)	A285897
H1	hTUR2	KJ488664_04	CWT9	no group	H110	Haemoproteus sp.	Haemoproteus sp.		Armenia	Western Asia (Middle East)	Sylvia communis	Passeriformes others (Sylviidae)	Sylviidae	Passeriformes	avian	TGGATGGTGTTTTAGATATATGCATGCTACTGGTGCTACATTTGTTTTTATTTTAACATATTTACATATTTTAAGAGGATTAAATTATTCATATTCATATTTACCTTTATCATGGATAACTGGATTAATAATATTCTTAATTTCTATTGTTACAGCTTTTATGGGTTATGTATTACCTTGGGGTCAAATGAGTTTCTGGGGTGCAACCGTTATTACTAATTTATTATATTTTATACCTGGACTTGTTTCATGGATTTGTGGAGGATATATTATTAGTGATCCAACTTTAAAAAGATTTTTTGTATTACATTTTATATTTCCATTTATAGCTTTATGTATAGTATTTATACATATATTCTTTTTACACTTACAAGGTAGCTCTAATCCTTTAGGATATGA…	505	CTACTGGTGCTACATTTGTTTTTATTTTAACATATTTACATATTTTAAGAGGATTAAATTATTCATATTCATATTTACCTTTATCATGGATAACTGGATTAATAATATTCTTAATTTCTATTGTTACAGCTTTTATGGGTTATGTATTACCTTGGGGTCAAATGAGTTTCTGGGGTGCAACCGTTATTACTAATTTATTATATTTTATACCTGGACTTGTTTCATGGATTTGTGGAGGATATATTATTAGTGATCCAACTTTAAAAAGATTTTTTGTATTACATTTTATATTTCCATTTATAGCTTTATGTATAGTATTTATACATATATTCTTTTTACACTTACAAGGTAGCTCTAATCCTTTAGGATATGATACAGCTTTAAAAATACCTTTCTATC…	478	Drovetski, S.V., Aghayan, S.A., Mata, V.A., Lopes, R.J., Mode, N.A., Harvey, J.A. & Voelker, G.	Does the niche breadth or trade-off hypothesis explain the abundance-occupancy relationship in avian Haemosporidia?	Molecular Ecology, 23 (13), 3322-3329 (2014)	A298004
H1	hTUR2	KJ488664_05	CWT9	no group	H110	Haemoproteus sp.	Haemoproteus sp.		Armenia	Western Asia (Middle East)	Sylvia communis	Passeriformes others (Sylviidae)	Sylviidae	Passeriformes	avian	TGGATGGTGTTTTAGATATATGCATGCTACTGGTGCTACATTTGTTTTTATTTTAACATATTTACATATTTTAAGAGGATTAAATTATTCATATTCATATTTACCTTTATCATGGATAACTGGATTAATAATATTCTTAATTTCTATTGTTACAGCTTTTATGGGTTATGTATTACCTTGGGGTCAAATGAGTTTCTGGGGTGCAACCGTTATTACTAATTTATTATATTTTATACCTGGACTTGTTTCATGGATTTGTGGAGGATATATTATTAGTGATCCAACTTTAAAAAGATTTTTTGTATTACATTTTATATTTCCATTTATAGCTTTATGTATAGTATTTATACATATATTCTTTTTACACTTACAAGGTAGCTCTAATCCTTTAGGATATGA…	505	CTACTGGTGCTACATTTGTTTTTATTTTAACATATTTACATATTTTAAGAGGATTAAATTATTCATATTCATATTTACCTTTATCATGGATAACTGGATTAATAATATTCTTAATTTCTATTGTTACAGCTTTTATGGGTTATGTATTACCTTGGGGTCAAATGAGTTTCTGGGGTGCAACCGTTATTACTAATTTATTATATTTTATACCTGGACTTGTTTCATGGATTTGTGGAGGATATATTATTAGTGATCCAACTTTAAAAAGATTTTTTGTATTACATTTTATATTTCCATTTATAGCTTTATGTATAGTATTTATACATATATTCTTTTTACACTTACAAGGTAGCTCTAATCCTTTAGGATATGATACAGCTTTAAAAATACCTTTCTATC…	478	Drovetski, S.V., Aghayan, S.A., Mata, V.A., Lopes, R.J., Mode, N.A., Harvey, J.A. & Voelker, G.	Does the niche breadth or trade-off hypothesis explain the abundance-occupancy relationship in avian Haemosporidia?	Molecular Ecology, 23 (13), 3322-3329 (2014)	A298007
H1	hTUR2	KJ488664_06	CWT9	no group	H110	Haemoproteus sp.	Haemoproteus sp.		Armenia	Western Asia (Middle East)	Sylvia communis	Passeriformes others (Sylviidae)	Sylviidae	Passeriformes	avian	TGGATGGTGTTTTAGATATATGCATGCTACTGGTGCTACATTTGTTTTTATTTTAACATATTTACATATTTTAAGAGGATTAAATTATTCATATTCATATTTACCTTTATCATGGATAACTGGATTAATAATATTCTTAATTTCTATTGTTACAGCTTTTATGGGTTATGTATTACCTTGGGGTCAAATGAGTTTCTGGGGTGCAACCGTTATTACTAATTTATTATATTTTATACCTGGACTTGTTTCATGGATTTGTGGAGGATATATTATTAGTGATCCAACTTTAAAAAGATTTTTTGTATTACATTTTATATTTCCATTTATAGCTTTATGTATAGTATTTATACATATATTCTTTTTACACTTACAAGGTAGCTCTAATCCTTTAGGATATGA…	505	CTACTGGTGCTACATTTGTTTTTATTTTAACATATTTACATATTTTAAGAGGATTAAATTATTCATATTCATATTTACCTTTATCATGGATAACTGGATTAATAATATTCTTAATTTCTATTGTTACAGCTTTTATGGGTTATGTATTACCTTGGGGTCAAATGAGTTTCTGGGGTGCAACCGTTATTACTAATTTATTATATTTTATACCTGGACTTGTTTCATGGATTTGTGGAGGATATATTATTAGTGATCCAACTTTAAAAAGATTTTTTGTATTACATTTTATATTTCCATTTATAGCTTTATGTATAGTATTTATACATATATTCTTTTTACACTTACAAGGTAGCTCTAATCCTTTAGGATATGATACAGCTTTAAAAATACCTTTCTATC…	478	Drovetski, S.V., Aghayan, S.A., Mata, V.A., Lopes, R.J., Mode, N.A., Harvey, J.A. & Voelker, G.	Does the niche breadth or trade-off hypothesis explain the abundance-occupancy relationship in avian Haemosporidia?	Molecular Ecology, 23 (13), 3322-3329 (2014)	A298014
H1	hTUR2	KJ488664_07	CWT9	no group	H110	Haemoproteus sp.	Haemoproteus sp.		Armenia	Western Asia (Middle East)	Sylvia communis	Passeriformes others (Sylviidae)	Sylviidae	Passeriformes	avian	TGGATGGTGTTTTAGATATATGCATGCTACTGGTGCTACATTTGTTTTTATTTTAACATATTTACATATTTTAAGAGGATTAAATTATTCATATTCATATTTACCTTTATCATGGATAACTGGATTAATAATATTCTTAATTTCTATTGTTACAGCTTTTATGGGTTATGTATTACCTTGGGGTCAAATGAGTTTCTGGGGTGCAACCGTTATTACTAATTTATTATATTTTATACCTGGACTTGTTTCATGGATTTGTGGAGGATATATTATTAGTGATCCAACTTTAAAAAGATTTTTTGTATTACATTTTATATTTCCATTTATAGCTTTATGTATAGTATTTATACATATATTCTTTTTACACTTACAAGGTAGCTCTAATCCTTTAGGATATGA…	505	CTACTGGTGCTACATTTGTTTTTATTTTAACATATTTACATATTTTAAGAGGATTAAATTATTCATATTCATATTTACCTTTATCATGGATAACTGGATTAATAATATTCTTAATTTCTATTGTTACAGCTTTTATGGGTTATGTATTACCTTGGGGTCAAATGAGTTTCTGGGGTGCAACCGTTATTACTAATTTATTATATTTTATACCTGGACTTGTTTCATGGATTTGTGGAGGATATATTATTAGTGATCCAACTTTAAAAAGATTTTTTGTATTACATTTTATATTTCCATTTATAGCTTTATGTATAGTATTTATACATATATTCTTTTTACACTTACAAGGTAGCTCTAATCCTTTAGGATATGATACAGCTTTAAAAATACCTTTCTATC…	478	Drovetski, S.V., Aghayan, S.A., Mata, V.A., Lopes, R.J., Mode, N.A., Harvey, J.A. & Voelker, G.	Does the niche breadth or trade-off hypothesis explain the abundance-occupancy relationship in avian Haemosporidia?	Molecular Ecology, 23 (13), 3322-3329 (2014)	B031113
H1	hTUR2	KJ488664_08	CWT9	no group	H110	Haemoproteus sp.	Haemoproteus sp.		Armenia	Western Asia (Middle East)	Sylvia communis	Passeriformes others (Sylviidae)	Sylviidae	Passeriformes	avian	TGGATGGTGTTTTAGATATATGCATGCTACTGGTGCTACATTTGTTTTTATTTTAACATATTTACATATTTTAAGAGGATTAAATTATTCATATTCATATTTACCTTTATCATGGATAACTGGATTAATAATATTCTTAATTTCTATTGTTACAGCTTTTATGGGTTATGTATTACCTTGGGGTCAAATGAGTTTCTGGGGTGCAACCGTTATTACTAATTTATTATATTTTATACCTGGACTTGTTTCATGGATTTGTGGAGGATATATTATTAGTGATCCAACTTTAAAAAGATTTTTTGTATTACATTTTATATTTCCATTTATAGCTTTATGTATAGTATTTATACATATATTCTTTTTACACTTACAAGGTAGCTCTAATCCTTTAGGATATGA…	505	CTACTGGTGCTACATTTGTTTTTATTTTAACATATTTACATATTTTAAGAGGATTAAATTATTCATATTCATATTTACCTTTATCATGGATAACTGGATTAATAATATTCTTAATTTCTATTGTTACAGCTTTTATGGGTTATGTATTACCTTGGGGTCAAATGAGTTTCTGGGGTGCAACCGTTATTACTAATTTATTATATTTTATACCTGGACTTGTTTCATGGATTTGTGGAGGATATATTATTAGTGATCCAACTTTAAAAAGATTTTTTGTATTACATTTTATATTTCCATTTATAGCTTTATGTATAGTATTTATACATATATTCTTTTTACACTTACAAGGTAGCTCTAATCCTTTAGGATATGATACAGCTTTAAAAATACCTTTCTATC…	478	Drovetski, S.V., Aghayan, S.A., Mata, V.A., Lopes, R.J., Mode, N.A., Harvey, J.A. & Voelker, G.	Does the niche breadth or trade-off hypothesis explain the abundance-occupancy relationship in avian Haemosporidia?	Molecular Ecology, 23 (13), 3322-3329 (2014)	IVF1054
H1	hTUR2	KJ488664_09	CWT9	no group	H110	Haemoproteus sp.	Haemoproteus sp.		Armenia	Western Asia (Middle East)	Sylvia communis	Passeriformes others (Sylviidae)	Sylviidae	Passeriformes	avian	TGGATGGTGTTTTAGATATATGCATGCTACTGGTGCTACATTTGTTTTTATTTTAACATATTTACATATTTTAAGAGGATTAAATTATTCATATTCATATTTACCTTTATCATGGATAACTGGATTAATAATATTCTTAATTTCTATTGTTACAGCTTTTATGGGTTATGTATTACCTTGGGGTCAAATGAGTTTCTGGGGTGCAACCGTTATTACTAATTTATTATATTTTATACCTGGACTTGTTTCATGGATTTGTGGAGGATATATTATTAGTGATCCAACTTTAAAAAGATTTTTTGTATTACATTTTATATTTCCATTTATAGCTTTATGTATAGTATTTATACATATATTCTTTTTACACTTACAAGGTAGCTCTAATCCTTTAGGATATGA…	505	CTACTGGTGCTACATTTGTTTTTATTTTAACATATTTACATATTTTAAGAGGATTAAATTATTCATATTCATATTTACCTTTATCATGGATAACTGGATTAATAATATTCTTAATTTCTATTGTTACAGCTTTTATGGGTTATGTATTACCTTGGGGTCAAATGAGTTTCTGGGGTGCAACCGTTATTACTAATTTATTATATTTTATACCTGGACTTGTTTCATGGATTTGTGGAGGATATATTATTAGTGATCCAACTTTAAAAAGATTTTTTGTATTACATTTTATATTTCCATTTATAGCTTTATGTATAGTATTTATACATATATTCTTTTTACACTTACAAGGTAGCTCTAATCCTTTAGGATATGATACAGCTTTAAAAATACCTTTCTATC…	478	Drovetski, S.V., Aghayan, S.A., Mata, V.A., Lopes, R.J., Mode, N.A., Harvey, J.A. & Voelker, G.	Does the niche breadth or trade-off hypothesis explain the abundance-occupancy relationship in avian Haemosporidia?	Molecular Ecology, 23 (13), 3322-3329 (2014)	MR1012
H1	hTUR2	KJ488664_10	CWT9	no group	H110	Haemoproteus sp.	Haemoproteus sp.		Armenia	Western Asia (Middle East)	Sylvia communis	Passeriformes others (Sylviidae)	Sylviidae	Passeriformes	avian	TGGATGGTGTTTTAGATATATGCATGCTACTGGTGCTACATTTGTTTTTATTTTAACATATTTACATATTTTAAGAGGATTAAATTATTCATATTCATATTTACCTTTATCATGGATAACTGGATTAATAATATTCTTAATTTCTATTGTTACAGCTTTTATGGGTTATGTATTACCTTGGGGTCAAATGAGTTTCTGGGGTGCAACCGTTATTACTAATTTATTATATTTTATACCTGGACTTGTTTCATGGATTTGTGGAGGATATATTATTAGTGATCCAACTTTAAAAAGATTTTTTGTATTACATTTTATATTTCCATTTATAGCTTTATGTATAGTATTTATACATATATTCTTTTTACACTTACAAGGTAGCTCTAATCCTTTAGGATATGA…	505	CTACTGGTGCTACATTTGTTTTTATTTTAACATATTTACATATTTTAAGAGGATTAAATTATTCATATTCATATTTACCTTTATCATGGATAACTGGATTAATAATATTCTTAATTTCTATTGTTACAGCTTTTATGGGTTATGTATTACCTTGGGGTCAAATGAGTTTCTGGGGTGCAACCGTTATTACTAATTTATTATATTTTATACCTGGACTTGTTTCATGGATTTGTGGAGGATATATTATTAGTGATCCAACTTTAAAAAGATTTTTTGTATTACATTTTATATTTCCATTTATAGCTTTATGTATAGTATTTATACATATATTCTTTTTACACTTACAAGGTAGCTCTAATCCTTTAGGATATGATACAGCTTTAAAAATACCTTTCTATC…	478	Drovetski, S.V., Aghayan, S.A., Mata, V.A., Lopes, R.J., Mode, N.A., Harvey, J.A. & Voelker, G.	Does the niche breadth or trade-off hypothesis explain the abundance-occupancy relationship in avian Haemosporidia?	Molecular Ecology, 23 (13), 3322-3329 (2014)	SAAc16
H1	hTUR2	KJ488664_11	CWT9	no group	H110	Haemoproteus sp.	Haemoproteus sp.		Armenia	Western Asia (Middle East)	Sylvia communis	Passeriformes others (Sylviidae)	Sylviidae	Passeriformes	avian	TGGATGGTGTTTTAGATATATGCATGCTACTGGTGCTACATTTGTTTTTATTTTAACATATTTACATATTTTAAGAGGATTAAATTATTCATATTCATATTTACCTTTATCATGGATAACTGGATTAATAATATTCTTAATTTCTATTGTTACAGCTTTTATGGGTTATGTATTACCTTGGGGTCAAATGAGTTTCTGGGGTGCAACCGTTATTACTAATTTATTATATTTTATACCTGGACTTGTTTCATGGATTTGTGGAGGATATATTATTAGTGATCCAACTTTAAAAAGATTTTTTGTATTACATTTTATATTTCCATTTATAGCTTTATGTATAGTATTTATACATATATTCTTTTTACACTTACAAGGTAGCTCTAATCCTTTAGGATATGA…	505	CTACTGGTGCTACATTTGTTTTTATTTTAACATATTTACATATTTTAAGAGGATTAAATTATTCATATTCATATTTACCTTTATCATGGATAACTGGATTAATAATATTCTTAATTTCTATTGTTACAGCTTTTATGGGTTATGTATTACCTTGGGGTCAAATGAGTTTCTGGGGTGCAACCGTTATTACTAATTTATTATATTTTATACCTGGACTTGTTTCATGGATTTGTGGAGGATATATTATTAGTGATCCAACTTTAAAAAGATTTTTTGTATTACATTTTATATTTCCATTTATAGCTTTATGTATAGTATTTATACATATATTCTTTTTACACTTACAAGGTAGCTCTAATCCTTTAGGATATGATACAGCTTTAAAAATACCTTTCTATC…	478	Drovetski, S.V., Aghayan, S.A., Mata, V.A., Lopes, R.J., Mode, N.A., Harvey, J.A. & Voelker, G.	Does the niche breadth or trade-off hypothesis explain the abundance-occupancy relationship in avian Haemosporidia?	Molecular Ecology, 23 (13), 3322-3329 (2014)	SVD4863
H1	hTUR2	KJ488664_12	CWT9	no group	H110	Haemoproteus sp.	Haemoproteus sp.		Armenia	Western Asia (Middle East)	Sylvia communis	Passeriformes others (Sylviidae)	Sylviidae	Passeriformes	avian	TGGATGGTGTTTTAGATATATGCATGCTACTGGTGCTACATTTGTTTTTATTTTAACATATTTACATATTTTAAGAGGATTAAATTATTCATATTCATATTTACCTTTATCATGGATAACTGGATTAATAATATTCTTAATTTCTATTGTTACAGCTTTTATGGGTTATGTATTACCTTGGGGTCAAATGAGTTTCTGGGGTGCAACCGTTATTACTAATTTATTATATTTTATACCTGGACTTGTTTCATGGATTTGTGGAGGATATATTATTAGTGATCCAACTTTAAAAAGATTTTTTGTATTACATTTTATATTTCCATTTATAGCTTTATGTATAGTATTTATACATATATTCTTTTTACACTTACAAGGTAGCTCTAATCCTTTAGGATATGA…	505	CTACTGGTGCTACATTTGTTTTTATTTTAACATATTTACATATTTTAAGAGGATTAAATTATTCATATTCATATTTACCTTTATCATGGATAACTGGATTAATAATATTCTTAATTTCTATTGTTACAGCTTTTATGGGTTATGTATTACCTTGGGGTCAAATGAGTTTCTGGGGTGCAACCGTTATTACTAATTTATTATATTTTATACCTGGACTTGTTTCATGGATTTGTGGAGGATATATTATTAGTGATCCAACTTTAAAAAGATTTTTTGTATTACATTTTATATTTCCATTTATAGCTTTATGTATAGTATTTATACATATATTCTTTTTACACTTACAAGGTAGCTCTAATCCTTTAGGATATGATACAGCTTTAAAAATACCTTTCTATC…	478	Drovetski, S.V., Aghayan, S.A., Mata, V.A., Lopes, R.J., Mode, N.A., Harvey, J.A. & Voelker, G.	Does the niche breadth or trade-off hypothesis explain the abundance-occupancy relationship in avian Haemosporidia?	Molecular Ecology, 23 (13), 3322-3329 (2014)	SVD4884
H1	hTUR2	KJ488664_13	CWT9	no group	H110	Haemoproteus sp.	Haemoproteus sp.		Russia (west)	Eastern Europe (Russia)	Sylvia communis	Passeriformes others (Sylviidae)	Sylviidae	Passeriformes	avian	TGGATGGTGTTTTAGATATATGCATGCTACTGGTGCTACATTTGTTTTTATTTTAACATATTTACATATTTTAAGAGGATTAAATTATTCATATTCATATTTACCTTTATCATGGATAACTGGATTAATAATATTCTTAATTTCTATTGTTACAGCTTTTATGGGTTATGTATTACCTTGGGGTCAAATGAGTTTCTGGGGTGCAACCGTTATTACTAATTTATTATATTTTATACCTGGACTTGTTTCATGGATTTGTGGAGGATATATTATTAGTGATCCAACTTTAAAAAGATTTTTTGTATTACATTTTATATTTCCATTTATAGCTTTATGTATAGTATTTATACATATATTCTTTTTACACTTACAAGGTAGCTCTAATCCTTTAGGATATGA…	505	CTACTGGTGCTACATTTGTTTTTATTTTAACATATTTACATATTTTAAGAGGATTAAATTATTCATATTCATATTTACCTTTATCATGGATAACTGGATTAATAATATTCTTAATTTCTATTGTTACAGCTTTTATGGGTTATGTATTACCTTGGGGTCAAATGAGTTTCTGGGGTGCAACCGTTATTACTAATTTATTATATTTTATACCTGGACTTGTTTCATGGATTTGTGGAGGATATATTATTAGTGATCCAACTTTAAAAAGATTTTTTGTATTACATTTTATATTTCCATTTATAGCTTTATGTATAGTATTTATACATATATTCTTTTTACACTTACAAGGTAGCTCTAATCCTTTAGGATATGATACAGCTTTAAAAATACCTTTCTATC…	478	Drovetski, S.V., Aghayan, S.A., Mata, V.A., Lopes, R.J., Mode, N.A., Harvey, J.A. & Voelker, G.	Does the niche breadth or trade-off hypothesis explain the abundance-occupancy relationship in avian Haemosporidia?	Molecular Ecology, 23 (13), 3322-3329 (2014)	SVD3279
H1	hTUR2	KJ488664_14	CWT9	no group	H110	Haemoproteus sp.	Haemoproteus sp.		Armenia	Western Asia (Middle East)	Sylvia crassirostris	Passeriformes others (Sylviidae)	Sylviidae	Passeriformes	avian	TGGATGGTGTTTTAGATATATGCATGCTACTGGTGCTACATTTGTTTTTATTTTAACATATTTACATATTTTAAGAGGATTAAATTATTCATATTCATATTTACCTTTATCATGGATAACTGGATTAATAATATTCTTAATTTCTATTGTTACAGCTTTTATGGGTTATGTATTACCTTGGGGTCAAATGAGTTTCTGGGGTGCAACCGTTATTACTAATTTATTATATTTTATACCTGGACTTGTTTCATGGATTTGTGGAGGATATATTATTAGTGATCCAACTTTAAAAAGATTTTTTGTATTACATTTTATATTTCCATTTATAGCTTTATGTATAGTATTTATACATATATTCTTTTTACACTTACAAGGTAGCTCTAATCCTTTAGGATATGA…	505	CTACTGGTGCTACATTTGTTTTTATTTTAACATATTTACATATTTTAAGAGGATTAAATTATTCATATTCATATTTACCTTTATCATGGATAACTGGATTAATAATATTCTTAATTTCTATTGTTACAGCTTTTATGGGTTATGTATTACCTTGGGGTCAAATGAGTTTCTGGGGTGCAACCGTTATTACTAATTTATTATATTTTATACCTGGACTTGTTTCATGGATTTGTGGAGGATATATTATTAGTGATCCAACTTTAAAAAGATTTTTTGTATTACATTTTATATTTCCATTTATAGCTTTATGTATAGTATTTATACATATATTCTTTTTACACTTACAAGGTAGCTCTAATCCTTTAGGATATGATACAGCTTTAAAAATACCTTTCTATC…	478	Drovetski, S.V., Aghayan, S.A., Mata, V.A., Lopes, R.J., Mode, N.A., Harvey, J.A. & Voelker, G.	Does the niche breadth or trade-off hypothesis explain the abundance-occupancy relationship in avian Haemosporidia?	Molecular Ecology, 23 (13), 3322-3329 (2014)	C013869
H1	hTUR2	KJ488664_15	CWT9	no group	H110	Haemoproteus sp.	Haemoproteus sp.		Armenia	Western Asia (Middle East)	Sylvia crassirostris	Passeriformes others (Sylviidae)	Sylviidae	Passeriformes	avian	TGGATGGTGTTTTAGATATATGCATGCTACTGGTGCTACATTTGTTTTTATTTTAACATATTTACATATTTTAAGAGGATTAAATTATTCATATTCATATTTACCTTTATCATGGATAACTGGATTAATAATATTCTTAATTTCTATTGTTACAGCTTTTATGGGTTATGTATTACCTTGGGGTCAAATGAGTTTCTGGGGTGCAACCGTTATTACTAATTTATTATATTTTATACCTGGACTTGTTTCATGGATTTGTGGAGGATATATTATTAGTGATCCAACTTTAAAAAGATTTTTTGTATTACATTTTATATTTCCATTTATAGCTTTATGTATAGTATTTATACATATATTCTTTTTACACTTACAAGGTAGCTCTAATCCTTTAGGATATGA…	505	CTACTGGTGCTACATTTGTTTTTATTTTAACATATTTACATATTTTAAGAGGATTAAATTATTCATATTCATATTTACCTTTATCATGGATAACTGGATTAATAATATTCTTAATTTCTATTGTTACAGCTTTTATGGGTTATGTATTACCTTGGGGTCAAATGAGTTTCTGGGGTGCAACCGTTATTACTAATTTATTATATTTTATACCTGGACTTGTTTCATGGATTTGTGGAGGATATATTATTAGTGATCCAACTTTAAAAAGATTTTTTGTATTACATTTTATATTTCCATTTATAGCTTTATGTATAGTATTTATACATATATTCTTTTTACACTTACAAGGTAGCTCTAATCCTTTAGGATATGATACAGCTTTAAAAATACCTTTCTATC…	478	Drovetski, S.V., Aghayan, S.A., Mata, V.A., Lopes, R.J., Mode, N.A., Harvey, J.A. & Voelker, G.	Does the niche breadth or trade-off hypothesis explain the abundance-occupancy relationship in avian Haemosporidia?	Molecular Ecology, 23 (13), 3322-3329 (2014)	SVD4936
H1	hTUR2	KJ488664_16	CWT9	no group	H110	Haemoproteus sp.	Haemoproteus sp.		Armenia	Western Asia (Middle East)	Sylvia curruca	Passeriformes others (Sylviidae)	Sylviidae	Passeriformes	avian	TGGATGGTGTTTTAGATATATGCATGCTACTGGTGCTACATTTGTTTTTATTTTAACATATTTACATATTTTAAGAGGATTAAATTATTCATATTCATATTTACCTTTATCATGGATAACTGGATTAATAATATTCTTAATTTCTATTGTTACAGCTTTTATGGGTTATGTATTACCTTGGGGTCAAATGAGTTTCTGGGGTGCAACCGTTATTACTAATTTATTATATTTTATACCTGGACTTGTTTCATGGATTTGTGGAGGATATATTATTAGTGATCCAACTTTAAAAAGATTTTTTGTATTACATTTTATATTTCCATTTATAGCTTTATGTATAGTATTTATACATATATTCTTTTTACACTTACAAGGTAGCTCTAATCCTTTAGGATATGA…	505	CTACTGGTGCTACATTTGTTTTTATTTTAACATATTTACATATTTTAAGAGGATTAAATTATTCATATTCATATTTACCTTTATCATGGATAACTGGATTAATAATATTCTTAATTTCTATTGTTACAGCTTTTATGGGTTATGTATTACCTTGGGGTCAAATGAGTTTCTGGGGTGCAACCGTTATTACTAATTTATTATATTTTATACCTGGACTTGTTTCATGGATTTGTGGAGGATATATTATTAGTGATCCAACTTTAAAAAGATTTTTTGTATTACATTTTATATTTCCATTTATAGCTTTATGTATAGTATTTATACATATATTCTTTTTACACTTACAAGGTAGCTCTAATCCTTTAGGATATGATACAGCTTTAAAAATACCTTTCTATC…	478	Drovetski, S.V., Aghayan, S.A., Mata, V.A., Lopes, R.J., Mode, N.A., Harvey, J.A. & Voelker, G.	Does the niche breadth or trade-off hypothesis explain the abundance-occupancy relationship in avian Haemosporidia?	Molecular Ecology, 23 (13), 3322-3329 (2014)	IVF1149
H1	hTUR2	EU676189	EMSPO03	no group	H_EMSPO03	Haemoproteus sp.	Haemoproteus sp.		Russia (east)	Eastern Europe (Russia)	Emberiza spodocephala	Passeriformes others	Emberizidae	Passeriformes	avian	GCTACTGGTGCCACATTTGTTTTTATTTTAACATATTTACATATTTTAAGAGGATTAAATTATTCATACTCATATTTACCTTTATCATGGATAACTGGATTAATAATATTCTTAATTTCTATTGTTACAGCTTTTATGGGTTATGTATTACCTTGGGGTCAAATGAGTTTCTGGGGTGCAACCGTTATTACTAACTTATTATATTTTATACCTGGACTTGTTTCATGGATTTGTGGAGGATATATTATCAGTGATCCAACTTTAAAAAGATTTTTTGTATTACATTTTATATTTCCATTTATAGCTTTATGTATAGTATTTATACATATATTCTTTTTACACTTACAAGGTAGCTCTAATCCTTTAGGATATGATACAGCTTTAAAAATACCTTTCTAT…	479	CTACTGGTGCCACATTTGTTTTTATTTTAACATATTTACATATTTTAAGAGGATTAAATTATTCATACTCATATTTACCTTTATCATGGATAACTGGATTAATAATATTCTTAATTTCTATTGTTACAGCTTTTATGGGTTATGTATTACCTTGGGGTCAAATGAGTTTCTGGGGTGCAACCGTTATTACTAACTTATTATATTTTATACCTGGACTTGTTTCATGGATTTGTGGAGGATATATTATCAGTGATCCAACTTTAAAAAGATTTTTTGTATTACATTTTATATTTCCATTTATAGCTTTATGTATAGTATTTATACATATATTCTTTTTACACTTACAAGGTAGCTCTAATCCTTTAGGATATGATACAGCTTTAAAAATACCTTTCTATC…	478	Palinauskas, V., Markovets, M.Yu., Valkiunas, G. & Bensch, S.	Avian blood parasites of passerine birds in far east Russia	Unpublished
H1	hTUR2	KJ488652_01	EMSPO03	no group	H098	Haemoproteus sp.	Haemoproteus sp.		Armenia	Western Asia (Middle East)	Aegithalos caudatus	Passeriformes others	Aegithalidae	Passeriformes	avian	TGGATGGTGTTTTAGATATATGCATGCTACTGGTGCCACATTTGTTTTTATTTTAACATATTTACATATTTTAAGAGGATTAAATTATTCATACTCATATTTACCTTTATCATGGATAACTGGATTAATAATATTCTTAATTTCTATTGTTACAGCTTTTATGGGTTATGTATTACCTTGGGGTCAAATGAGTTTCTGGGGTGCAACCGTTATTACTAACTTATTATATTTTATACCTGGACTTGTTTCATGGATTTGTGGAGGATATATTATCAGTGATCCAACTTTAAAAAGATTTTTTGTATTACATTTTATATTTCCATTTATAGCTTTATGTATAGTATTTATACATATATTCTTTTTACACTTACAAGGTAGCTCTAATCCTTTAGGATATGA…	505	CTACTGGTGCCACATTTGTTTTTATTTTAACATATTTACATATTTTAAGAGGATTAAATTATTCATACTCATATTTACCTTTATCATGGATAACTGGATTAATAATATTCTTAATTTCTATTGTTACAGCTTTTATGGGTTATGTATTACCTTGGGGTCAAATGAGTTTCTGGGGTGCAACCGTTATTACTAACTTATTATATTTTATACCTGGACTTGTTTCATGGATTTGTGGAGGATATATTATCAGTGATCCAACTTTAAAAAGATTTTTTGTATTACATTTTATATTTCCATTTATAGCTTTATGTATAGTATTTATACATATATTCTTTTTACACTTACAAGGTAGCTCTAATCCTTTAGGATATGATACAGCTTTAAAAATACCTTTCTATC…	478	Drovetski, S.V., Aghayan, S.A., Mata, V.A., Lopes, R.J., Mode, N.A., Harvey, J.A. & Voelker, G.	Does the niche breadth or trade-off hypothesis explain the abundance-occupancy relationship in avian Haemosporidia?	Molecular Ecology, 23 (13), 3322-3329 (2014)	SVD4942
H1	hTUR2	KJ488652_03	EMSPO03	no group	H098	Haemoproteus sp.	Haemoproteus sp.		Armenia	Western Asia (Middle East)	Pyrrhula pyrrhula	Passeriformes others (Fringillidae)	Fringillidae	Passeriformes	avian	TGGATGGTGTTTTAGATATATGCATGCTACTGGTGCCACATTTGTTTTTATTTTAACATATTTACATATTTTAAGAGGATTAAATTATTCATACTCATATTTACCTTTATCATGGATAACTGGATTAATAATATTCTTAATTTCTATTGTTACAGCTTTTATGGGTTATGTATTACCTTGGGGTCAAATGAGTTTCTGGGGTGCAACCGTTATTACTAACTTATTATATTTTATACCTGGACTTGTTTCATGGATTTGTGGAGGATATATTATCAGTGATCCAACTTTAAAAAGATTTTTTGTATTACATTTTATATTTCCATTTATAGCTTTATGTATAGTATTTATACATATATTCTTTTTACACTTACAAGGTAGCTCTAATCCTTTAGGATATGA…	505	CTACTGGTGCCACATTTGTTTTTATTTTAACATATTTACATATTTTAAGAGGATTAAATTATTCATACTCATATTTACCTTTATCATGGATAACTGGATTAATAATATTCTTAATTTCTATTGTTACAGCTTTTATGGGTTATGTATTACCTTGGGGTCAAATGAGTTTCTGGGGTGCAACCGTTATTACTAACTTATTATATTTTATACCTGGACTTGTTTCATGGATTTGTGGAGGATATATTATCAGTGATCCAACTTTAAAAAGATTTTTTGTATTACATTTTATATTTCCATTTATAGCTTTATGTATAGTATTTATACATATATTCTTTTTACACTTACAAGGTAGCTCTAATCCTTTAGGATATGATACAGCTTTAAAAATACCTTTCTATC…	478	Drovetski, S.V., Aghayan, S.A., Mata, V.A., Lopes, R.J., Mode, N.A., Harvey, J.A. & Voelker, G.	Does the niche breadth or trade-off hypothesis explain the abundance-occupancy relationship in avian Haemosporidia?	Molecular Ecology, 23 (13), 3322-3329 (2014)	MR1036
H1	hTUR2	KJ488652_04	EMSPO03	no group	H098	Haemoproteus sp.	Haemoproteus sp.		Armenia	Western Asia (Middle East)	Pyrrhula pyrrhula	Passeriformes others (Fringillidae)	Fringillidae	Passeriformes	avian	TGGATGGTGTTTTAGATATATGCATGCTACTGGTGCCACATTTGTTTTTATTTTAACATATTTACATATTTTAAGAGGATTAAATTATTCATACTCATATTTACCTTTATCATGGATAACTGGATTAATAATATTCTTAATTTCTATTGTTACAGCTTTTATGGGTTATGTATTACCTTGGGGTCAAATGAGTTTCTGGGGTGCAACCGTTATTACTAACTTATTATATTTTATACCTGGACTTGTTTCATGGATTTGTGGAGGATATATTATCAGTGATCCAACTTTAAAAAGATTTTTTGTATTACATTTTATATTTCCATTTATAGCTTTATGTATAGTATTTATACATATATTCTTTTTACACTTACAAGGTAGCTCTAATCCTTTAGGATATGA…	505	CTACTGGTGCCACATTTGTTTTTATTTTAACATATTTACATATTTTAAGAGGATTAAATTATTCATACTCATATTTACCTTTATCATGGATAACTGGATTAATAATATTCTTAATTTCTATTGTTACAGCTTTTATGGGTTATGTATTACCTTGGGGTCAAATGAGTTTCTGGGGTGCAACCGTTATTACTAACTTATTATATTTTATACCTGGACTTGTTTCATGGATTTGTGGAGGATATATTATCAGTGATCCAACTTTAAAAAGATTTTTTGTATTACATTTTATATTTCCATTTATAGCTTTATGTATAGTATTTATACATATATTCTTTTTACACTTACAAGGTAGCTCTAATCCTTTAGGATATGATACAGCTTTAAAAATACCTTTCTATC…	478	Drovetski, S.V., Aghayan, S.A., Mata, V.A., Lopes, R.J., Mode, N.A., Harvey, J.A. & Voelker, G.	Does the niche breadth or trade-off hypothesis explain the abundance-occupancy relationship in avian Haemosporidia?	Molecular Ecology, 23 (13), 3322-3329 (2014)	MR1052
H1	hTUR2	KJ488652_02	EMSPO03	no group	H098	Haemoproteus sp.	Haemoproteus sp.		Armenia	Western Asia (Middle East)	Phylloscopus nitidus	Passeriformes others (Phylloscopidae)	Phylloscopidae	Passeriformes	avian	TGGATGGTGTTTTAGATATATGCATGCTACTGGTGCCACATTTGTTTTTATTTTAACATATTTACATATTTTAAGAGGATTAAATTATTCATACTCATATTTACCTTTATCATGGATAACTGGATTAATAATATTCTTAATTTCTATTGTTACAGCTTTTATGGGTTATGTATTACCTTGGGGTCAAATGAGTTTCTGGGGTGCAACCGTTATTACTAACTTATTATATTTTATACCTGGACTTGTTTCATGGATTTGTGGAGGATATATTATCAGTGATCCAACTTTAAAAAGATTTTTTGTATTACATTTTATATTTCCATTTATAGCTTTATGTATAGTATTTATACATATATTCTTTTTACACTTACAAGGTAGCTCTAATCCTTTAGGATATGA…	505	CTACTGGTGCCACATTTGTTTTTATTTTAACATATTTACATATTTTAAGAGGATTAAATTATTCATACTCATATTTACCTTTATCATGGATAACTGGATTAATAATATTCTTAATTTCTATTGTTACAGCTTTTATGGGTTATGTATTACCTTGGGGTCAAATGAGTTTCTGGGGTGCAACCGTTATTACTAACTTATTATATTTTATACCTGGACTTGTTTCATGGATTTGTGGAGGATATATTATCAGTGATCCAACTTTAAAAAGATTTTTTGTATTACATTTTATATTTCCATTTATAGCTTTATGTATAGTATTTATACATATATTCTTTTTACACTTACAAGGTAGCTCTAATCCTTTAGGATATGATACAGCTTTAAAAATACCTTTCTATC…	478	Drovetski, S.V., Aghayan, S.A., Mata, V.A., Lopes, R.J., Mode, N.A., Harvey, J.A. & Voelker, G.	Does the niche breadth or trade-off hypothesis explain the abundance-occupancy relationship in avian Haemosporidia?	Molecular Ecology, 23 (13), 3322-3329 (2014)	SVD4859
H1	hTUR2	AF254977	PARUS1	no group		Haemoproteus majoris	Haemoproteus majoris		Sweden	Western Europe	Parus caeruleus	Passeriformes others (Paridae)	Paridae	Passeriformes	avian	CTACTGGTGCTACATTTGTTTTTATTTTAACATATTTACATATTTTAAGAGGATTAAATTATTCATACTCATATTTACCTTTATCATGGATAACTGGATTAGTAATATTCTTAATTTCTATTGTCACAGCTTTTATGGGTTATGTATTACCTTGGGGTCAAATGAGTTTCTGGGGTGCAACCGTTATTACTAACTTATTATATTTTATACCTGGACTTGTTTCATGGATTTGTGGAGGATATATTATTAGTGATCCAACTTTAAAAAGATTTTTTGTATTACATTTTATATTTCCATTTATAGCTTTATGTATAGTATTTATACATATATTCTTTTTACACTTACAAGGTAGCTCTAATCCTTTAGGATATGATACAGCTTTAAAAATACCTTTCTATC…	478	CTACTGGTGCTACATTTGTTTTTATTTTAACATATTTACATATTTTAAGAGGATTAAATTATTCATACTCATATTTACCTTTATCATGGATAACTGGATTAGTAATATTCTTAATTTCTATTGTCACAGCTTTTATGGGTTATGTATTACCTTGGGGTCAAATGAGTTTCTGGGGTGCAACCGTTATTACTAACTTATTATATTTTATACCTGGACTTGTTTCATGGATTTGTGGAGGATATATTATTAGTGATCCAACTTTAAAAAGATTTTTTGTATTACATTTTATATTTCCATTTATAGCTTTATGTATAGTATTTATACATATATTCTTTTTACACTTACAAGGTAGCTCTAATCCTTTAGGATATGATACAGCTTTAAAAATACCTTTCTATC…	478	Valkiunas, G., Zehtindjiev, P., Hellgren, O., Ilieva, M., Iezhova, T.A.,& Bensch, S.	Host specificity in avian blood parasites: a study of Plasmodium and Haemoproteus mitochondrial DNA amplified from birds	Proceedings of the Royal Society of London. Series B: Biological Sciences, 267 (1452), 1583-1589 (2000)
H1	hTUR2	AY099045	PARUS1	no group		Haemoproteus majoris	Haemoproteus majoris		Sweden	Western Europe	Parus caeruleus	Passeriformes others (Paridae)	Paridae	Passeriformes	avian	AGCTAAAGCACATTTAATTAATTACCCATGTCCATTAAATATTAACTTTTTATGGAATTATGGATTCTTATTAGGAATAGTATTTTTTATTCAAATTTTAACTGGTGTATTATTAGCAACTTGCTATACTCCAGAAATTTCTTATGCATATTATAGTGTACAACATATATTAAGAGAATTATGGAGTGGATGGTGTTTTAGATATATGCATGCTACTGGTGCTACATTTGTTTTTATTTTAACATATTTACATATTTTAAGAGGATTAAATTATTCATACTCATATTTACCTTTATCATGGATAACTGGATTAGTAATATTCTTAATTTCTATTGTCACAGCTTTTATGGGTTATGTATTACCTTGGGGTCAAATGAGTTTCTGGGGTGCAACCGTTAT…	1069	CTACTGGTGCTACATTTGTTTTTATTTTAACATATTTACATATTTTAAGAGGATTAAATTATTCATACTCATATTTACCTTTATCATGGATAACTGGATTAGTAATATTCTTAATTTCTATTGTCACAGCTTTTATGGGTTATGTATTACCTTGGGGTCAAATGAGTTTCTGGGGTGCAACCGTTATTACTAACTTATTATATTTTATACCTGGACTTGTTTCATGGATTTGTGGAGGATATATTATTAGTGATCCAACTTTAAAAAGATTTTTTGTATTACATTTTATATTTCCATTTATAGCTTTATGTATAGTATTTATACATATATTCTTTTTACACTTACAAGGTAGCTCTAATCCTTTAGGATATGATACAGCTTTAAAAATACCTTTCTATC…	478	Perkins, S.L. & Schall, J.J.	A molecular phylogeny of malarial parasites recovered from cytochrome b gene sequences	Journal of Parasitology, 88 (5), 972-978 (2002)
H1	hTUR2	KJ488576_01	PARUS1	no group	H022	Haemoproteus majoris	Haemoproteus majoris		Armenia	Western Asia (Middle East)	Carpodacus erythrinus	Passeriformes others (Fringillidae)	Fringillidae	Passeriformes	avian	TGGATGGTGTTTTAGATATATGCATGCTACTGGTGCTACATTTGTTTTTATTTTAACATATTTACATATTTTAAGAGGATTAAATTATTCATACTCATATTTACCTTTATCATGGATAACTGGATTAGTAATATTCTTAATTTCTATTGTCACAGCTTTTATGGGTTATGTATTACCTTGGGGTCAAATGAGTTTCTGGGGTGCAACCGTTATTACTAACTTATTATATTTTATACCTGGACTTGTTTCATGGATTTGTGGAGGATATATTATTAGTGATCCAACTTTAAAAAGATTTTTTGTATTACATTTTATATTTCCATTTATAGCTTTATGTATAGTATTTATACATATATTCTTTTTACACTTACAAGGTAGCTCTAATCCTTTAGGATATGA…	505	CTACTGGTGCTACATTTGTTTTTATTTTAACATATTTACATATTTTAAGAGGATTAAATTATTCATACTCATATTTACCTTTATCATGGATAACTGGATTAGTAATATTCTTAATTTCTATTGTCACAGCTTTTATGGGTTATGTATTACCTTGGGGTCAAATGAGTTTCTGGGGTGCAACCGTTATTACTAACTTATTATATTTTATACCTGGACTTGTTTCATGGATTTGTGGAGGATATATTATTAGTGATCCAACTTTAAAAAGATTTTTTGTATTACATTTTATATTTCCATTTATAGCTTTATGTATAGTATTTATACATATATTCTTTTTACACTTACAAGGTAGCTCTAATCCTTTAGGATATGATACAGCTTTAAAAATACCTTTCTATC…	478	Drovetski, S.V., Aghayan, S.A., Mata, V.A., Lopes, R.J., Mode, N.A., Harvey, J.A. & Voelker, G.	Does the niche breadth or trade-off hypothesis explain the abundance-occupancy relationship in avian Haemosporidia?	Molecular Ecology, 23 (13), 3322-3329 (2014)	MR1053
H1	hTUR2	KJ488576_02	PARUS1	no group	H022	Haemoproteus majoris	Haemoproteus majoris		Armenia	Western Asia (Middle East)	Cyanistes caeruleus	Passeriformes others (Paridae)	Paridae	Passeriformes	avian	TGGATGGTGTTTTAGATATATGCATGCTACTGGTGCTACATTTGTTTTTATTTTAACATATTTACATATTTTAAGAGGATTAAATTATTCATACTCATATTTACCTTTATCATGGATAACTGGATTAGTAATATTCTTAATTTCTATTGTCACAGCTTTTATGGGTTATGTATTACCTTGGGGTCAAATGAGTTTCTGGGGTGCAACCGTTATTACTAACTTATTATATTTTATACCTGGACTTGTTTCATGGATTTGTGGAGGATATATTATTAGTGATCCAACTTTAAAAAGATTTTTTGTATTACATTTTATATTTCCATTTATAGCTTTATGTATAGTATTTATACATATATTCTTTTTACACTTACAAGGTAGCTCTAATCCTTTAGGATATGA…	505	CTACTGGTGCTACATTTGTTTTTATTTTAACATATTTACATATTTTAAGAGGATTAAATTATTCATACTCATATTTACCTTTATCATGGATAACTGGATTAGTAATATTCTTAATTTCTATTGTCACAGCTTTTATGGGTTATGTATTACCTTGGGGTCAAATGAGTTTCTGGGGTGCAACCGTTATTACTAACTTATTATATTTTATACCTGGACTTGTTTCATGGATTTGTGGAGGATATATTATTAGTGATCCAACTTTAAAAAGATTTTTTGTATTACATTTTATATTTCCATTTATAGCTTTATGTATAGTATTTATACATATATTCTTTTTACACTTACAAGGTAGCTCTAATCCTTTAGGATATGATACAGCTTTAAAAATACCTTTCTATC…	478	Drovetski, S.V., Aghayan, S.A., Mata, V.A., Lopes, R.J., Mode, N.A., Harvey, J.A. & Voelker, G.	Does the niche breadth or trade-off hypothesis explain the abundance-occupancy relationship in avian Haemosporidia?	Molecular Ecology, 23 (13), 3322-3329 (2014)	B031122
H1	hTUR2	KJ488576_03	PARUS1	no group	H022	Haemoproteus majoris	Haemoproteus majoris		Armenia	Western Asia (Middle East)	Cyanistes caeruleus	Passeriformes others (Paridae)	Paridae	Passeriformes	avian	TGGATGGTGTTTTAGATATATGCATGCTACTGGTGCTACATTTGTTTTTATTTTAACATATTTACATATTTTAAGAGGATTAAATTATTCATACTCATATTTACCTTTATCATGGATAACTGGATTAGTAATATTCTTAATTTCTATTGTCACAGCTTTTATGGGTTATGTATTACCTTGGGGTCAAATGAGTTTCTGGGGTGCAACCGTTATTACTAACTTATTATATTTTATACCTGGACTTGTTTCATGGATTTGTGGAGGATATATTATTAGTGATCCAACTTTAAAAAGATTTTTTGTATTACATTTTATATTTCCATTTATAGCTTTATGTATAGTATTTATACATATATTCTTTTTACACTTACAAGGTAGCTCTAATCCTTTAGGATATGA…	505	CTACTGGTGCTACATTTGTTTTTATTTTAACATATTTACATATTTTAAGAGGATTAAATTATTCATACTCATATTTACCTTTATCATGGATAACTGGATTAGTAATATTCTTAATTTCTATTGTCACAGCTTTTATGGGTTATGTATTACCTTGGGGTCAAATGAGTTTCTGGGGTGCAACCGTTATTACTAACTTATTATATTTTATACCTGGACTTGTTTCATGGATTTGTGGAGGATATATTATTAGTGATCCAACTTTAAAAAGATTTTTTGTATTACATTTTATATTTCCATTTATAGCTTTATGTATAGTATTTATACATATATTCTTTTTACACTTACAAGGTAGCTCTAATCCTTTAGGATATGATACAGCTTTAAAAATACCTTTCTATC…	478	Drovetski, S.V., Aghayan, S.A., Mata, V.A., Lopes, R.J., Mode, N.A., Harvey, J.A. & Voelker, G.	Does the niche breadth or trade-off hypothesis explain the abundance-occupancy relationship in avian Haemosporidia?	Molecular Ecology, 23 (13), 3322-3329 (2014)	MR0993
H1	hTUR2	KJ488576_04	PARUS1	no group	H022	Haemoproteus majoris	Haemoproteus majoris		Armenia	Western Asia (Middle East)	Cyanistes caeruleus	Passeriformes others (Paridae)	Paridae	Passeriformes	avian	TGGATGGTGTTTTAGATATATGCATGCTACTGGTGCTACATTTGTTTTTATTTTAACATATTTACATATTTTAAGAGGATTAAATTATTCATACTCATATTTACCTTTATCATGGATAACTGGATTAGTAATATTCTTAATTTCTATTGTCACAGCTTTTATGGGTTATGTATTACCTTGGGGTCAAATGAGTTTCTGGGGTGCAACCGTTATTACTAACTTATTATATTTTATACCTGGACTTGTTTCATGGATTTGTGGAGGATATATTATTAGTGATCCAACTTTAAAAAGATTTTTTGTATTACATTTTATATTTCCATTTATAGCTTTATGTATAGTATTTATACATATATTCTTTTTACACTTACAAGGTAGCTCTAATCCTTTAGGATATGA…	505	CTACTGGTGCTACATTTGTTTTTATTTTAACATATTTACATATTTTAAGAGGATTAAATTATTCATACTCATATTTACCTTTATCATGGATAACTGGATTAGTAATATTCTTAATTTCTATTGTCACAGCTTTTATGGGTTATGTATTACCTTGGGGTCAAATGAGTTTCTGGGGTGCAACCGTTATTACTAACTTATTATATTTTATACCTGGACTTGTTTCATGGATTTGTGGAGGATATATTATTAGTGATCCAACTTTAAAAAGATTTTTTGTATTACATTTTATATTTCCATTTATAGCTTTATGTATAGTATTTATACATATATTCTTTTTACACTTACAAGGTAGCTCTAATCCTTTAGGATATGATACAGCTTTAAAAATACCTTTCTATC…	478	Drovetski, S.V., Aghayan, S.A., Mata, V.A., Lopes, R.J., Mode, N.A., Harvey, J.A. & Voelker, G.	Does the niche breadth or trade-off hypothesis explain the abundance-occupancy relationship in avian Haemosporidia?	Molecular Ecology, 23 (13), 3322-3329 (2014)	SAAc15
H1	hTUR2	KJ488576_05	PARUS1	no group	H022	Haemoproteus majoris	Haemoproteus majoris		Russia (west)	Eastern Europe (Russia)	Cyanistes caeruleus	Passeriformes others (Paridae)	Paridae	Passeriformes	avian	TGGATGGTGTTTTAGATATATGCATGCTACTGGTGCTACATTTGTTTTTATTTTAACATATTTACATATTTTAAGAGGATTAAATTATTCATACTCATATTTACCTTTATCATGGATAACTGGATTAGTAATATTCTTAATTTCTATTGTCACAGCTTTTATGGGTTATGTATTACCTTGGGGTCAAATGAGTTTCTGGGGTGCAACCGTTATTACTAACTTATTATATTTTATACCTGGACTTGTTTCATGGATTTGTGGAGGATATATTATTAGTGATCCAACTTTAAAAAGATTTTTTGTATTACATTTTATATTTCCATTTATAGCTTTATGTATAGTATTTATACATATATTCTTTTTACACTTACAAGGTAGCTCTAATCCTTTAGGATATGA…	505	CTACTGGTGCTACATTTGTTTTTATTTTAACATATTTACATATTTTAAGAGGATTAAATTATTCATACTCATATTTACCTTTATCATGGATAACTGGATTAGTAATATTCTTAATTTCTATTGTCACAGCTTTTATGGGTTATGTATTACCTTGGGGTCAAATGAGTTTCTGGGGTGCAACCGTTATTACTAACTTATTATATTTTATACCTGGACTTGTTTCATGGATTTGTGGAGGATATATTATTAGTGATCCAACTTTAAAAAGATTTTTTGTATTACATTTTATATTTCCATTTATAGCTTTATGTATAGTATTTATACATATATTCTTTTTACACTTACAAGGTAGCTCTAATCCTTTAGGATATGATACAGCTTTAAAAATACCTTTCTATC…	478	Drovetski, S.V., Aghayan, S.A., Mata, V.A., Lopes, R.J., Mode, N.A., Harvey, J.A. & Voelker, G.	Does the niche breadth or trade-off hypothesis explain the abundance-occupancy relationship in avian Haemosporidia?	Molecular Ecology, 23 (13), 3322-3329 (2014)	LYV126
H1	hTUR2	KJ488576_06	PARUS1	no group	H022	Haemoproteus majoris	Haemoproteus majoris		Russia (west)	Eastern Europe (Russia)	Cyanistes caeruleus	Passeriformes others (Paridae)	Paridae	Passeriformes	avian	TGGATGGTGTTTTAGATATATGCATGCTACTGGTGCTACATTTGTTTTTATTTTAACATATTTACATATTTTAAGAGGATTAAATTATTCATACTCATATTTACCTTTATCATGGATAACTGGATTAGTAATATTCTTAATTTCTATTGTCACAGCTTTTATGGGTTATGTATTACCTTGGGGTCAAATGAGTTTCTGGGGTGCAACCGTTATTACTAACTTATTATATTTTATACCTGGACTTGTTTCATGGATTTGTGGAGGATATATTATTAGTGATCCAACTTTAAAAAGATTTTTTGTATTACATTTTATATTTCCATTTATAGCTTTATGTATAGTATTTATACATATATTCTTTTTACACTTACAAGGTAGCTCTAATCCTTTAGGATATGA…	505	CTACTGGTGCTACATTTGTTTTTATTTTAACATATTTACATATTTTAAGAGGATTAAATTATTCATACTCATATTTACCTTTATCATGGATAACTGGATTAGTAATATTCTTAATTTCTATTGTCACAGCTTTTATGGGTTATGTATTACCTTGGGGTCAAATGAGTTTCTGGGGTGCAACCGTTATTACTAACTTATTATATTTTATACCTGGACTTGTTTCATGGATTTGTGGAGGATATATTATTAGTGATCCAACTTTAAAAAGATTTTTTGTATTACATTTTATATTTCCATTTATAGCTTTATGTATAGTATTTATACATATATTCTTTTTACACTTACAAGGTAGCTCTAATCCTTTAGGATATGATACAGCTTTAAAAATACCTTTCTATC…	478	Drovetski, S.V., Aghayan, S.A., Mata, V.A., Lopes, R.J., Mode, N.A., Harvey, J.A. & Voelker, G.	Does the niche breadth or trade-off hypothesis explain the abundance-occupancy relationship in avian Haemosporidia?	Molecular Ecology, 23 (13), 3322-3329 (2014)	LYV129
H1	hTUR2	KJ488576_07	PARUS1	no group	H022	Haemoproteus majoris	Haemoproteus majoris		Russia (west)	Eastern Europe (Russia)	Cyanistes caeruleus	Passeriformes others (Paridae)	Paridae	Passeriformes	avian	TGGATGGTGTTTTAGATATATGCATGCTACTGGTGCTACATTTGTTTTTATTTTAACATATTTACATATTTTAAGAGGATTAAATTATTCATACTCATATTTACCTTTATCATGGATAACTGGATTAGTAATATTCTTAATTTCTATTGTCACAGCTTTTATGGGTTATGTATTACCTTGGGGTCAAATGAGTTTCTGGGGTGCAACCGTTATTACTAACTTATTATATTTTATACCTGGACTTGTTTCATGGATTTGTGGAGGATATATTATTAGTGATCCAACTTTAAAAAGATTTTTTGTATTACATTTTATATTTCCATTTATAGCTTTATGTATAGTATTTATACATATATTCTTTTTACACTTACAAGGTAGCTCTAATCCTTTAGGATATGA…	505	CTACTGGTGCTACATTTGTTTTTATTTTAACATATTTACATATTTTAAGAGGATTAAATTATTCATACTCATATTTACCTTTATCATGGATAACTGGATTAGTAATATTCTTAATTTCTATTGTCACAGCTTTTATGGGTTATGTATTACCTTGGGGTCAAATGAGTTTCTGGGGTGCAACCGTTATTACTAACTTATTATATTTTATACCTGGACTTGTTTCATGGATTTGTGGAGGATATATTATTAGTGATCCAACTTTAAAAAGATTTTTTGTATTACATTTTATATTTCCATTTATAGCTTTATGTATAGTATTTATACATATATTCTTTTTACACTTACAAGGTAGCTCTAATCCTTTAGGATATGATACAGCTTTAAAAATACCTTTCTATC…	478	Drovetski, S.V., Aghayan, S.A., Mata, V.A., Lopes, R.J., Mode, N.A., Harvey, J.A. & Voelker, G.	Does the niche breadth or trade-off hypothesis explain the abundance-occupancy relationship in avian Haemosporidia?	Molecular Ecology, 23 (13), 3322-3329 (2014)	LYV137
H1	hTUR2	KJ488576_08	PARUS1	no group	H022	Haemoproteus majoris	Haemoproteus majoris		Russia (west)	Eastern Europe (Russia)	Cyanistes caeruleus	Passeriformes others (Paridae)	Paridae	Passeriformes	avian	TGGATGGTGTTTTAGATATATGCATGCTACTGGTGCTACATTTGTTTTTATTTTAACATATTTACATATTTTAAGAGGATTAAATTATTCATACTCATATTTACCTTTATCATGGATAACTGGATTAGTAATATTCTTAATTTCTATTGTCACAGCTTTTATGGGTTATGTATTACCTTGGGGTCAAATGAGTTTCTGGGGTGCAACCGTTATTACTAACTTATTATATTTTATACCTGGACTTGTTTCATGGATTTGTGGAGGATATATTATTAGTGATCCAACTTTAAAAAGATTTTTTGTATTACATTTTATATTTCCATTTATAGCTTTATGTATAGTATTTATACATATATTCTTTTTACACTTACAAGGTAGCTCTAATCCTTTAGGATATGA…	505	CTACTGGTGCTACATTTGTTTTTATTTTAACATATTTACATATTTTAAGAGGATTAAATTATTCATACTCATATTTACCTTTATCATGGATAACTGGATTAGTAATATTCTTAATTTCTATTGTCACAGCTTTTATGGGTTATGTATTACCTTGGGGTCAAATGAGTTTCTGGGGTGCAACCGTTATTACTAACTTATTATATTTTATACCTGGACTTGTTTCATGGATTTGTGGAGGATATATTATTAGTGATCCAACTTTAAAAAGATTTTTTGTATTACATTTTATATTTCCATTTATAGCTTTATGTATAGTATTTATACATATATTCTTTTTACACTTACAAGGTAGCTCTAATCCTTTAGGATATGATACAGCTTTAAAAATACCTTTCTATC…	478	Drovetski, S.V., Aghayan, S.A., Mata, V.A., Lopes, R.J., Mode, N.A., Harvey, J.A. & Voelker, G.	Does the niche breadth or trade-off hypothesis explain the abundance-occupancy relationship in avian Haemosporidia?	Molecular Ecology, 23 (13), 3322-3329 (2014)	SVD4574
H1	hTUR2	KJ488576_09	PARUS1	no group	H022	Haemoproteus majoris	Haemoproteus majoris		Russia (west)	Eastern Europe (Russia)	Cyanistes caeruleus	Passeriformes others (Paridae)	Paridae	Passeriformes	avian	TGGATGGTGTTTTAGATATATGCATGCTACTGGTGCTACATTTGTTTTTATTTTAACATATTTACATATTTTAAGAGGATTAAATTATTCATACTCATATTTACCTTTATCATGGATAACTGGATTAGTAATATTCTTAATTTCTATTGTCACAGCTTTTATGGGTTATGTATTACCTTGGGGTCAAATGAGTTTCTGGGGTGCAACCGTTATTACTAACTTATTATATTTTATACCTGGACTTGTTTCATGGATTTGTGGAGGATATATTATTAGTGATCCAACTTTAAAAAGATTTTTTGTATTACATTTTATATTTCCATTTATAGCTTTATGTATAGTATTTATACATATATTCTTTTTACACTTACAAGGTAGCTCTAATCCTTTAGGATATGA…	505	CTACTGGTGCTACATTTGTTTTTATTTTAACATATTTACATATTTTAAGAGGATTAAATTATTCATACTCATATTTACCTTTATCATGGATAACTGGATTAGTAATATTCTTAATTTCTATTGTCACAGCTTTTATGGGTTATGTATTACCTTGGGGTCAAATGAGTTTCTGGGGTGCAACCGTTATTACTAACTTATTATATTTTATACCTGGACTTGTTTCATGGATTTGTGGAGGATATATTATTAGTGATCCAACTTTAAAAAGATTTTTTGTATTACATTTTATATTTCCATTTATAGCTTTATGTATAGTATTTATACATATATTCTTTTTACACTTACAAGGTAGCTCTAATCCTTTAGGATATGATACAGCTTTAAAAATACCTTTCTATC…	478	Drovetski, S.V., Aghayan, S.A., Mata, V.A., Lopes, R.J., Mode, N.A., Harvey, J.A. & Voelker, G.	Does the niche breadth or trade-off hypothesis explain the abundance-occupancy relationship in avian Haemosporidia?	Molecular Ecology, 23 (13), 3322-3329 (2014)	VD51518
H1	hTUR2	KJ488576_10	PARUS1	no group	H022	Haemoproteus majoris	Haemoproteus majoris		Russia (west)	Eastern Europe (Russia)	Cyanistes caeruleus	Passeriformes others (Paridae)	Paridae	Passeriformes	avian	TGGATGGTGTTTTAGATATATGCATGCTACTGGTGCTACATTTGTTTTTATTTTAACATATTTACATATTTTAAGAGGATTAAATTATTCATACTCATATTTACCTTTATCATGGATAACTGGATTAGTAATATTCTTAATTTCTATTGTCACAGCTTTTATGGGTTATGTATTACCTTGGGGTCAAATGAGTTTCTGGGGTGCAACCGTTATTACTAACTTATTATATTTTATACCTGGACTTGTTTCATGGATTTGTGGAGGATATATTATTAGTGATCCAACTTTAAAAAGATTTTTTGTATTACATTTTATATTTCCATTTATAGCTTTATGTATAGTATTTATACATATATTCTTTTTACACTTACAAGGTAGCTCTAATCCTTTAGGATATGA…	505	CTACTGGTGCTACATTTGTTTTTATTTTAACATATTTACATATTTTAAGAGGATTAAATTATTCATACTCATATTTACCTTTATCATGGATAACTGGATTAGTAATATTCTTAATTTCTATTGTCACAGCTTTTATGGGTTATGTATTACCTTGGGGTCAAATGAGTTTCTGGGGTGCAACCGTTATTACTAACTTATTATATTTTATACCTGGACTTGTTTCATGGATTTGTGGAGGATATATTATTAGTGATCCAACTTTAAAAAGATTTTTTGTATTACATTTTATATTTCCATTTATAGCTTTATGTATAGTATTTATACATATATTCTTTTTACACTTACAAGGTAGCTCTAATCCTTTAGGATATGATACAGCTTTAAAAATACCTTTCTATC…	478	Drovetski, S.V., Aghayan, S.A., Mata, V.A., Lopes, R.J., Mode, N.A., Harvey, J.A. & Voelker, G.	Does the niche breadth or trade-off hypothesis explain the abundance-occupancy relationship in avian Haemosporidia?	Molecular Ecology, 23 (13), 3322-3329 (2014)	VD51519
H1	hTUR2	KJ488576_11	PARUS1	no group	H022	Haemoproteus majoris	Haemoproteus majoris		Russia (west)	Eastern Europe (Russia)	Cyanistes caeruleus	Passeriformes others (Paridae)	Paridae	Passeriformes	avian	TGGATGGTGTTTTAGATATATGCATGCTACTGGTGCTACATTTGTTTTTATTTTAACATATTTACATATTTTAAGAGGATTAAATTATTCATACTCATATTTACCTTTATCATGGATAACTGGATTAGTAATATTCTTAATTTCTATTGTCACAGCTTTTATGGGTTATGTATTACCTTGGGGTCAAATGAGTTTCTGGGGTGCAACCGTTATTACTAACTTATTATATTTTATACCTGGACTTGTTTCATGGATTTGTGGAGGATATATTATTAGTGATCCAACTTTAAAAAGATTTTTTGTATTACATTTTATATTTCCATTTATAGCTTTATGTATAGTATTTATACATATATTCTTTTTACACTTACAAGGTAGCTCTAATCCTTTAGGATATGA…	505	CTACTGGTGCTACATTTGTTTTTATTTTAACATATTTACATATTTTAAGAGGATTAAATTATTCATACTCATATTTACCTTTATCATGGATAACTGGATTAGTAATATTCTTAATTTCTATTGTCACAGCTTTTATGGGTTATGTATTACCTTGGGGTCAAATGAGTTTCTGGGGTGCAACCGTTATTACTAACTTATTATATTTTATACCTGGACTTGTTTCATGGATTTGTGGAGGATATATTATTAGTGATCCAACTTTAAAAAGATTTTTTGTATTACATTTTATATTTCCATTTATAGCTTTATGTATAGTATTTATACATATATTCTTTTTACACTTACAAGGTAGCTCTAATCCTTTAGGATATGATACAGCTTTAAAAATACCTTTCTATC…	478	Drovetski, S.V., Aghayan, S.A., Mata, V.A., Lopes, R.J., Mode, N.A., Harvey, J.A. & Voelker, G.	Does the niche breadth or trade-off hypothesis explain the abundance-occupancy relationship in avian Haemosporidia?	Molecular Ecology, 23 (13), 3322-3329 (2014)	VD51520
H1	hTUR2	KJ488576_12	PARUS1	no group	H022	Haemoproteus majoris	Haemoproteus majoris		Russia (west)	Eastern Europe (Russia)	Cyanistes caeruleus	Passeriformes others (Paridae)	Paridae	Passeriformes	avian	TGGATGGTGTTTTAGATATATGCATGCTACTGGTGCTACATTTGTTTTTATTTTAACATATTTACATATTTTAAGAGGATTAAATTATTCATACTCATATTTACCTTTATCATGGATAACTGGATTAGTAATATTCTTAATTTCTATTGTCACAGCTTTTATGGGTTATGTATTACCTTGGGGTCAAATGAGTTTCTGGGGTGCAACCGTTATTACTAACTTATTATATTTTATACCTGGACTTGTTTCATGGATTTGTGGAGGATATATTATTAGTGATCCAACTTTAAAAAGATTTTTTGTATTACATTTTATATTTCCATTTATAGCTTTATGTATAGTATTTATACATATATTCTTTTTACACTTACAAGGTAGCTCTAATCCTTTAGGATATGA…	505	CTACTGGTGCTACATTTGTTTTTATTTTAACATATTTACATATTTTAAGAGGATTAAATTATTCATACTCATATTTACCTTTATCATGGATAACTGGATTAGTAATATTCTTAATTTCTATTGTCACAGCTTTTATGGGTTATGTATTACCTTGGGGTCAAATGAGTTTCTGGGGTGCAACCGTTATTACTAACTTATTATATTTTATACCTGGACTTGTTTCATGGATTTGTGGAGGATATATTATTAGTGATCCAACTTTAAAAAGATTTTTTGTATTACATTTTATATTTCCATTTATAGCTTTATGTATAGTATTTATACATATATTCTTTTTACACTTACAAGGTAGCTCTAATCCTTTAGGATATGATACAGCTTTAAAAATACCTTTCTATC…	478	Drovetski, S.V., Aghayan, S.A., Mata, V.A., Lopes, R.J., Mode, N.A., Harvey, J.A. & Voelker, G.	Does the niche breadth or trade-off hypothesis explain the abundance-occupancy relationship in avian Haemosporidia?	Molecular Ecology, 23 (13), 3322-3329 (2014)	VD51526
H1	hTUR2	KJ488576_13	PARUS1	no group	H022	Haemoproteus majoris	Haemoproteus majoris		Russia (west)	Eastern Europe (Russia)	Cyanistes caeruleus	Passeriformes others (Paridae)	Paridae	Passeriformes	avian	TGGATGGTGTTTTAGATATATGCATGCTACTGGTGCTACATTTGTTTTTATTTTAACATATTTACATATTTTAAGAGGATTAAATTATTCATACTCATATTTACCTTTATCATGGATAACTGGATTAGTAATATTCTTAATTTCTATTGTCACAGCTTTTATGGGTTATGTATTACCTTGGGGTCAAATGAGTTTCTGGGGTGCAACCGTTATTACTAACTTATTATATTTTATACCTGGACTTGTTTCATGGATTTGTGGAGGATATATTATTAGTGATCCAACTTTAAAAAGATTTTTTGTATTACATTTTATATTTCCATTTATAGCTTTATGTATAGTATTTATACATATATTCTTTTTACACTTACAAGGTAGCTCTAATCCTTTAGGATATGA…	505	CTACTGGTGCTACATTTGTTTTTATTTTAACATATTTACATATTTTAAGAGGATTAAATTATTCATACTCATATTTACCTTTATCATGGATAACTGGATTAGTAATATTCTTAATTTCTATTGTCACAGCTTTTATGGGTTATGTATTACCTTGGGGTCAAATGAGTTTCTGGGGTGCAACCGTTATTACTAACTTATTATATTTTATACCTGGACTTGTTTCATGGATTTGTGGAGGATATATTATTAGTGATCCAACTTTAAAAAGATTTTTTGTATTACATTTTATATTTCCATTTATAGCTTTATGTATAGTATTTATACATATATTCTTTTTACACTTACAAGGTAGCTCTAATCCTTTAGGATATGATACAGCTTTAAAAATACCTTTCTATC…	478	Drovetski, S.V., Aghayan, S.A., Mata, V.A., Lopes, R.J., Mode, N.A., Harvey, J.A. & Voelker, G.	Does the niche breadth or trade-off hypothesis explain the abundance-occupancy relationship in avian Haemosporidia?	Molecular Ecology, 23 (13), 3322-3329 (2014)	XD665725
H1	hTUR2	KJ488576_14	PARUS1	no group	H022	Haemoproteus majoris	Haemoproteus majoris		Russia (west)	Eastern Europe (Russia)	Cyanistes caeruleus	Passeriformes others (Paridae)	Paridae	Passeriformes	avian	TGGATGGTGTTTTAGATATATGCATGCTACTGGTGCTACATTTGTTTTTATTTTAACATATTTACATATTTTAAGAGGATTAAATTATTCATACTCATATTTACCTTTATCATGGATAACTGGATTAGTAATATTCTTAATTTCTATTGTCACAGCTTTTATGGGTTATGTATTACCTTGGGGTCAAATGAGTTTCTGGGGTGCAACCGTTATTACTAACTTATTATATTTTATACCTGGACTTGTTTCATGGATTTGTGGAGGATATATTATTAGTGATCCAACTTTAAAAAGATTTTTTGTATTACATTTTATATTTCCATTTATAGCTTTATGTATAGTATTTATACATATATTCTTTTTACACTTACAAGGTAGCTCTAATCCTTTAGGATATGA…	505	CTACTGGTGCTACATTTGTTTTTATTTTAACATATTTACATATTTTAAGAGGATTAAATTATTCATACTCATATTTACCTTTATCATGGATAACTGGATTAGTAATATTCTTAATTTCTATTGTCACAGCTTTTATGGGTTATGTATTACCTTGGGGTCAAATGAGTTTCTGGGGTGCAACCGTTATTACTAACTTATTATATTTTATACCTGGACTTGTTTCATGGATTTGTGGAGGATATATTATTAGTGATCCAACTTTAAAAAGATTTTTTGTATTACATTTTATATTTCCATTTATAGCTTTATGTATAGTATTTATACATATATTCTTTTTACACTTACAAGGTAGCTCTAATCCTTTAGGATATGATACAGCTTTAAAAATACCTTTCTATC…	478	Drovetski, S.V., Aghayan, S.A., Mata, V.A., Lopes, R.J., Mode, N.A., Harvey, J.A. & Voelker, G.	Does the niche breadth or trade-off hypothesis explain the abundance-occupancy relationship in avian Haemosporidia?	Molecular Ecology, 23 (13), 3322-3329 (2014)	XD665749
H1	hTUR2	KJ488576_15	PARUS1	no group	H022	Haemoproteus majoris	Haemoproteus majoris		Morocco	Northern Africa	Cyanistes teneriffae	Passeriformes others (Paridae)	Paridae	Passeriformes	avian	TGGATGGTGTTTTAGATATATGCATGCTACTGGTGCTACATTTGTTTTTATTTTAACATATTTACATATTTTAAGAGGATTAAATTATTCATACTCATATTTACCTTTATCATGGATAACTGGATTAGTAATATTCTTAATTTCTATTGTCACAGCTTTTATGGGTTATGTATTACCTTGGGGTCAAATGAGTTTCTGGGGTGCAACCGTTATTACTAACTTATTATATTTTATACCTGGACTTGTTTCATGGATTTGTGGAGGATATATTATTAGTGATCCAACTTTAAAAAGATTTTTTGTATTACATTTTATATTTCCATTTATAGCTTTATGTATAGTATTTATACATATATTCTTTTTACACTTACAAGGTAGCTCTAATCCTTTAGGATATGA…	505	CTACTGGTGCTACATTTGTTTTTATTTTAACATATTTACATATTTTAAGAGGATTAAATTATTCATACTCATATTTACCTTTATCATGGATAACTGGATTAGTAATATTCTTAATTTCTATTGTCACAGCTTTTATGGGTTATGTATTACCTTGGGGTCAAATGAGTTTCTGGGGTGCAACCGTTATTACTAACTTATTATATTTTATACCTGGACTTGTTTCATGGATTTGTGGAGGATATATTATTAGTGATCCAACTTTAAAAAGATTTTTTGTATTACATTTTATATTTCCATTTATAGCTTTATGTATAGTATTTATACATATATTCTTTTTACACTTACAAGGTAGCTCTAATCCTTTAGGATATGATACAGCTTTAAAAATACCTTTCTATC…	478	Drovetski, S.V., Aghayan, S.A., Mata, V.A., Lopes, R.J., Mode, N.A., Harvey, J.A. & Voelker, G.	Does the niche breadth or trade-off hypothesis explain the abundance-occupancy relationship in avian Haemosporidia?	Molecular Ecology, 23 (13), 3322-3329 (2014)	A285704
H1	hTUR2	KJ488576_16	PARUS1	no group	H022	Haemoproteus majoris	Haemoproteus majoris		Russia (west)	Eastern Europe (Russia)	Erithacus rubecula	Passeriformes others (Muscicapidae)	Muscicapidae	Passeriformes	avian	TGGATGGTGTTTTAGATATATGCATGCTACTGGTGCTACATTTGTTTTTATTTTAACATATTTACATATTTTAAGAGGATTAAATTATTCATACTCATATTTACCTTTATCATGGATAACTGGATTAGTAATATTCTTAATTTCTATTGTCACAGCTTTTATGGGTTATGTATTACCTTGGGGTCAAATGAGTTTCTGGGGTGCAACCGTTATTACTAACTTATTATATTTTATACCTGGACTTGTTTCATGGATTTGTGGAGGATATATTATTAGTGATCCAACTTTAAAAAGATTTTTTGTATTACATTTTATATTTCCATTTATAGCTTTATGTATAGTATTTATACATATATTCTTTTTACACTTACAAGGTAGCTCTAATCCTTTAGGATATGA…	505	CTACTGGTGCTACATTTGTTTTTATTTTAACATATTTACATATTTTAAGAGGATTAAATTATTCATACTCATATTTACCTTTATCATGGATAACTGGATTAGTAATATTCTTAATTTCTATTGTCACAGCTTTTATGGGTTATGTATTACCTTGGGGTCAAATGAGTTTCTGGGGTGCAACCGTTATTACTAACTTATTATATTTTATACCTGGACTTGTTTCATGGATTTGTGGAGGATATATTATTAGTGATCCAACTTTAAAAAGATTTTTTGTATTACATTTTATATTTCCATTTATAGCTTTATGTATAGTATTTATACATATATTCTTTTTACACTTACAAGGTAGCTCTAATCCTTTAGGATATGATACAGCTTTAAAAATACCTTTCTATC…	478	Drovetski, S.V., Aghayan, S.A., Mata, V.A., Lopes, R.J., Mode, N.A., Harvey, J.A. & Voelker, G.	Does the niche breadth or trade-off hypothesis explain the abundance-occupancy relationship in avian Haemosporidia?	Molecular Ecology, 23 (13), 3322-3329 (2014)	XD665732
H1	hTUR2	KJ488576_17	PARUS1	no group	H022	Haemoproteus majoris	Haemoproteus majoris		Russia (west)	Eastern Europe (Russia)	Erithacus rubecula	Passeriformes others (Muscicapidae)	Muscicapidae	Passeriformes	avian	TGGATGGTGTTTTAGATATATGCATGCTACTGGTGCTACATTTGTTTTTATTTTAACATATTTACATATTTTAAGAGGATTAAATTATTCATACTCATATTTACCTTTATCATGGATAACTGGATTAGTAATATTCTTAATTTCTATTGTCACAGCTTTTATGGGTTATGTATTACCTTGGGGTCAAATGAGTTTCTGGGGTGCAACCGTTATTACTAACTTATTATATTTTATACCTGGACTTGTTTCATGGATTTGTGGAGGATATATTATTAGTGATCCAACTTTAAAAAGATTTTTTGTATTACATTTTATATTTCCATTTATAGCTTTATGTATAGTATTTATACATATATTCTTTTTACACTTACAAGGTAGCTCTAATCCTTTAGGATATGA…	505	CTACTGGTGCTACATTTGTTTTTATTTTAACATATTTACATATTTTAAGAGGATTAAATTATTCATACTCATATTTACCTTTATCATGGATAACTGGATTAGTAATATTCTTAATTTCTATTGTCACAGCTTTTATGGGTTATGTATTACCTTGGGGTCAAATGAGTTTCTGGGGTGCAACCGTTATTACTAACTTATTATATTTTATACCTGGACTTGTTTCATGGATTTGTGGAGGATATATTATTAGTGATCCAACTTTAAAAAGATTTTTTGTATTACATTTTATATTTCCATTTATAGCTTTATGTATAGTATTTATACATATATTCTTTTTACACTTACAAGGTAGCTCTAATCCTTTAGGATATGATACAGCTTTAAAAATACCTTTCTATC…	478	Drovetski, S.V., Aghayan, S.A., Mata, V.A., Lopes, R.J., Mode, N.A., Harvey, J.A. & Voelker, G.	Does the niche breadth or trade-off hypothesis explain the abundance-occupancy relationship in avian Haemosporidia?	Molecular Ecology, 23 (13), 3322-3329 (2014)	XD665737
H1	hTUR2	KJ488576_18	PARUS1	no group	H022	Haemoproteus majoris	Haemoproteus majoris		Russia (west)	Eastern Europe (Russia)	Erithacus rubecula	Passeriformes others (Muscicapidae)	Muscicapidae	Passeriformes	avian	TGGATGGTGTTTTAGATATATGCATGCTACTGGTGCTACATTTGTTTTTATTTTAACATATTTACATATTTTAAGAGGATTAAATTATTCATACTCATATTTACCTTTATCATGGATAACTGGATTAGTAATATTCTTAATTTCTATTGTCACAGCTTTTATGGGTTATGTATTACCTTGGGGTCAAATGAGTTTCTGGGGTGCAACCGTTATTACTAACTTATTATATTTTATACCTGGACTTGTTTCATGGATTTGTGGAGGATATATTATTAGTGATCCAACTTTAAAAAGATTTTTTGTATTACATTTTATATTTCCATTTATAGCTTTATGTATAGTATTTATACATATATTCTTTTTACACTTACAAGGTAGCTCTAATCCTTTAGGATATGA…	505	CTACTGGTGCTACATTTGTTTTTATTTTAACATATTTACATATTTTAAGAGGATTAAATTATTCATACTCATATTTACCTTTATCATGGATAACTGGATTAGTAATATTCTTAATTTCTATTGTCACAGCTTTTATGGGTTATGTATTACCTTGGGGTCAAATGAGTTTCTGGGGTGCAACCGTTATTACTAACTTATTATATTTTATACCTGGACTTGTTTCATGGATTTGTGGAGGATATATTATTAGTGATCCAACTTTAAAAAGATTTTTTGTATTACATTTTATATTTCCATTTATAGCTTTATGTATAGTATTTATACATATATTCTTTTTACACTTACAAGGTAGCTCTAATCCTTTAGGATATGATACAGCTTTAAAAATACCTTTCTATC…	478	Drovetski, S.V., Aghayan, S.A., Mata, V.A., Lopes, R.J., Mode, N.A., Harvey, J.A. & Voelker, G.	Does the niche breadth or trade-off hypothesis explain the abundance-occupancy relationship in avian Haemosporidia?	Molecular Ecology, 23 (13), 3322-3329 (2014)	XD665738
H1	hTUR2	KJ488576_19	PARUS1	no group	H022	Haemoproteus majoris	Haemoproteus majoris		Russia (west)	Eastern Europe (Russia)	Erithacus rubecula	Passeriformes others (Muscicapidae)	Muscicapidae	Passeriformes	avian	TGGATGGTGTTTTAGATATATGCATGCTACTGGTGCTACATTTGTTTTTATTTTAACATATTTACATATTTTAAGAGGATTAAATTATTCATACTCATATTTACCTTTATCATGGATAACTGGATTAGTAATATTCTTAATTTCTATTGTCACAGCTTTTATGGGTTATGTATTACCTTGGGGTCAAATGAGTTTCTGGGGTGCAACCGTTATTACTAACTTATTATATTTTATACCTGGACTTGTTTCATGGATTTGTGGAGGATATATTATTAGTGATCCAACTTTAAAAAGATTTTTTGTATTACATTTTATATTTCCATTTATAGCTTTATGTATAGTATTTATACATATATTCTTTTTACACTTACAAGGTAGCTCTAATCCTTTAGGATATGA…	505	CTACTGGTGCTACATTTGTTTTTATTTTAACATATTTACATATTTTAAGAGGATTAAATTATTCATACTCATATTTACCTTTATCATGGATAACTGGATTAGTAATATTCTTAATTTCTATTGTCACAGCTTTTATGGGTTATGTATTACCTTGGGGTCAAATGAGTTTCTGGGGTGCAACCGTTATTACTAACTTATTATATTTTATACCTGGACTTGTTTCATGGATTTGTGGAGGATATATTATTAGTGATCCAACTTTAAAAAGATTTTTTGTATTACATTTTATATTTCCATTTATAGCTTTATGTATAGTATTTATACATATATTCTTTTTACACTTACAAGGTAGCTCTAATCCTTTAGGATATGATACAGCTTTAAAAATACCTTTCTATC…	478	Drovetski, S.V., Aghayan, S.A., Mata, V.A., Lopes, R.J., Mode, N.A., Harvey, J.A. & Voelker, G.	Does the niche breadth or trade-off hypothesis explain the abundance-occupancy relationship in avian Haemosporidia?	Molecular Ecology, 23 (13), 3322-3329 (2014)	XD665745
H1	hTUR2	KJ488576_20	PARUS1	no group	H022	Haemoproteus majoris	Haemoproteus majoris		Russia (west)	Eastern Europe (Russia)	Erithacus rubecula	Passeriformes others (Muscicapidae)	Muscicapidae	Passeriformes	avian	TGGATGGTGTTTTAGATATATGCATGCTACTGGTGCTACATTTGTTTTTATTTTAACATATTTACATATTTTAAGAGGATTAAATTATTCATACTCATATTTACCTTTATCATGGATAACTGGATTAGTAATATTCTTAATTTCTATTGTCACAGCTTTTATGGGTTATGTATTACCTTGGGGTCAAATGAGTTTCTGGGGTGCAACCGTTATTACTAACTTATTATATTTTATACCTGGACTTGTTTCATGGATTTGTGGAGGATATATTATTAGTGATCCAACTTTAAAAAGATTTTTTGTATTACATTTTATATTTCCATTTATAGCTTTATGTATAGTATTTATACATATATTCTTTTTACACTTACAAGGTAGCTCTAATCCTTTAGGATATGA…	505	CTACTGGTGCTACATTTGTTTTTATTTTAACATATTTACATATTTTAAGAGGATTAAATTATTCATACTCATATTTACCTTTATCATGGATAACTGGATTAGTAATATTCTTAATTTCTATTGTCACAGCTTTTATGGGTTATGTATTACCTTGGGGTCAAATGAGTTTCTGGGGTGCAACCGTTATTACTAACTTATTATATTTTATACCTGGACTTGTTTCATGGATTTGTGGAGGATATATTATTAGTGATCCAACTTTAAAAAGATTTTTTGTATTACATTTTATATTTCCATTTATAGCTTTATGTATAGTATTTATACATATATTCTTTTTACACTTACAAGGTAGCTCTAATCCTTTAGGATATGATACAGCTTTAAAAATACCTTTCTATC…	478	Drovetski, S.V., Aghayan, S.A., Mata, V.A., Lopes, R.J., Mode, N.A., Harvey, J.A. & Voelker, G.	Does the niche breadth or trade-off hypothesis explain the abundance-occupancy relationship in avian Haemosporidia?	Molecular Ecology, 23 (13), 3322-3329 (2014)	XD665746
H1	hTUR2	KJ488576_21	PARUS1	no group	H022	Haemoproteus majoris	Haemoproteus majoris		Russia (west)	Eastern Europe (Russia)	Erithacus rubecula	Passeriformes others (Muscicapidae)	Muscicapidae	Passeriformes	avian	TGGATGGTGTTTTAGATATATGCATGCTACTGGTGCTACATTTGTTTTTATTTTAACATATTTACATATTTTAAGAGGATTAAATTATTCATACTCATATTTACCTTTATCATGGATAACTGGATTAGTAATATTCTTAATTTCTATTGTCACAGCTTTTATGGGTTATGTATTACCTTGGGGTCAAATGAGTTTCTGGGGTGCAACCGTTATTACTAACTTATTATATTTTATACCTGGACTTGTTTCATGGATTTGTGGAGGATATATTATTAGTGATCCAACTTTAAAAAGATTTTTTGTATTACATTTTATATTTCCATTTATAGCTTTATGTATAGTATTTATACATATATTCTTTTTACACTTACAAGGTAGCTCTAATCCTTTAGGATATGA…	505	CTACTGGTGCTACATTTGTTTTTATTTTAACATATTTACATATTTTAAGAGGATTAAATTATTCATACTCATATTTACCTTTATCATGGATAACTGGATTAGTAATATTCTTAATTTCTATTGTCACAGCTTTTATGGGTTATGTATTACCTTGGGGTCAAATGAGTTTCTGGGGTGCAACCGTTATTACTAACTTATTATATTTTATACCTGGACTTGTTTCATGGATTTGTGGAGGATATATTATTAGTGATCCAACTTTAAAAAGATTTTTTGTATTACATTTTATATTTCCATTTATAGCTTTATGTATAGTATTTATACATATATTCTTTTTACACTTACAAGGTAGCTCTAATCCTTTAGGATATGATACAGCTTTAAAAATACCTTTCTATC…	478	Drovetski, S.V., Aghayan, S.A., Mata, V.A., Lopes, R.J., Mode, N.A., Harvey, J.A. & Voelker, G.	Does the niche breadth or trade-off hypothesis explain the abundance-occupancy relationship in avian Haemosporidia?	Molecular Ecology, 23 (13), 3322-3329 (2014)	XD665748
H1	hTUR2	KJ488576_22	PARUS1	no group	H022	Haemoproteus majoris	Haemoproteus majoris		Russia (west)	Eastern Europe (Russia)	Erithacus rubecula	Passeriformes others (Muscicapidae)	Muscicapidae	Passeriformes	avian	TGGATGGTGTTTTAGATATATGCATGCTACTGGTGCTACATTTGTTTTTATTTTAACATATTTACATATTTTAAGAGGATTAAATTATTCATACTCATATTTACCTTTATCATGGATAACTGGATTAGTAATATTCTTAATTTCTATTGTCACAGCTTTTATGGGTTATGTATTACCTTGGGGTCAAATGAGTTTCTGGGGTGCAACCGTTATTACTAACTTATTATATTTTATACCTGGACTTGTTTCATGGATTTGTGGAGGATATATTATTAGTGATCCAACTTTAAAAAGATTTTTTGTATTACATTTTATATTTCCATTTATAGCTTTATGTATAGTATTTATACATATATTCTTTTTACACTTACAAGGTAGCTCTAATCCTTTAGGATATGA…	505	CTACTGGTGCTACATTTGTTTTTATTTTAACATATTTACATATTTTAAGAGGATTAAATTATTCATACTCATATTTACCTTTATCATGGATAACTGGATTAGTAATATTCTTAATTTCTATTGTCACAGCTTTTATGGGTTATGTATTACCTTGGGGTCAAATGAGTTTCTGGGGTGCAACCGTTATTACTAACTTATTATATTTTATACCTGGACTTGTTTCATGGATTTGTGGAGGATATATTATTAGTGATCCAACTTTAAAAAGATTTTTTGTATTACATTTTATATTTCCATTTATAGCTTTATGTATAGTATTTATACATATATTCTTTTTACACTTACAAGGTAGCTCTAATCCTTTAGGATATGATACAGCTTTAAAAATACCTTTCTATC…	478	Drovetski, S.V., Aghayan, S.A., Mata, V.A., Lopes, R.J., Mode, N.A., Harvey, J.A. & Voelker, G.	Does the niche breadth or trade-off hypothesis explain the abundance-occupancy relationship in avian Haemosporidia?	Molecular Ecology, 23 (13), 3322-3329 (2014)	XD665755
H1	hTUR2	KJ488576_23	PARUS1	no group	H022	Haemoproteus majoris	Haemoproteus majoris		Russia (west)	Eastern Europe (Russia)	Erithacus rubecula	Passeriformes others (Muscicapidae)	Muscicapidae	Passeriformes	avian	TGGATGGTGTTTTAGATATATGCATGCTACTGGTGCTACATTTGTTTTTATTTTAACATATTTACATATTTTAAGAGGATTAAATTATTCATACTCATATTTACCTTTATCATGGATAACTGGATTAGTAATATTCTTAATTTCTATTGTCACAGCTTTTATGGGTTATGTATTACCTTGGGGTCAAATGAGTTTCTGGGGTGCAACCGTTATTACTAACTTATTATATTTTATACCTGGACTTGTTTCATGGATTTGTGGAGGATATATTATTAGTGATCCAACTTTAAAAAGATTTTTTGTATTACATTTTATATTTCCATTTATAGCTTTATGTATAGTATTTATACATATATTCTTTTTACACTTACAAGGTAGCTCTAATCCTTTAGGATATGA…	505	CTACTGGTGCTACATTTGTTTTTATTTTAACATATTTACATATTTTAAGAGGATTAAATTATTCATACTCATATTTACCTTTATCATGGATAACTGGATTAGTAATATTCTTAATTTCTATTGTCACAGCTTTTATGGGTTATGTATTACCTTGGGGTCAAATGAGTTTCTGGGGTGCAACCGTTATTACTAACTTATTATATTTTATACCTGGACTTGTTTCATGGATTTGTGGAGGATATATTATTAGTGATCCAACTTTAAAAAGATTTTTTGTATTACATTTTATATTTCCATTTATAGCTTTATGTATAGTATTTATACATATATTCTTTTTACACTTACAAGGTAGCTCTAATCCTTTAGGATATGATACAGCTTTAAAAATACCTTTCTATC…	478	Drovetski, S.V., Aghayan, S.A., Mata, V.A., Lopes, R.J., Mode, N.A., Harvey, J.A. & Voelker, G.	Does the niche breadth or trade-off hypothesis explain the abundance-occupancy relationship in avian Haemosporidia?	Molecular Ecology, 23 (13), 3322-3329 (2014)	XD665756
H1	hTUR2	KJ488576_24	PARUS1	no group	H022	Haemoproteus majoris	Haemoproteus majoris		Russia (west)	Eastern Europe (Russia)	Erithacus rubecula	Passeriformes others (Muscicapidae)	Muscicapidae	Passeriformes	avian	TGGATGGTGTTTTAGATATATGCATGCTACTGGTGCTACATTTGTTTTTATTTTAACATATTTACATATTTTAAGAGGATTAAATTATTCATACTCATATTTACCTTTATCATGGATAACTGGATTAGTAATATTCTTAATTTCTATTGTCACAGCTTTTATGGGTTATGTATTACCTTGGGGTCAAATGAGTTTCTGGGGTGCAACCGTTATTACTAACTTATTATATTTTATACCTGGACTTGTTTCATGGATTTGTGGAGGATATATTATTAGTGATCCAACTTTAAAAAGATTTTTTGTATTACATTTTATATTTCCATTTATAGCTTTATGTATAGTATTTATACATATATTCTTTTTACACTTACAAGGTAGCTCTAATCCTTTAGGATATGA…	505	CTACTGGTGCTACATTTGTTTTTATTTTAACATATTTACATATTTTAAGAGGATTAAATTATTCATACTCATATTTACCTTTATCATGGATAACTGGATTAGTAATATTCTTAATTTCTATTGTCACAGCTTTTATGGGTTATGTATTACCTTGGGGTCAAATGAGTTTCTGGGGTGCAACCGTTATTACTAACTTATTATATTTTATACCTGGACTTGTTTCATGGATTTGTGGAGGATATATTATTAGTGATCCAACTTTAAAAAGATTTTTTGTATTACATTTTATATTTCCATTTATAGCTTTATGTATAGTATTTATACATATATTCTTTTTACACTTACAAGGTAGCTCTAATCCTTTAGGATATGATACAGCTTTAAAAATACCTTTCTATC…	478	Drovetski, S.V., Aghayan, S.A., Mata, V.A., Lopes, R.J., Mode, N.A., Harvey, J.A. & Voelker, G.	Does the niche breadth or trade-off hypothesis explain the abundance-occupancy relationship in avian Haemosporidia?	Molecular Ecology, 23 (13), 3322-3329 (2014)	XD665757
H1	hTUR2	KJ488576_25	PARUS1	no group	H022	Haemoproteus majoris	Haemoproteus majoris		Russia (west)	Eastern Europe (Russia)	Erithacus rubecula	Passeriformes others (Muscicapidae)	Muscicapidae	Passeriformes	avian	TGGATGGTGTTTTAGATATATGCATGCTACTGGTGCTACATTTGTTTTTATTTTAACATATTTACATATTTTAAGAGGATTAAATTATTCATACTCATATTTACCTTTATCATGGATAACTGGATTAGTAATATTCTTAATTTCTATTGTCACAGCTTTTATGGGTTATGTATTACCTTGGGGTCAAATGAGTTTCTGGGGTGCAACCGTTATTACTAACTTATTATATTTTATACCTGGACTTGTTTCATGGATTTGTGGAGGATATATTATTAGTGATCCAACTTTAAAAAGATTTTTTGTATTACATTTTATATTTCCATTTATAGCTTTATGTATAGTATTTATACATATATTCTTTTTACACTTACAAGGTAGCTCTAATCCTTTAGGATATGA…	505	CTACTGGTGCTACATTTGTTTTTATTTTAACATATTTACATATTTTAAGAGGATTAAATTATTCATACTCATATTTACCTTTATCATGGATAACTGGATTAGTAATATTCTTAATTTCTATTGTCACAGCTTTTATGGGTTATGTATTACCTTGGGGTCAAATGAGTTTCTGGGGTGCAACCGTTATTACTAACTTATTATATTTTATACCTGGACTTGTTTCATGGATTTGTGGAGGATATATTATTAGTGATCCAACTTTAAAAAGATTTTTTGTATTACATTTTATATTTCCATTTATAGCTTTATGTATAGTATTTATACATATATTCTTTTTACACTTACAAGGTAGCTCTAATCCTTTAGGATATGATACAGCTTTAAAAATACCTTTCTATC…	478	Drovetski, S.V., Aghayan, S.A., Mata, V.A., Lopes, R.J., Mode, N.A., Harvey, J.A. & Voelker, G.	Does the niche breadth or trade-off hypothesis explain the abundance-occupancy relationship in avian Haemosporidia?	Molecular Ecology, 23 (13), 3322-3329 (2014)	XD665760
H1	hTUR2	KJ488576_26	PARUS1	no group	H022	Haemoproteus majoris	Haemoproteus majoris		Russia (west)	Eastern Europe (Russia)	Erithacus rubecula	Passeriformes others (Muscicapidae)	Muscicapidae	Passeriformes	avian	TGGATGGTGTTTTAGATATATGCATGCTACTGGTGCTACATTTGTTTTTATTTTAACATATTTACATATTTTAAGAGGATTAAATTATTCATACTCATATTTACCTTTATCATGGATAACTGGATTAGTAATATTCTTAATTTCTATTGTCACAGCTTTTATGGGTTATGTATTACCTTGGGGTCAAATGAGTTTCTGGGGTGCAACCGTTATTACTAACTTATTATATTTTATACCTGGACTTGTTTCATGGATTTGTGGAGGATATATTATTAGTGATCCAACTTTAAAAAGATTTTTTGTATTACATTTTATATTTCCATTTATAGCTTTATGTATAGTATTTATACATATATTCTTTTTACACTTACAAGGTAGCTCTAATCCTTTAGGATATGA…	505	CTACTGGTGCTACATTTGTTTTTATTTTAACATATTTACATATTTTAAGAGGATTAAATTATTCATACTCATATTTACCTTTATCATGGATAACTGGATTAGTAATATTCTTAATTTCTATTGTCACAGCTTTTATGGGTTATGTATTACCTTGGGGTCAAATGAGTTTCTGGGGTGCAACCGTTATTACTAACTTATTATATTTTATACCTGGACTTGTTTCATGGATTTGTGGAGGATATATTATTAGTGATCCAACTTTAAAAAGATTTTTTGTATTACATTTTATATTTCCATTTATAGCTTTATGTATAGTATTTATACATATATTCTTTTTACACTTACAAGGTAGCTCTAATCCTTTAGGATATGATACAGCTTTAAAAATACCTTTCTATC…	478	Drovetski, S.V., Aghayan, S.A., Mata, V.A., Lopes, R.J., Mode, N.A., Harvey, J.A. & Voelker, G.	Does the niche breadth or trade-off hypothesis explain the abundance-occupancy relationship in avian Haemosporidia?	Molecular Ecology, 23 (13), 3322-3329 (2014)	XD665764
H1	hTUR2	KJ488576_27	PARUS1	no group	H022	Haemoproteus majoris	Haemoproteus majoris		Russia (west)	Eastern Europe (Russia)	Erithacus rubecula	Passeriformes others (Muscicapidae)	Muscicapidae	Passeriformes	avian	TGGATGGTGTTTTAGATATATGCATGCTACTGGTGCTACATTTGTTTTTATTTTAACATATTTACATATTTTAAGAGGATTAAATTATTCATACTCATATTTACCTTTATCATGGATAACTGGATTAGTAATATTCTTAATTTCTATTGTCACAGCTTTTATGGGTTATGTATTACCTTGGGGTCAAATGAGTTTCTGGGGTGCAACCGTTATTACTAACTTATTATATTTTATACCTGGACTTGTTTCATGGATTTGTGGAGGATATATTATTAGTGATCCAACTTTAAAAAGATTTTTTGTATTACATTTTATATTTCCATTTATAGCTTTATGTATAGTATTTATACATATATTCTTTTTACACTTACAAGGTAGCTCTAATCCTTTAGGATATGA…	505	CTACTGGTGCTACATTTGTTTTTATTTTAACATATTTACATATTTTAAGAGGATTAAATTATTCATACTCATATTTACCTTTATCATGGATAACTGGATTAGTAATATTCTTAATTTCTATTGTCACAGCTTTTATGGGTTATGTATTACCTTGGGGTCAAATGAGTTTCTGGGGTGCAACCGTTATTACTAACTTATTATATTTTATACCTGGACTTGTTTCATGGATTTGTGGAGGATATATTATTAGTGATCCAACTTTAAAAAGATTTTTTGTATTACATTTTATATTTCCATTTATAGCTTTATGTATAGTATTTATACATATATTCTTTTTACACTTACAAGGTAGCTCTAATCCTTTAGGATATGATACAGCTTTAAAAATACCTTTCTATC…	478	Drovetski, S.V., Aghayan, S.A., Mata, V.A., Lopes, R.J., Mode, N.A., Harvey, J.A. & Voelker, G.	Does the niche breadth or trade-off hypothesis explain the abundance-occupancy relationship in avian Haemosporidia?	Molecular Ecology, 23 (13), 3322-3329 (2014)	XD665765
H1	hTUR2	KJ488576_28	PARUS1	no group	H022	Haemoproteus majoris	Haemoproteus majoris		Russia (west)	Eastern Europe (Russia)	Erithacus rubecula	Passeriformes others (Muscicapidae)	Muscicapidae	Passeriformes	avian	TGGATGGTGTTTTAGATATATGCATGCTACTGGTGCTACATTTGTTTTTATTTTAACATATTTACATATTTTAAGAGGATTAAATTATTCATACTCATATTTACCTTTATCATGGATAACTGGATTAGTAATATTCTTAATTTCTATTGTCACAGCTTTTATGGGTTATGTATTACCTTGGGGTCAAATGAGTTTCTGGGGTGCAACCGTTATTACTAACTTATTATATTTTATACCTGGACTTGTTTCATGGATTTGTGGAGGATATATTATTAGTGATCCAACTTTAAAAAGATTTTTTGTATTACATTTTATATTTCCATTTATAGCTTTATGTATAGTATTTATACATATATTCTTTTTACACTTACAAGGTAGCTCTAATCCTTTAGGATATGA…	505	CTACTGGTGCTACATTTGTTTTTATTTTAACATATTTACATATTTTAAGAGGATTAAATTATTCATACTCATATTTACCTTTATCATGGATAACTGGATTAGTAATATTCTTAATTTCTATTGTCACAGCTTTTATGGGTTATGTATTACCTTGGGGTCAAATGAGTTTCTGGGGTGCAACCGTTATTACTAACTTATTATATTTTATACCTGGACTTGTTTCATGGATTTGTGGAGGATATATTATTAGTGATCCAACTTTAAAAAGATTTTTTGTATTACATTTTATATTTCCATTTATAGCTTTATGTATAGTATTTATACATATATTCTTTTTACACTTACAAGGTAGCTCTAATCCTTTAGGATATGATACAGCTTTAAAAATACCTTTCTATC…	478	Drovetski, S.V., Aghayan, S.A., Mata, V.A., Lopes, R.J., Mode, N.A., Harvey, J.A. & Voelker, G.	Does the niche breadth or trade-off hypothesis explain the abundance-occupancy relationship in avian Haemosporidia?	Molecular Ecology, 23 (13), 3322-3329 (2014)	XD665774
H1	hTUR2	KJ488576_29	PARUS1	no group	H022	Haemoproteus majoris	Haemoproteus majoris		Russia (west)	Eastern Europe (Russia)	Erithacus rubecula	Passeriformes others (Muscicapidae)	Muscicapidae	Passeriformes	avian	TGGATGGTGTTTTAGATATATGCATGCTACTGGTGCTACATTTGTTTTTATTTTAACATATTTACATATTTTAAGAGGATTAAATTATTCATACTCATATTTACCTTTATCATGGATAACTGGATTAGTAATATTCTTAATTTCTATTGTCACAGCTTTTATGGGTTATGTATTACCTTGGGGTCAAATGAGTTTCTGGGGTGCAACCGTTATTACTAACTTATTATATTTTATACCTGGACTTGTTTCATGGATTTGTGGAGGATATATTATTAGTGATCCAACTTTAAAAAGATTTTTTGTATTACATTTTATATTTCCATTTATAGCTTTATGTATAGTATTTATACATATATTCTTTTTACACTTACAAGGTAGCTCTAATCCTTTAGGATATGA…	505	CTACTGGTGCTACATTTGTTTTTATTTTAACATATTTACATATTTTAAGAGGATTAAATTATTCATACTCATATTTACCTTTATCATGGATAACTGGATTAGTAATATTCTTAATTTCTATTGTCACAGCTTTTATGGGTTATGTATTACCTTGGGGTCAAATGAGTTTCTGGGGTGCAACCGTTATTACTAACTTATTATATTTTATACCTGGACTTGTTTCATGGATTTGTGGAGGATATATTATTAGTGATCCAACTTTAAAAAGATTTTTTGTATTACATTTTATATTTCCATTTATAGCTTTATGTATAGTATTTATACATATATTCTTTTTACACTTACAAGGTAGCTCTAATCCTTTAGGATATGATACAGCTTTAAAAATACCTTTCTATC…	478	Drovetski, S.V., Aghayan, S.A., Mata, V.A., Lopes, R.J., Mode, N.A., Harvey, J.A. & Voelker, G.	Does the niche breadth or trade-off hypothesis explain the abundance-occupancy relationship in avian Haemosporidia?	Molecular Ecology, 23 (13), 3322-3329 (2014)	XD665776
H1	hTUR2	KJ488576_30	PARUS1	no group	H022	Haemoproteus majoris	Haemoproteus majoris		Armenia	Western Asia (Middle East)	Hirundo rustica	Passeriformes others	Hirundinidae	Passeriformes	avian	TGGATGGTGTTTTAGATATATGCATGCTACTGGTGCTACATTTGTTTTTATTTTAACATATTTACATATTTTAAGAGGATTAAATTATTCATACTCATATTTACCTTTATCATGGATAACTGGATTAGTAATATTCTTAATTTCTATTGTCACAGCTTTTATGGGTTATGTATTACCTTGGGGTCAAATGAGTTTCTGGGGTGCAACCGTTATTACTAACTTATTATATTTTATACCTGGACTTGTTTCATGGATTTGTGGAGGATATATTATTAGTGATCCAACTTTAAAAAGATTTTTTGTATTACATTTTATATTTCCATTTATAGCTTTATGTATAGTATTTATACATATATTCTTTTTACACTTACAAGGTAGCTCTAATCCTTTAGGATATGA…	505	CTACTGGTGCTACATTTGTTTTTATTTTAACATATTTACATATTTTAAGAGGATTAAATTATTCATACTCATATTTACCTTTATCATGGATAACTGGATTAGTAATATTCTTAATTTCTATTGTCACAGCTTTTATGGGTTATGTATTACCTTGGGGTCAAATGAGTTTCTGGGGTGCAACCGTTATTACTAACTTATTATATTTTATACCTGGACTTGTTTCATGGATTTGTGGAGGATATATTATTAGTGATCCAACTTTAAAAAGATTTTTTGTATTACATTTTATATTTCCATTTATAGCTTTATGTATAGTATTTATACATATATTCTTTTTACACTTACAAGGTAGCTCTAATCCTTTAGGATATGATACAGCTTTAAAAATACCTTTCTATC…	478	Drovetski, S.V., Aghayan, S.A., Mata, V.A., Lopes, R.J., Mode, N.A., Harvey, J.A. & Voelker, G.	Does the niche breadth or trade-off hypothesis explain the abundance-occupancy relationship in avian Haemosporidia?	Molecular Ecology, 23 (13), 3322-3329 (2014)	MR1049
H1	hTUR2	KJ488576_31	PARUS1	no group	H022	Haemoproteus majoris	Haemoproteus majoris		Armenia	Western Asia (Middle East)	Parus major	Passeriformes others (Paridae)	Paridae	Passeriformes	avian	TGGATGGTGTTTTAGATATATGCATGCTACTGGTGCTACATTTGTTTTTATTTTAACATATTTACATATTTTAAGAGGATTAAATTATTCATACTCATATTTACCTTTATCATGGATAACTGGATTAGTAATATTCTTAATTTCTATTGTCACAGCTTTTATGGGTTATGTATTACCTTGGGGTCAAATGAGTTTCTGGGGTGCAACCGTTATTACTAACTTATTATATTTTATACCTGGACTTGTTTCATGGATTTGTGGAGGATATATTATTAGTGATCCAACTTTAAAAAGATTTTTTGTATTACATTTTATATTTCCATTTATAGCTTTATGTATAGTATTTATACATATATTCTTTTTACACTTACAAGGTAGCTCTAATCCTTTAGGATATGA…	505	CTACTGGTGCTACATTTGTTTTTATTTTAACATATTTACATATTTTAAGAGGATTAAATTATTCATACTCATATTTACCTTTATCATGGATAACTGGATTAGTAATATTCTTAATTTCTATTGTCACAGCTTTTATGGGTTATGTATTACCTTGGGGTCAAATGAGTTTCTGGGGTGCAACCGTTATTACTAACTTATTATATTTTATACCTGGACTTGTTTCATGGATTTGTGGAGGATATATTATTAGTGATCCAACTTTAAAAAGATTTTTTGTATTACATTTTATATTTCCATTTATAGCTTTATGTATAGTATTTATACATATATTCTTTTTACACTTACAAGGTAGCTCTAATCCTTTAGGATATGATACAGCTTTAAAAATACCTTTCTATC…	478	Drovetski, S.V., Aghayan, S.A., Mata, V.A., Lopes, R.J., Mode, N.A., Harvey, J.A. & Voelker, G.	Does the niche breadth or trade-off hypothesis explain the abundance-occupancy relationship in avian Haemosporidia?	Molecular Ecology, 23 (13), 3322-3329 (2014)	A285892
H1	hTUR2	KJ488576_32	PARUS1	no group	H022	Haemoproteus majoris	Haemoproteus majoris		Armenia	Western Asia (Middle East)	Parus major	Passeriformes others (Paridae)	Paridae	Passeriformes	avian	TGGATGGTGTTTTAGATATATGCATGCTACTGGTGCTACATTTGTTTTTATTTTAACATATTTACATATTTTAAGAGGATTAAATTATTCATACTCATATTTACCTTTATCATGGATAACTGGATTAGTAATATTCTTAATTTCTATTGTCACAGCTTTTATGGGTTATGTATTACCTTGGGGTCAAATGAGTTTCTGGGGTGCAACCGTTATTACTAACTTATTATATTTTATACCTGGACTTGTTTCATGGATTTGTGGAGGATATATTATTAGTGATCCAACTTTAAAAAGATTTTTTGTATTACATTTTATATTTCCATTTATAGCTTTATGTATAGTATTTATACATATATTCTTTTTACACTTACAAGGTAGCTCTAATCCTTTAGGATATGA…	505	CTACTGGTGCTACATTTGTTTTTATTTTAACATATTTACATATTTTAAGAGGATTAAATTATTCATACTCATATTTACCTTTATCATGGATAACTGGATTAGTAATATTCTTAATTTCTATTGTCACAGCTTTTATGGGTTATGTATTACCTTGGGGTCAAATGAGTTTCTGGGGTGCAACCGTTATTACTAACTTATTATATTTTATACCTGGACTTGTTTCATGGATTTGTGGAGGATATATTATTAGTGATCCAACTTTAAAAAGATTTTTTGTATTACATTTTATATTTCCATTTATAGCTTTATGTATAGTATTTATACATATATTCTTTTTACACTTACAAGGTAGCTCTAATCCTTTAGGATATGATACAGCTTTAAAAATACCTTTCTATC…	478	Drovetski, S.V., Aghayan, S.A., Mata, V.A., Lopes, R.J., Mode, N.A., Harvey, J.A. & Voelker, G.	Does the niche breadth or trade-off hypothesis explain the abundance-occupancy relationship in avian Haemosporidia?	Molecular Ecology, 23 (13), 3322-3329 (2014)	MR0965
H1	hTUR2	KJ488576_33	PARUS1	no group	H022	Haemoproteus majoris	Haemoproteus majoris		Armenia	Western Asia (Middle East)	Parus major	Passeriformes others (Paridae)	Paridae	Passeriformes	avian	TGGATGGTGTTTTAGATATATGCATGCTACTGGTGCTACATTTGTTTTTATTTTAACATATTTACATATTTTAAGAGGATTAAATTATTCATACTCATATTTACCTTTATCATGGATAACTGGATTAGTAATATTCTTAATTTCTATTGTCACAGCTTTTATGGGTTATGTATTACCTTGGGGTCAAATGAGTTTCTGGGGTGCAACCGTTATTACTAACTTATTATATTTTATACCTGGACTTGTTTCATGGATTTGTGGAGGATATATTATTAGTGATCCAACTTTAAAAAGATTTTTTGTATTACATTTTATATTTCCATTTATAGCTTTATGTATAGTATTTATACATATATTCTTTTTACACTTACAAGGTAGCTCTAATCCTTTAGGATATGA…	505	CTACTGGTGCTACATTTGTTTTTATTTTAACATATTTACATATTTTAAGAGGATTAAATTATTCATACTCATATTTACCTTTATCATGGATAACTGGATTAGTAATATTCTTAATTTCTATTGTCACAGCTTTTATGGGTTATGTATTACCTTGGGGTCAAATGAGTTTCTGGGGTGCAACCGTTATTACTAACTTATTATATTTTATACCTGGACTTGTTTCATGGATTTGTGGAGGATATATTATTAGTGATCCAACTTTAAAAAGATTTTTTGTATTACATTTTATATTTCCATTTATAGCTTTATGTATAGTATTTATACATATATTCTTTTTACACTTACAAGGTAGCTCTAATCCTTTAGGATATGATACAGCTTTAAAAATACCTTTCTATC…	478	Drovetski, S.V., Aghayan, S.A., Mata, V.A., Lopes, R.J., Mode, N.A., Harvey, J.A. & Voelker, G.	Does the niche breadth or trade-off hypothesis explain the abundance-occupancy relationship in avian Haemosporidia?	Molecular Ecology, 23 (13), 3322-3329 (2014)	MR0999
H1	hTUR2	KJ488576_34	PARUS1	no group	H022	Haemoproteus majoris	Haemoproteus majoris		Portugal	Western Europe	Parus major	Passeriformes others (Paridae)	Paridae	Passeriformes	avian	TGGATGGTGTTTTAGATATATGCATGCTACTGGTGCTACATTTGTTTTTATTTTAACATATTTACATATTTTAAGAGGATTAAATTATTCATACTCATATTTACCTTTATCATGGATAACTGGATTAGTAATATTCTTAATTTCTATTGTCACAGCTTTTATGGGTTATGTATTACCTTGGGGTCAAATGAGTTTCTGGGGTGCAACCGTTATTACTAACTTATTATATTTTATACCTGGACTTGTTTCATGGATTTGTGGAGGATATATTATTAGTGATCCAACTTTAAAAAGATTTTTTGTATTACATTTTATATTTCCATTTATAGCTTTATGTATAGTATTTATACATATATTCTTTTTACACTTACAAGGTAGCTCTAATCCTTTAGGATATGA…	505	CTACTGGTGCTACATTTGTTTTTATTTTAACATATTTACATATTTTAAGAGGATTAAATTATTCATACTCATATTTACCTTTATCATGGATAACTGGATTAGTAATATTCTTAATTTCTATTGTCACAGCTTTTATGGGTTATGTATTACCTTGGGGTCAAATGAGTTTCTGGGGTGCAACCGTTATTACTAACTTATTATATTTTATACCTGGACTTGTTTCATGGATTTGTGGAGGATATATTATTAGTGATCCAACTTTAAAAAGATTTTTTGTATTACATTTTATATTTCCATTTATAGCTTTATGTATAGTATTTATACATATATTCTTTTTACACTTACAAGGTAGCTCTAATCCTTTAGGATATGATACAGCTTTAAAAATACCTTTCTATC…	478	Drovetski, S.V., Aghayan, S.A., Mata, V.A., Lopes, R.J., Mode, N.A., Harvey, J.A. & Voelker, G.	Does the niche breadth or trade-off hypothesis explain the abundance-occupancy relationship in avian Haemosporidia?	Molecular Ecology, 23 (13), 3322-3329 (2014)	C54741
H1	hTUR2	KJ488576_35	PARUS1	no group	H022	Haemoproteus majoris	Haemoproteus majoris		Portugal	Western Europe	Parus major	Passeriformes others (Paridae)	Paridae	Passeriformes	avian	TGGATGGTGTTTTAGATATATGCATGCTACTGGTGCTACATTTGTTTTTATTTTAACATATTTACATATTTTAAGAGGATTAAATTATTCATACTCATATTTACCTTTATCATGGATAACTGGATTAGTAATATTCTTAATTTCTATTGTCACAGCTTTTATGGGTTATGTATTACCTTGGGGTCAAATGAGTTTCTGGGGTGCAACCGTTATTACTAACTTATTATATTTTATACCTGGACTTGTTTCATGGATTTGTGGAGGATATATTATTAGTGATCCAACTTTAAAAAGATTTTTTGTATTACATTTTATATTTCCATTTATAGCTTTATGTATAGTATTTATACATATATTCTTTTTACACTTACAAGGTAGCTCTAATCCTTTAGGATATGA…	505	CTACTGGTGCTACATTTGTTTTTATTTTAACATATTTACATATTTTAAGAGGATTAAATTATTCATACTCATATTTACCTTTATCATGGATAACTGGATTAGTAATATTCTTAATTTCTATTGTCACAGCTTTTATGGGTTATGTATTACCTTGGGGTCAAATGAGTTTCTGGGGTGCAACCGTTATTACTAACTTATTATATTTTATACCTGGACTTGTTTCATGGATTTGTGGAGGATATATTATTAGTGATCCAACTTTAAAAAGATTTTTTGTATTACATTTTATATTTCCATTTATAGCTTTATGTATAGTATTTATACATATATTCTTTTTACACTTACAAGGTAGCTCTAATCCTTTAGGATATGATACAGCTTTAAAAATACCTTTCTATC…	478	Drovetski, S.V., Aghayan, S.A., Mata, V.A., Lopes, R.J., Mode, N.A., Harvey, J.A. & Voelker, G.	Does the niche breadth or trade-off hypothesis explain the abundance-occupancy relationship in avian Haemosporidia?	Molecular Ecology, 23 (13), 3322-3329 (2014)	C72091
H1	hTUR2	KJ488576_36	PARUS1	no group	H022	Haemoproteus majoris	Haemoproteus majoris		Russia (west)	Eastern Europe (Russia)	Parus major	Passeriformes others (Paridae)	Paridae	Passeriformes	avian	TGGATGGTGTTTTAGATATATGCATGCTACTGGTGCTACATTTGTTTTTATTTTAACATATTTACATATTTTAAGAGGATTAAATTATTCATACTCATATTTACCTTTATCATGGATAACTGGATTAGTAATATTCTTAATTTCTATTGTCACAGCTTTTATGGGTTATGTATTACCTTGGGGTCAAATGAGTTTCTGGGGTGCAACCGTTATTACTAACTTATTATATTTTATACCTGGACTTGTTTCATGGATTTGTGGAGGATATATTATTAGTGATCCAACTTTAAAAAGATTTTTTGTATTACATTTTATATTTCCATTTATAGCTTTATGTATAGTATTTATACATATATTCTTTTTACACTTACAAGGTAGCTCTAATCCTTTAGGATATGA…	505	CTACTGGTGCTACATTTGTTTTTATTTTAACATATTTACATATTTTAAGAGGATTAAATTATTCATACTCATATTTACCTTTATCATGGATAACTGGATTAGTAATATTCTTAATTTCTATTGTCACAGCTTTTATGGGTTATGTATTACCTTGGGGTCAAATGAGTTTCTGGGGTGCAACCGTTATTACTAACTTATTATATTTTATACCTGGACTTGTTTCATGGATTTGTGGAGGATATATTATTAGTGATCCAACTTTAAAAAGATTTTTTGTATTACATTTTATATTTCCATTTATAGCTTTATGTATAGTATTTATACATATATTCTTTTTACACTTACAAGGTAGCTCTAATCCTTTAGGATATGATACAGCTTTAAAAATACCTTTCTATC…	478	Drovetski, S.V., Aghayan, S.A., Mata, V.A., Lopes, R.J., Mode, N.A., Harvey, J.A. & Voelker, G.	Does the niche breadth or trade-off hypothesis explain the abundance-occupancy relationship in avian Haemosporidia?	Molecular Ecology, 23 (13), 3322-3329 (2014)	LYV073
H1	hTUR2	KJ488576_37	PARUS1	no group	H022	Haemoproteus majoris	Haemoproteus majoris		Russia (west)	Eastern Europe (Russia)	Parus major	Passeriformes others (Paridae)	Paridae	Passeriformes	avian	TGGATGGTGTTTTAGATATATGCATGCTACTGGTGCTACATTTGTTTTTATTTTAACATATTTACATATTTTAAGAGGATTAAATTATTCATACTCATATTTACCTTTATCATGGATAACTGGATTAGTAATATTCTTAATTTCTATTGTCACAGCTTTTATGGGTTATGTATTACCTTGGGGTCAAATGAGTTTCTGGGGTGCAACCGTTATTACTAACTTATTATATTTTATACCTGGACTTGTTTCATGGATTTGTGGAGGATATATTATTAGTGATCCAACTTTAAAAAGATTTTTTGTATTACATTTTATATTTCCATTTATAGCTTTATGTATAGTATTTATACATATATTCTTTTTACACTTACAAGGTAGCTCTAATCCTTTAGGATATGA…	505	CTACTGGTGCTACATTTGTTTTTATTTTAACATATTTACATATTTTAAGAGGATTAAATTATTCATACTCATATTTACCTTTATCATGGATAACTGGATTAGTAATATTCTTAATTTCTATTGTCACAGCTTTTATGGGTTATGTATTACCTTGGGGTCAAATGAGTTTCTGGGGTGCAACCGTTATTACTAACTTATTATATTTTATACCTGGACTTGTTTCATGGATTTGTGGAGGATATATTATTAGTGATCCAACTTTAAAAAGATTTTTTGTATTACATTTTATATTTCCATTTATAGCTTTATGTATAGTATTTATACATATATTCTTTTTACACTTACAAGGTAGCTCTAATCCTTTAGGATATGATACAGCTTTAAAAATACCTTTCTATC…	478	Drovetski, S.V., Aghayan, S.A., Mata, V.A., Lopes, R.J., Mode, N.A., Harvey, J.A. & Voelker, G.	Does the niche breadth or trade-off hypothesis explain the abundance-occupancy relationship in avian Haemosporidia?	Molecular Ecology, 23 (13), 3322-3329 (2014)	LYV087
H1	hTUR2	KJ488576_38	PARUS1	no group	H022	Haemoproteus majoris	Haemoproteus majoris		Russia (west)	Eastern Europe (Russia)	Parus major	Passeriformes others (Paridae)	Paridae	Passeriformes	avian	TGGATGGTGTTTTAGATATATGCATGCTACTGGTGCTACATTTGTTTTTATTTTAACATATTTACATATTTTAAGAGGATTAAATTATTCATACTCATATTTACCTTTATCATGGATAACTGGATTAGTAATATTCTTAATTTCTATTGTCACAGCTTTTATGGGTTATGTATTACCTTGGGGTCAAATGAGTTTCTGGGGTGCAACCGTTATTACTAACTTATTATATTTTATACCTGGACTTGTTTCATGGATTTGTGGAGGATATATTATTAGTGATCCAACTTTAAAAAGATTTTTTGTATTACATTTTATATTTCCATTTATAGCTTTATGTATAGTATTTATACATATATTCTTTTTACACTTACAAGGTAGCTCTAATCCTTTAGGATATGA…	505	CTACTGGTGCTACATTTGTTTTTATTTTAACATATTTACATATTTTAAGAGGATTAAATTATTCATACTCATATTTACCTTTATCATGGATAACTGGATTAGTAATATTCTTAATTTCTATTGTCACAGCTTTTATGGGTTATGTATTACCTTGGGGTCAAATGAGTTTCTGGGGTGCAACCGTTATTACTAACTTATTATATTTTATACCTGGACTTGTTTCATGGATTTGTGGAGGATATATTATTAGTGATCCAACTTTAAAAAGATTTTTTGTATTACATTTTATATTTCCATTTATAGCTTTATGTATAGTATTTATACATATATTCTTTTTACACTTACAAGGTAGCTCTAATCCTTTAGGATATGATACAGCTTTAAAAATACCTTTCTATC…	478	Drovetski, S.V., Aghayan, S.A., Mata, V.A., Lopes, R.J., Mode, N.A., Harvey, J.A. & Voelker, G.	Does the niche breadth or trade-off hypothesis explain the abundance-occupancy relationship in avian Haemosporidia?	Molecular Ecology, 23 (13), 3322-3329 (2014)	LYV130
H1	hTUR2	KJ488576_39	PARUS1	no group	H022	Haemoproteus majoris	Haemoproteus majoris		Russia (west)	Eastern Europe (Russia)	Parus major	Passeriformes others (Paridae)	Paridae	Passeriformes	avian	TGGATGGTGTTTTAGATATATGCATGCTACTGGTGCTACATTTGTTTTTATTTTAACATATTTACATATTTTAAGAGGATTAAATTATTCATACTCATATTTACCTTTATCATGGATAACTGGATTAGTAATATTCTTAATTTCTATTGTCACAGCTTTTATGGGTTATGTATTACCTTGGGGTCAAATGAGTTTCTGGGGTGCAACCGTTATTACTAACTTATTATATTTTATACCTGGACTTGTTTCATGGATTTGTGGAGGATATATTATTAGTGATCCAACTTTAAAAAGATTTTTTGTATTACATTTTATATTTCCATTTATAGCTTTATGTATAGTATTTATACATATATTCTTTTTACACTTACAAGGTAGCTCTAATCCTTTAGGATATGA…	505	CTACTGGTGCTACATTTGTTTTTATTTTAACATATTTACATATTTTAAGAGGATTAAATTATTCATACTCATATTTACCTTTATCATGGATAACTGGATTAGTAATATTCTTAATTTCTATTGTCACAGCTTTTATGGGTTATGTATTACCTTGGGGTCAAATGAGTTTCTGGGGTGCAACCGTTATTACTAACTTATTATATTTTATACCTGGACTTGTTTCATGGATTTGTGGAGGATATATTATTAGTGATCCAACTTTAAAAAGATTTTTTGTATTACATTTTATATTTCCATTTATAGCTTTATGTATAGTATTTATACATATATTCTTTTTACACTTACAAGGTAGCTCTAATCCTTTAGGATATGATACAGCTTTAAAAATACCTTTCTATC…	478	Drovetski, S.V., Aghayan, S.A., Mata, V.A., Lopes, R.J., Mode, N.A., Harvey, J.A. & Voelker, G.	Does the niche breadth or trade-off hypothesis explain the abundance-occupancy relationship in avian Haemosporidia?	Molecular Ecology, 23 (13), 3322-3329 (2014)	XD665731
H1	hTUR2	KJ488576_40	PARUS1	no group	H022	Haemoproteus majoris	Haemoproteus majoris		Russia (west)	Eastern Europe (Russia)	Parus major	Passeriformes others (Paridae)	Paridae	Passeriformes	avian	TGGATGGTGTTTTAGATATATGCATGCTACTGGTGCTACATTTGTTTTTATTTTAACATATTTACATATTTTAAGAGGATTAAATTATTCATACTCATATTTACCTTTATCATGGATAACTGGATTAGTAATATTCTTAATTTCTATTGTCACAGCTTTTATGGGTTATGTATTACCTTGGGGTCAAATGAGTTTCTGGGGTGCAACCGTTATTACTAACTTATTATATTTTATACCTGGACTTGTTTCATGGATTTGTGGAGGATATATTATTAGTGATCCAACTTTAAAAAGATTTTTTGTATTACATTTTATATTTCCATTTATAGCTTTATGTATAGTATTTATACATATATTCTTTTTACACTTACAAGGTAGCTCTAATCCTTTAGGATATGA…	505	CTACTGGTGCTACATTTGTTTTTATTTTAACATATTTACATATTTTAAGAGGATTAAATTATTCATACTCATATTTACCTTTATCATGGATAACTGGATTAGTAATATTCTTAATTTCTATTGTCACAGCTTTTATGGGTTATGTATTACCTTGGGGTCAAATGAGTTTCTGGGGTGCAACCGTTATTACTAACTTATTATATTTTATACCTGGACTTGTTTCATGGATTTGTGGAGGATATATTATTAGTGATCCAACTTTAAAAAGATTTTTTGTATTACATTTTATATTTCCATTTATAGCTTTATGTATAGTATTTATACATATATTCTTTTTACACTTACAAGGTAGCTCTAATCCTTTAGGATATGATACAGCTTTAAAAATACCTTTCTATC…	478	Drovetski, S.V., Aghayan, S.A., Mata, V.A., Lopes, R.J., Mode, N.A., Harvey, J.A. & Voelker, G.	Does the niche breadth or trade-off hypothesis explain the abundance-occupancy relationship in avian Haemosporidia?	Molecular Ecology, 23 (13), 3322-3329 (2014)	XD665734
H1	hTUR2	KJ488576_41	PARUS1	no group	H022	Haemoproteus majoris	Haemoproteus majoris		Russia (west)	Eastern Europe (Russia)	Parus major	Passeriformes others (Paridae)	Paridae	Passeriformes	avian	TGGATGGTGTTTTAGATATATGCATGCTACTGGTGCTACATTTGTTTTTATTTTAACATATTTACATATTTTAAGAGGATTAAATTATTCATACTCATATTTACCTTTATCATGGATAACTGGATTAGTAATATTCTTAATTTCTATTGTCACAGCTTTTATGGGTTATGTATTACCTTGGGGTCAAATGAGTTTCTGGGGTGCAACCGTTATTACTAACTTATTATATTTTATACCTGGACTTGTTTCATGGATTTGTGGAGGATATATTATTAGTGATCCAACTTTAAAAAGATTTTTTGTATTACATTTTATATTTCCATTTATAGCTTTATGTATAGTATTTATACATATATTCTTTTTACACTTACAAGGTAGCTCTAATCCTTTAGGATATGA…	505	CTACTGGTGCTACATTTGTTTTTATTTTAACATATTTACATATTTTAAGAGGATTAAATTATTCATACTCATATTTACCTTTATCATGGATAACTGGATTAGTAATATTCTTAATTTCTATTGTCACAGCTTTTATGGGTTATGTATTACCTTGGGGTCAAATGAGTTTCTGGGGTGCAACCGTTATTACTAACTTATTATATTTTATACCTGGACTTGTTTCATGGATTTGTGGAGGATATATTATTAGTGATCCAACTTTAAAAAGATTTTTTGTATTACATTTTATATTTCCATTTATAGCTTTATGTATAGTATTTATACATATATTCTTTTTACACTTACAAGGTAGCTCTAATCCTTTAGGATATGATACAGCTTTAAAAATACCTTTCTATC…	478	Drovetski, S.V., Aghayan, S.A., Mata, V.A., Lopes, R.J., Mode, N.A., Harvey, J.A. & Voelker, G.	Does the niche breadth or trade-off hypothesis explain the abundance-occupancy relationship in avian Haemosporidia?	Molecular Ecology, 23 (13), 3322-3329 (2014)	XD665735
H1	hTUR2	KJ488576_42	PARUS1	no group	H022	Haemoproteus majoris	Haemoproteus majoris		Russia (west)	Eastern Europe (Russia)	Parus major	Passeriformes others (Paridae)	Paridae	Passeriformes	avian	TGGATGGTGTTTTAGATATATGCATGCTACTGGTGCTACATTTGTTTTTATTTTAACATATTTACATATTTTAAGAGGATTAAATTATTCATACTCATATTTACCTTTATCATGGATAACTGGATTAGTAATATTCTTAATTTCTATTGTCACAGCTTTTATGGGTTATGTATTACCTTGGGGTCAAATGAGTTTCTGGGGTGCAACCGTTATTACTAACTTATTATATTTTATACCTGGACTTGTTTCATGGATTTGTGGAGGATATATTATTAGTGATCCAACTTTAAAAAGATTTTTTGTATTACATTTTATATTTCCATTTATAGCTTTATGTATAGTATTTATACATATATTCTTTTTACACTTACAAGGTAGCTCTAATCCTTTAGGATATGA…	505	CTACTGGTGCTACATTTGTTTTTATTTTAACATATTTACATATTTTAAGAGGATTAAATTATTCATACTCATATTTACCTTTATCATGGATAACTGGATTAGTAATATTCTTAATTTCTATTGTCACAGCTTTTATGGGTTATGTATTACCTTGGGGTCAAATGAGTTTCTGGGGTGCAACCGTTATTACTAACTTATTATATTTTATACCTGGACTTGTTTCATGGATTTGTGGAGGATATATTATTAGTGATCCAACTTTAAAAAGATTTTTTGTATTACATTTTATATTTCCATTTATAGCTTTATGTATAGTATTTATACATATATTCTTTTTACACTTACAAGGTAGCTCTAATCCTTTAGGATATGATACAGCTTTAAAAATACCTTTCTATC…	478	Drovetski, S.V., Aghayan, S.A., Mata, V.A., Lopes, R.J., Mode, N.A., Harvey, J.A. & Voelker, G.	Does the niche breadth or trade-off hypothesis explain the abundance-occupancy relationship in avian Haemosporidia?	Molecular Ecology, 23 (13), 3322-3329 (2014)	XD665736
H1	hTUR2	KJ488576_43	PARUS1	no group	H022	Haemoproteus majoris	Haemoproteus majoris		Russia (west)	Eastern Europe (Russia)	Parus major	Passeriformes others (Paridae)	Paridae	Passeriformes	avian	TGGATGGTGTTTTAGATATATGCATGCTACTGGTGCTACATTTGTTTTTATTTTAACATATTTACATATTTTAAGAGGATTAAATTATTCATACTCATATTTACCTTTATCATGGATAACTGGATTAGTAATATTCTTAATTTCTATTGTCACAGCTTTTATGGGTTATGTATTACCTTGGGGTCAAATGAGTTTCTGGGGTGCAACCGTTATTACTAACTTATTATATTTTATACCTGGACTTGTTTCATGGATTTGTGGAGGATATATTATTAGTGATCCAACTTTAAAAAGATTTTTTGTATTACATTTTATATTTCCATTTATAGCTTTATGTATAGTATTTATACATATATTCTTTTTACACTTACAAGGTAGCTCTAATCCTTTAGGATATGA…	505	CTACTGGTGCTACATTTGTTTTTATTTTAACATATTTACATATTTTAAGAGGATTAAATTATTCATACTCATATTTACCTTTATCATGGATAACTGGATTAGTAATATTCTTAATTTCTATTGTCACAGCTTTTATGGGTTATGTATTACCTTGGGGTCAAATGAGTTTCTGGGGTGCAACCGTTATTACTAACTTATTATATTTTATACCTGGACTTGTTTCATGGATTTGTGGAGGATATATTATTAGTGATCCAACTTTAAAAAGATTTTTTGTATTACATTTTATATTTCCATTTATAGCTTTATGTATAGTATTTATACATATATTCTTTTTACACTTACAAGGTAGCTCTAATCCTTTAGGATATGATACAGCTTTAAAAATACCTTTCTATC…	478	Drovetski, S.V., Aghayan, S.A., Mata, V.A., Lopes, R.J., Mode, N.A., Harvey, J.A. & Voelker, G.	Does the niche breadth or trade-off hypothesis explain the abundance-occupancy relationship in avian Haemosporidia?	Molecular Ecology, 23 (13), 3322-3329 (2014)	XD665751
H1	hTUR2	KJ488576_44	PARUS1	no group	H022	Haemoproteus majoris	Haemoproteus majoris		Russia (west)	Eastern Europe (Russia)	Parus major	Passeriformes others (Paridae)	Paridae	Passeriformes	avian	TGGATGGTGTTTTAGATATATGCATGCTACTGGTGCTACATTTGTTTTTATTTTAACATATTTACATATTTTAAGAGGATTAAATTATTCATACTCATATTTACCTTTATCATGGATAACTGGATTAGTAATATTCTTAATTTCTATTGTCACAGCTTTTATGGGTTATGTATTACCTTGGGGTCAAATGAGTTTCTGGGGTGCAACCGTTATTACTAACTTATTATATTTTATACCTGGACTTGTTTCATGGATTTGTGGAGGATATATTATTAGTGATCCAACTTTAAAAAGATTTTTTGTATTACATTTTATATTTCCATTTATAGCTTTATGTATAGTATTTATACATATATTCTTTTTACACTTACAAGGTAGCTCTAATCCTTTAGGATATGA…	505	CTACTGGTGCTACATTTGTTTTTATTTTAACATATTTACATATTTTAAGAGGATTAAATTATTCATACTCATATTTACCTTTATCATGGATAACTGGATTAGTAATATTCTTAATTTCTATTGTCACAGCTTTTATGGGTTATGTATTACCTTGGGGTCAAATGAGTTTCTGGGGTGCAACCGTTATTACTAACTTATTATATTTTATACCTGGACTTGTTTCATGGATTTGTGGAGGATATATTATTAGTGATCCAACTTTAAAAAGATTTTTTGTATTACATTTTATATTTCCATTTATAGCTTTATGTATAGTATTTATACATATATTCTTTTTACACTTACAAGGTAGCTCTAATCCTTTAGGATATGATACAGCTTTAAAAATACCTTTCTATC…	478	Drovetski, S.V., Aghayan, S.A., Mata, V.A., Lopes, R.J., Mode, N.A., Harvey, J.A. & Voelker, G.	Does the niche breadth or trade-off hypothesis explain the abundance-occupancy relationship in avian Haemosporidia?	Molecular Ecology, 23 (13), 3322-3329 (2014)	XD665766
H1	hTUR2	KJ488576_45	PARUS1	no group	H022	Haemoproteus majoris	Haemoproteus majoris		Russia (west)	Eastern Europe (Russia)	Parus major	Passeriformes others (Paridae)	Paridae	Passeriformes	avian	TGGATGGTGTTTTAGATATATGCATGCTACTGGTGCTACATTTGTTTTTATTTTAACATATTTACATATTTTAAGAGGATTAAATTATTCATACTCATATTTACCTTTATCATGGATAACTGGATTAGTAATATTCTTAATTTCTATTGTCACAGCTTTTATGGGTTATGTATTACCTTGGGGTCAAATGAGTTTCTGGGGTGCAACCGTTATTACTAACTTATTATATTTTATACCTGGACTTGTTTCATGGATTTGTGGAGGATATATTATTAGTGATCCAACTTTAAAAAGATTTTTTGTATTACATTTTATATTTCCATTTATAGCTTTATGTATAGTATTTATACATATATTCTTTTTACACTTACAAGGTAGCTCTAATCCTTTAGGATATGA…	505	CTACTGGTGCTACATTTGTTTTTATTTTAACATATTTACATATTTTAAGAGGATTAAATTATTCATACTCATATTTACCTTTATCATGGATAACTGGATTAGTAATATTCTTAATTTCTATTGTCACAGCTTTTATGGGTTATGTATTACCTTGGGGTCAAATGAGTTTCTGGGGTGCAACCGTTATTACTAACTTATTATATTTTATACCTGGACTTGTTTCATGGATTTGTGGAGGATATATTATTAGTGATCCAACTTTAAAAAGATTTTTTGTATTACATTTTATATTTCCATTTATAGCTTTATGTATAGTATTTATACATATATTCTTTTTACACTTACAAGGTAGCTCTAATCCTTTAGGATATGATACAGCTTTAAAAATACCTTTCTATC…	478	Drovetski, S.V., Aghayan, S.A., Mata, V.A., Lopes, R.J., Mode, N.A., Harvey, J.A. & Voelker, G.	Does the niche breadth or trade-off hypothesis explain the abundance-occupancy relationship in avian Haemosporidia?	Molecular Ecology, 23 (13), 3322-3329 (2014)	XD665769
H1	hTUR2	KJ488576_46	PARUS1	no group	H022	Haemoproteus majoris	Haemoproteus majoris		Russia (west)	Eastern Europe (Russia)	Parus major	Passeriformes others (Paridae)	Paridae	Passeriformes	avian	TGGATGGTGTTTTAGATATATGCATGCTACTGGTGCTACATTTGTTTTTATTTTAACATATTTACATATTTTAAGAGGATTAAATTATTCATACTCATATTTACCTTTATCATGGATAACTGGATTAGTAATATTCTTAATTTCTATTGTCACAGCTTTTATGGGTTATGTATTACCTTGGGGTCAAATGAGTTTCTGGGGTGCAACCGTTATTACTAACTTATTATATTTTATACCTGGACTTGTTTCATGGATTTGTGGAGGATATATTATTAGTGATCCAACTTTAAAAAGATTTTTTGTATTACATTTTATATTTCCATTTATAGCTTTATGTATAGTATTTATACATATATTCTTTTTACACTTACAAGGTAGCTCTAATCCTTTAGGATATGA…	505	CTACTGGTGCTACATTTGTTTTTATTTTAACATATTTACATATTTTAAGAGGATTAAATTATTCATACTCATATTTACCTTTATCATGGATAACTGGATTAGTAATATTCTTAATTTCTATTGTCACAGCTTTTATGGGTTATGTATTACCTTGGGGTCAAATGAGTTTCTGGGGTGCAACCGTTATTACTAACTTATTATATTTTATACCTGGACTTGTTTCATGGATTTGTGGAGGATATATTATTAGTGATCCAACTTTAAAAAGATTTTTTGTATTACATTTTATATTTCCATTTATAGCTTTATGTATAGTATTTATACATATATTCTTTTTACACTTACAAGGTAGCTCTAATCCTTTAGGATATGATACAGCTTTAAAAATACCTTTCTATC…	478	Drovetski, S.V., Aghayan, S.A., Mata, V.A., Lopes, R.J., Mode, N.A., Harvey, J.A. & Voelker, G.	Does the niche breadth or trade-off hypothesis explain the abundance-occupancy relationship in avian Haemosporidia?	Molecular Ecology, 23 (13), 3322-3329 (2014)	XD665770
H1	hTUR2	KJ488576_47	PARUS1	no group	H022	Haemoproteus majoris	Haemoproteus majoris		Russia (west)	Eastern Europe (Russia)	Parus major	Passeriformes others (Paridae)	Paridae	Passeriformes	avian	TGGATGGTGTTTTAGATATATGCATGCTACTGGTGCTACATTTGTTTTTATTTTAACATATTTACATATTTTAAGAGGATTAAATTATTCATACTCATATTTACCTTTATCATGGATAACTGGATTAGTAATATTCTTAATTTCTATTGTCACAGCTTTTATGGGTTATGTATTACCTTGGGGTCAAATGAGTTTCTGGGGTGCAACCGTTATTACTAACTTATTATATTTTATACCTGGACTTGTTTCATGGATTTGTGGAGGATATATTATTAGTGATCCAACTTTAAAAAGATTTTTTGTATTACATTTTATATTTCCATTTATAGCTTTATGTATAGTATTTATACATATATTCTTTTTACACTTACAAGGTAGCTCTAATCCTTTAGGATATGA…	505	CTACTGGTGCTACATTTGTTTTTATTTTAACATATTTACATATTTTAAGAGGATTAAATTATTCATACTCATATTTACCTTTATCATGGATAACTGGATTAGTAATATTCTTAATTTCTATTGTCACAGCTTTTATGGGTTATGTATTACCTTGGGGTCAAATGAGTTTCTGGGGTGCAACCGTTATTACTAACTTATTATATTTTATACCTGGACTTGTTTCATGGATTTGTGGAGGATATATTATTAGTGATCCAACTTTAAAAAGATTTTTTGTATTACATTTTATATTTCCATTTATAGCTTTATGTATAGTATTTATACATATATTCTTTTTACACTTACAAGGTAGCTCTAATCCTTTAGGATATGATACAGCTTTAAAAATACCTTTCTATC…	478	Drovetski, S.V., Aghayan, S.A., Mata, V.A., Lopes, R.J., Mode, N.A., Harvey, J.A. & Voelker, G.	Does the niche breadth or trade-off hypothesis explain the abundance-occupancy relationship in avian Haemosporidia?	Molecular Ecology, 23 (13), 3322-3329 (2014)	XD665779
H1	hTUR2	KJ488576_48	PARUS1	no group	H022	Haemoproteus majoris	Haemoproteus majoris		Russia (west)	Eastern Europe (Russia)	Parus major	Passeriformes others (Paridae)	Paridae	Passeriformes	avian	TGGATGGTGTTTTAGATATATGCATGCTACTGGTGCTACATTTGTTTTTATTTTAACATATTTACATATTTTAAGAGGATTAAATTATTCATACTCATATTTACCTTTATCATGGATAACTGGATTAGTAATATTCTTAATTTCTATTGTCACAGCTTTTATGGGTTATGTATTACCTTGGGGTCAAATGAGTTTCTGGGGTGCAACCGTTATTACTAACTTATTATATTTTATACCTGGACTTGTTTCATGGATTTGTGGAGGATATATTATTAGTGATCCAACTTTAAAAAGATTTTTTGTATTACATTTTATATTTCCATTTATAGCTTTATGTATAGTATTTATACATATATTCTTTTTACACTTACAAGGTAGCTCTAATCCTTTAGGATATGA…	505	CTACTGGTGCTACATTTGTTTTTATTTTAACATATTTACATATTTTAAGAGGATTAAATTATTCATACTCATATTTACCTTTATCATGGATAACTGGATTAGTAATATTCTTAATTTCTATTGTCACAGCTTTTATGGGTTATGTATTACCTTGGGGTCAAATGAGTTTCTGGGGTGCAACCGTTATTACTAACTTATTATATTTTATACCTGGACTTGTTTCATGGATTTGTGGAGGATATATTATTAGTGATCCAACTTTAAAAAGATTTTTTGTATTACATTTTATATTTCCATTTATAGCTTTATGTATAGTATTTATACATATATTCTTTTTACACTTACAAGGTAGCTCTAATCCTTTAGGATATGATACAGCTTTAAAAATACCTTTCTATC…	478	Drovetski, S.V., Aghayan, S.A., Mata, V.A., Lopes, R.J., Mode, N.A., Harvey, J.A. & Voelker, G.	Does the niche breadth or trade-off hypothesis explain the abundance-occupancy relationship in avian Haemosporidia?	Molecular Ecology, 23 (13), 3322-3329 (2014)	XD665782
H1	hTUR2	KJ488576_49	PARUS1	no group	H022	Haemoproteus majoris	Haemoproteus majoris		Russia (west)	Eastern Europe (Russia)	Periparus ater	Passeriformes others (Paridae)	Paridae	Passeriformes	avian	TGGATGGTGTTTTAGATATATGCATGCTACTGGTGCTACATTTGTTTTTATTTTAACATATTTACATATTTTAAGAGGATTAAATTATTCATACTCATATTTACCTTTATCATGGATAACTGGATTAGTAATATTCTTAATTTCTATTGTCACAGCTTTTATGGGTTATGTATTACCTTGGGGTCAAATGAGTTTCTGGGGTGCAACCGTTATTACTAACTTATTATATTTTATACCTGGACTTGTTTCATGGATTTGTGGAGGATATATTATTAGTGATCCAACTTTAAAAAGATTTTTTGTATTACATTTTATATTTCCATTTATAGCTTTATGTATAGTATTTATACATATATTCTTTTTACACTTACAAGGTAGCTCTAATCCTTTAGGATATGA…	505	CTACTGGTGCTACATTTGTTTTTATTTTAACATATTTACATATTTTAAGAGGATTAAATTATTCATACTCATATTTACCTTTATCATGGATAACTGGATTAGTAATATTCTTAATTTCTATTGTCACAGCTTTTATGGGTTATGTATTACCTTGGGGTCAAATGAGTTTCTGGGGTGCAACCGTTATTACTAACTTATTATATTTTATACCTGGACTTGTTTCATGGATTTGTGGAGGATATATTATTAGTGATCCAACTTTAAAAAGATTTTTTGTATTACATTTTATATTTCCATTTATAGCTTTATGTATAGTATTTATACATATATTCTTTTTACACTTACAAGGTAGCTCTAATCCTTTAGGATATGATACAGCTTTAAAAATACCTTTCTATC…	478	Drovetski, S.V., Aghayan, S.A., Mata, V.A., Lopes, R.J., Mode, N.A., Harvey, J.A. & Voelker, G.	Does the niche breadth or trade-off hypothesis explain the abundance-occupancy relationship in avian Haemosporidia?	Molecular Ecology, 23 (13), 3322-3329 (2014)	XD665780
H1	hTUR2	KJ488576_50	PARUS1	no group	H022	Haemoproteus majoris	Haemoproteus majoris		Russia (west)	Eastern Europe (Russia)	Periparus ater	Passeriformes others (Paridae)	Paridae	Passeriformes	avian	TGGATGGTGTTTTAGATATATGCATGCTACTGGTGCTACATTTGTTTTTATTTTAACATATTTACATATTTTAAGAGGATTAAATTATTCATACTCATATTTACCTTTATCATGGATAACTGGATTAGTAATATTCTTAATTTCTATTGTCACAGCTTTTATGGGTTATGTATTACCTTGGGGTCAAATGAGTTTCTGGGGTGCAACCGTTATTACTAACTTATTATATTTTATACCTGGACTTGTTTCATGGATTTGTGGAGGATATATTATTAGTGATCCAACTTTAAAAAGATTTTTTGTATTACATTTTATATTTCCATTTATAGCTTTATGTATAGTATTTATACATATATTCTTTTTACACTTACAAGGTAGCTCTAATCCTTTAGGATATGA…	505	CTACTGGTGCTACATTTGTTTTTATTTTAACATATTTACATATTTTAAGAGGATTAAATTATTCATACTCATATTTACCTTTATCATGGATAACTGGATTAGTAATATTCTTAATTTCTATTGTCACAGCTTTTATGGGTTATGTATTACCTTGGGGTCAAATGAGTTTCTGGGGTGCAACCGTTATTACTAACTTATTATATTTTATACCTGGACTTGTTTCATGGATTTGTGGAGGATATATTATTAGTGATCCAACTTTAAAAAGATTTTTTGTATTACATTTTATATTTCCATTTATAGCTTTATGTATAGTATTTATACATATATTCTTTTTACACTTACAAGGTAGCTCTAATCCTTTAGGATATGATACAGCTTTAAAAATACCTTTCTATC…	478	Drovetski, S.V., Aghayan, S.A., Mata, V.A., Lopes, R.J., Mode, N.A., Harvey, J.A. & Voelker, G.	Does the niche breadth or trade-off hypothesis explain the abundance-occupancy relationship in avian Haemosporidia?	Molecular Ecology, 23 (13), 3322-3329 (2014)	XD665783
H1	hTUR2	KJ488576_51	PARUS1	no group	H022	Haemoproteus majoris	Haemoproteus majoris		Russia (west)	Eastern Europe (Russia)	Phylloscopus collybita	Passeriformes others (Phylloscopidae)	Phylloscopidae	Passeriformes	avian	TGGATGGTGTTTTAGATATATGCATGCTACTGGTGCTACATTTGTTTTTATTTTAACATATTTACATATTTTAAGAGGATTAAATTATTCATACTCATATTTACCTTTATCATGGATAACTGGATTAGTAATATTCTTAATTTCTATTGTCACAGCTTTTATGGGTTATGTATTACCTTGGGGTCAAATGAGTTTCTGGGGTGCAACCGTTATTACTAACTTATTATATTTTATACCTGGACTTGTTTCATGGATTTGTGGAGGATATATTATTAGTGATCCAACTTTAAAAAGATTTTTTGTATTACATTTTATATTTCCATTTATAGCTTTATGTATAGTATTTATACATATATTCTTTTTACACTTACAAGGTAGCTCTAATCCTTTAGGATATGA…	505	CTACTGGTGCTACATTTGTTTTTATTTTAACATATTTACATATTTTAAGAGGATTAAATTATTCATACTCATATTTACCTTTATCATGGATAACTGGATTAGTAATATTCTTAATTTCTATTGTCACAGCTTTTATGGGTTATGTATTACCTTGGGGTCAAATGAGTTTCTGGGGTGCAACCGTTATTACTAACTTATTATATTTTATACCTGGACTTGTTTCATGGATTTGTGGAGGATATATTATTAGTGATCCAACTTTAAAAAGATTTTTTGTATTACATTTTATATTTCCATTTATAGCTTTATGTATAGTATTTATACATATATTCTTTTTACACTTACAAGGTAGCTCTAATCCTTTAGGATATGATACAGCTTTAAAAATACCTTTCTATC…	478	Drovetski, S.V., Aghayan, S.A., Mata, V.A., Lopes, R.J., Mode, N.A., Harvey, J.A. & Voelker, G.	Does the niche breadth or trade-off hypothesis explain the abundance-occupancy relationship in avian Haemosporidia?	Molecular Ecology, 23 (13), 3322-3329 (2014)	VD51522
H1	hTUR2	KJ488576_52	PARUS1	no group	H022	Haemoproteus majoris	Haemoproteus majoris		Russia (west)	Eastern Europe (Russia)	Phylloscopus collybita	Passeriformes others (Phylloscopidae)	Phylloscopidae	Passeriformes	avian	TGGATGGTGTTTTAGATATATGCATGCTACTGGTGCTACATTTGTTTTTATTTTAACATATTTACATATTTTAAGAGGATTAAATTATTCATACTCATATTTACCTTTATCATGGATAACTGGATTAGTAATATTCTTAATTTCTATTGTCACAGCTTTTATGGGTTATGTATTACCTTGGGGTCAAATGAGTTTCTGGGGTGCAACCGTTATTACTAACTTATTATATTTTATACCTGGACTTGTTTCATGGATTTGTGGAGGATATATTATTAGTGATCCAACTTTAAAAAGATTTTTTGTATTACATTTTATATTTCCATTTATAGCTTTATGTATAGTATTTATACATATATTCTTTTTACACTTACAAGGTAGCTCTAATCCTTTAGGATATGA…	505	CTACTGGTGCTACATTTGTTTTTATTTTAACATATTTACATATTTTAAGAGGATTAAATTATTCATACTCATATTTACCTTTATCATGGATAACTGGATTAGTAATATTCTTAATTTCTATTGTCACAGCTTTTATGGGTTATGTATTACCTTGGGGTCAAATGAGTTTCTGGGGTGCAACCGTTATTACTAACTTATTATATTTTATACCTGGACTTGTTTCATGGATTTGTGGAGGATATATTATTAGTGATCCAACTTTAAAAAGATTTTTTGTATTACATTTTATATTTCCATTTATAGCTTTATGTATAGTATTTATACATATATTCTTTTTACACTTACAAGGTAGCTCTAATCCTTTAGGATATGATACAGCTTTAAAAATACCTTTCTATC…	478	Drovetski, S.V., Aghayan, S.A., Mata, V.A., Lopes, R.J., Mode, N.A., Harvey, J.A. & Voelker, G.	Does the niche breadth or trade-off hypothesis explain the abundance-occupancy relationship in avian Haemosporidia?	Molecular Ecology, 23 (13), 3322-3329 (2014)	VD51528
H1	hTUR2	KJ488576_53	PARUS1	no group	H022	Haemoproteus majoris	Haemoproteus majoris		Russia (west)	Eastern Europe (Russia)	Phylloscopus collybita	Passeriformes others (Phylloscopidae)	Phylloscopidae	Passeriformes	avian	TGGATGGTGTTTTAGATATATGCATGCTACTGGTGCTACATTTGTTTTTATTTTAACATATTTACATATTTTAAGAGGATTAAATTATTCATACTCATATTTACCTTTATCATGGATAACTGGATTAGTAATATTCTTAATTTCTATTGTCACAGCTTTTATGGGTTATGTATTACCTTGGGGTCAAATGAGTTTCTGGGGTGCAACCGTTATTACTAACTTATTATATTTTATACCTGGACTTGTTTCATGGATTTGTGGAGGATATATTATTAGTGATCCAACTTTAAAAAGATTTTTTGTATTACATTTTATATTTCCATTTATAGCTTTATGTATAGTATTTATACATATATTCTTTTTACACTTACAAGGTAGCTCTAATCCTTTAGGATATGA…	505	CTACTGGTGCTACATTTGTTTTTATTTTAACATATTTACATATTTTAAGAGGATTAAATTATTCATACTCATATTTACCTTTATCATGGATAACTGGATTAGTAATATTCTTAATTTCTATTGTCACAGCTTTTATGGGTTATGTATTACCTTGGGGTCAAATGAGTTTCTGGGGTGCAACCGTTATTACTAACTTATTATATTTTATACCTGGACTTGTTTCATGGATTTGTGGAGGATATATTATTAGTGATCCAACTTTAAAAAGATTTTTTGTATTACATTTTATATTTCCATTTATAGCTTTATGTATAGTATTTATACATATATTCTTTTTACACTTACAAGGTAGCTCTAATCCTTTAGGATATGATACAGCTTTAAAAATACCTTTCTATC…	478	Drovetski, S.V., Aghayan, S.A., Mata, V.A., Lopes, R.J., Mode, N.A., Harvey, J.A. & Voelker, G.	Does the niche breadth or trade-off hypothesis explain the abundance-occupancy relationship in avian Haemosporidia?	Molecular Ecology, 23 (13), 3322-3329 (2014)	VD51531
H1	hTUR2	KJ488576_54	PARUS1	no group	H022	Haemoproteus majoris	Haemoproteus majoris		Russia (west)	Eastern Europe (Russia)	Pyrrhula pyrrhula	Passeriformes others (Fringillidae)	Fringillidae	Passeriformes	avian	TGGATGGTGTTTTAGATATATGCATGCTACTGGTGCTACATTTGTTTTTATTTTAACATATTTACATATTTTAAGAGGATTAAATTATTCATACTCATATTTACCTTTATCATGGATAACTGGATTAGTAATATTCTTAATTTCTATTGTCACAGCTTTTATGGGTTATGTATTACCTTGGGGTCAAATGAGTTTCTGGGGTGCAACCGTTATTACTAACTTATTATATTTTATACCTGGACTTGTTTCATGGATTTGTGGAGGATATATTATTAGTGATCCAACTTTAAAAAGATTTTTTGTATTACATTTTATATTTCCATTTATAGCTTTATGTATAGTATTTATACATATATTCTTTTTACACTTACAAGGTAGCTCTAATCCTTTAGGATATGA…	505	CTACTGGTGCTACATTTGTTTTTATTTTAACATATTTACATATTTTAAGAGGATTAAATTATTCATACTCATATTTACCTTTATCATGGATAACTGGATTAGTAATATTCTTAATTTCTATTGTCACAGCTTTTATGGGTTATGTATTACCTTGGGGTCAAATGAGTTTCTGGGGTGCAACCGTTATTACTAACTTATTATATTTTATACCTGGACTTGTTTCATGGATTTGTGGAGGATATATTATTAGTGATCCAACTTTAAAAAGATTTTTTGTATTACATTTTATATTTCCATTTATAGCTTTATGTATAGTATTTATACATATATTCTTTTTACACTTACAAGGTAGCTCTAATCCTTTAGGATATGATACAGCTTTAAAAATACCTTTCTATC…	478	Drovetski, S.V., Aghayan, S.A., Mata, V.A., Lopes, R.J., Mode, N.A., Harvey, J.A. & Voelker, G.	Does the niche breadth or trade-off hypothesis explain the abundance-occupancy relationship in avian Haemosporidia?	Molecular Ecology, 23 (13), 3322-3329 (2014)	XD665781
H1	hTUR2	KJ488576_55	PARUS1	no group	H022	Haemoproteus majoris	Haemoproteus majoris		Russia (west)	Eastern Europe (Russia)	Sitta europaea	Passeriformes others	Sittidae	Passeriformes	avian	TGGATGGTGTTTTAGATATATGCATGCTACTGGTGCTACATTTGTTTTTATTTTAACATATTTACATATTTTAAGAGGATTAAATTATTCATACTCATATTTACCTTTATCATGGATAACTGGATTAGTAATATTCTTAATTTCTATTGTCACAGCTTTTATGGGTTATGTATTACCTTGGGGTCAAATGAGTTTCTGGGGTGCAACCGTTATTACTAACTTATTATATTTTATACCTGGACTTGTTTCATGGATTTGTGGAGGATATATTATTAGTGATCCAACTTTAAAAAGATTTTTTGTATTACATTTTATATTTCCATTTATAGCTTTATGTATAGTATTTATACATATATTCTTTTTACACTTACAAGGTAGCTCTAATCCTTTAGGATATGA…	505	CTACTGGTGCTACATTTGTTTTTATTTTAACATATTTACATATTTTAAGAGGATTAAATTATTCATACTCATATTTACCTTTATCATGGATAACTGGATTAGTAATATTCTTAATTTCTATTGTCACAGCTTTTATGGGTTATGTATTACCTTGGGGTCAAATGAGTTTCTGGGGTGCAACCGTTATTACTAACTTATTATATTTTATACCTGGACTTGTTTCATGGATTTGTGGAGGATATATTATTAGTGATCCAACTTTAAAAAGATTTTTTGTATTACATTTTATATTTCCATTTATAGCTTTATGTATAGTATTTATACATATATTCTTTTTACACTTACAAGGTAGCTCTAATCCTTTAGGATATGATACAGCTTTAAAAATACCTTTCTATC…	478	Drovetski, S.V., Aghayan, S.A., Mata, V.A., Lopes, R.J., Mode, N.A., Harvey, J.A. & Voelker, G.	Does the niche breadth or trade-off hypothesis explain the abundance-occupancy relationship in avian Haemosporidia?	Molecular Ecology, 23 (13), 3322-3329 (2014)	SVD4587
H1	hTUR2	KJ488576_56	PARUS1	no group	H022	Haemoproteus majoris	Haemoproteus majoris		Russia (west)	Eastern Europe (Russia)	Sitta europaea	Passeriformes others	Sittidae	Passeriformes	avian	TGGATGGTGTTTTAGATATATGCATGCTACTGGTGCTACATTTGTTTTTATTTTAACATATTTACATATTTTAAGAGGATTAAATTATTCATACTCATATTTACCTTTATCATGGATAACTGGATTAGTAATATTCTTAATTTCTATTGTCACAGCTTTTATGGGTTATGTATTACCTTGGGGTCAAATGAGTTTCTGGGGTGCAACCGTTATTACTAACTTATTATATTTTATACCTGGACTTGTTTCATGGATTTGTGGAGGATATATTATTAGTGATCCAACTTTAAAAAGATTTTTTGTATTACATTTTATATTTCCATTTATAGCTTTATGTATAGTATTTATACATATATTCTTTTTACACTTACAAGGTAGCTCTAATCCTTTAGGATATGA…	505	CTACTGGTGCTACATTTGTTTTTATTTTAACATATTTACATATTTTAAGAGGATTAAATTATTCATACTCATATTTACCTTTATCATGGATAACTGGATTAGTAATATTCTTAATTTCTATTGTCACAGCTTTTATGGGTTATGTATTACCTTGGGGTCAAATGAGTTTCTGGGGTGCAACCGTTATTACTAACTTATTATATTTTATACCTGGACTTGTTTCATGGATTTGTGGAGGATATATTATTAGTGATCCAACTTTAAAAAGATTTTTTGTATTACATTTTATATTTCCATTTATAGCTTTATGTATAGTATTTATACATATATTCTTTTTACACTTACAAGGTAGCTCTAATCCTTTAGGATATGATACAGCTTTAAAAATACCTTTCTATC…	478	Drovetski, S.V., Aghayan, S.A., Mata, V.A., Lopes, R.J., Mode, N.A., Harvey, J.A. & Voelker, G.	Does the niche breadth or trade-off hypothesis explain the abundance-occupancy relationship in avian Haemosporidia?	Molecular Ecology, 23 (13), 3322-3329 (2014)	XD665772
H1	hTUR2	KJ488576_57	PARUS1	no group	H022	Haemoproteus majoris	Haemoproteus majoris		Russia (west)	Eastern Europe (Russia)	Sylvia atricapilla	Passeriformes others (Sylviidae)	Sylviidae	Passeriformes	avian	TGGATGGTGTTTTAGATATATGCATGCTACTGGTGCTACATTTGTTTTTATTTTAACATATTTACATATTTTAAGAGGATTAAATTATTCATACTCATATTTACCTTTATCATGGATAACTGGATTAGTAATATTCTTAATTTCTATTGTCACAGCTTTTATGGGTTATGTATTACCTTGGGGTCAAATGAGTTTCTGGGGTGCAACCGTTATTACTAACTTATTATATTTTATACCTGGACTTGTTTCATGGATTTGTGGAGGATATATTATTAGTGATCCAACTTTAAAAAGATTTTTTGTATTACATTTTATATTTCCATTTATAGCTTTATGTATAGTATTTATACATATATTCTTTTTACACTTACAAGGTAGCTCTAATCCTTTAGGATATGA…	505	CTACTGGTGCTACATTTGTTTTTATTTTAACATATTTACATATTTTAAGAGGATTAAATTATTCATACTCATATTTACCTTTATCATGGATAACTGGATTAGTAATATTCTTAATTTCTATTGTCACAGCTTTTATGGGTTATGTATTACCTTGGGGTCAAATGAGTTTCTGGGGTGCAACCGTTATTACTAACTTATTATATTTTATACCTGGACTTGTTTCATGGATTTGTGGAGGATATATTATTAGTGATCCAACTTTAAAAAGATTTTTTGTATTACATTTTATATTTCCATTTATAGCTTTATGTATAGTATTTATACATATATTCTTTTTACACTTACAAGGTAGCTCTAATCCTTTAGGATATGATACAGCTTTAAAAATACCTTTCTATC…	478	Drovetski, S.V., Aghayan, S.A., Mata, V.A., Lopes, R.J., Mode, N.A., Harvey, J.A. & Voelker, G.	Does the niche breadth or trade-off hypothesis explain the abundance-occupancy relationship in avian Haemosporidia?	Molecular Ecology, 23 (13), 3322-3329 (2014)	SVD4591
H1	hTUR2	KJ488576_58	PARUS1	no group	H022	Haemoproteus majoris	Haemoproteus majoris		Russia (west)	Eastern Europe (Russia)	Sylvia atricapilla	Passeriformes others (Sylviidae)	Sylviidae	Passeriformes	avian	TGGATGGTGTTTTAGATATATGCATGCTACTGGTGCTACATTTGTTTTTATTTTAACATATTTACATATTTTAAGAGGATTAAATTATTCATACTCATATTTACCTTTATCATGGATAACTGGATTAGTAATATTCTTAATTTCTATTGTCACAGCTTTTATGGGTTATGTATTACCTTGGGGTCAAATGAGTTTCTGGGGTGCAACCGTTATTACTAACTTATTATATTTTATACCTGGACTTGTTTCATGGATTTGTGGAGGATATATTATTAGTGATCCAACTTTAAAAAGATTTTTTGTATTACATTTTATATTTCCATTTATAGCTTTATGTATAGTATTTATACATATATTCTTTTTACACTTACAAGGTAGCTCTAATCCTTTAGGATATGA…	505	CTACTGGTGCTACATTTGTTTTTATTTTAACATATTTACATATTTTAAGAGGATTAAATTATTCATACTCATATTTACCTTTATCATGGATAACTGGATTAGTAATATTCTTAATTTCTATTGTCACAGCTTTTATGGGTTATGTATTACCTTGGGGTCAAATGAGTTTCTGGGGTGCAACCGTTATTACTAACTTATTATATTTTATACCTGGACTTGTTTCATGGATTTGTGGAGGATATATTATTAGTGATCCAACTTTAAAAAGATTTTTTGTATTACATTTTATATTTCCATTTATAGCTTTATGTATAGTATTTATACATATATTCTTTTTACACTTACAAGGTAGCTCTAATCCTTTAGGATATGATACAGCTTTAAAAATACCTTTCTATC…	478	Drovetski, S.V., Aghayan, S.A., Mata, V.A., Lopes, R.J., Mode, N.A., Harvey, J.A. & Voelker, G.	Does the niche breadth or trade-off hypothesis explain the abundance-occupancy relationship in avian Haemosporidia?	Molecular Ecology, 23 (13), 3322-3329 (2014)	XD665758
H1	hTUR2	KJ488576_59	PARUS1	no group	H022	Haemoproteus majoris	Haemoproteus majoris		Armenia	Western Asia (Middle East)	Turdus merula	Turdus merula	Turdidae	Passeriformes	avian	TGGATGGTGTTTTAGATATATGCATGCTACTGGTGCTACATTTGTTTTTATTTTAACATATTTACATATTTTAAGAGGATTAAATTATTCATACTCATATTTACCTTTATCATGGATAACTGGATTAGTAATATTCTTAATTTCTATTGTCACAGCTTTTATGGGTTATGTATTACCTTGGGGTCAAATGAGTTTCTGGGGTGCAACCGTTATTACTAACTTATTATATTTTATACCTGGACTTGTTTCATGGATTTGTGGAGGATATATTATTAGTGATCCAACTTTAAAAAGATTTTTTGTATTACATTTTATATTTCCATTTATAGCTTTATGTATAGTATTTATACATATATTCTTTTTACACTTACAAGGTAGCTCTAATCCTTTAGGATATGA…	505	CTACTGGTGCTACATTTGTTTTTATTTTAACATATTTACATATTTTAAGAGGATTAAATTATTCATACTCATATTTACCTTTATCATGGATAACTGGATTAGTAATATTCTTAATTTCTATTGTCACAGCTTTTATGGGTTATGTATTACCTTGGGGTCAAATGAGTTTCTGGGGTGCAACCGTTATTACTAACTTATTATATTTTATACCTGGACTTGTTTCATGGATTTGTGGAGGATATATTATTAGTGATCCAACTTTAAAAAGATTTTTTGTATTACATTTTATATTTCCATTTATAGCTTTATGTATAGTATTTATACATATATTCTTTTTACACTTACAAGGTAGCTCTAATCCTTTAGGATATGATACAGCTTTAAAAATACCTTTCTATC…	478	Drovetski, S.V., Aghayan, S.A., Mata, V.A., Lopes, R.J., Mode, N.A., Harvey, J.A. & Voelker, G.	Does the niche breadth or trade-off hypothesis explain the abundance-occupancy relationship in avian Haemosporidia?	Molecular Ecology, 23 (13), 3322-3329 (2014)	MR1004
H1	hTUR2	KY451714	PARUS1	no group		Haemoproteus majoris	Haemoproteus majoris		Russia (west): Kaliningrad region, Rybachy	Eastern Europe (Russia)	Parus caeruleus	Passeriformes others (Paridae)	Paridae	Passeriformes	avian	GCTACTGGTGCTACATTTGTTTTTATTTTAACATATTTACATATTTTAAGAGGATTAAATTATTCATACTCATATTTACCTTTATCATGGATAACTGGATTAGTAATATTCTTAATTTCTATTGTCACAGCTTTTATGGGTTATGTATTACCTTGGGGTCAAATGAGTTTCTGGGGTGCAACCGTTATTACTAACTTATTATATTTTATACCTGGACTTGTTTCATGGATTTGTGGAGGATATATTATTAGTGATCCAACTTTAAAAAGATTTTTTGTATTACATTTTATATTTCCATTTATAGCTTTATGTATAGTATTTATACATATATTCTTTTTACACTTACAAGGTAGCTCTAATCCTTTAGGATATGATACAGCTTTAAAAATACCTTTCTAT…	479	CTACTGGTGCTACATTTGTTTTTATTTTAACATATTTACATATTTTAAGAGGATTAAATTATTCATACTCATATTTACCTTTATCATGGATAACTGGATTAGTAATATTCTTAATTTCTATTGTCACAGCTTTTATGGGTTATGTATTACCTTGGGGTCAAATGAGTTTCTGGGGTGCAACCGTTATTACTAACTTATTATATTTTATACCTGGACTTGTTTCATGGATTTGTGGAGGATATATTATTAGTGATCCAACTTTAAAAAGATTTTTTGTATTACATTTTATATTTCCATTTATAGCTTTATGTATAGTATTTATACATATATTCTTTTTACACTTACAAGGTAGCTCTAATCCTTTAGGATATGATACAGCTTTAAAAATACCTTTCTATC…	478	Ziegyte, R., Markovets, M.Y., Bernotiene, R., Mukhin, A., Iezhova, T.A., Valkiunas, G., & Palinauskas, V.	The widespread biting midge Culicoides impunctatus (Ceratopogonidae) is susceptible to infection with numerous Haemoproteus (Haemoproteidae) species	Parasites & Vectors, 10 (1), 397 (2017)
H1	hTUR2	KY451715	PARUS1	no group		Haemoproteus majoris	Haemoproteus majoris		Russia (west): Kaliningrad region, Rybachy	Eastern Europe (Russia)	Culicoides impunctatus	Ceratopogonidae	Ceratopogonidae	Diptera	dipteran	GCTACTGGTGCTACATTTGTTTTTATTTTAACATATTTACATATTTTAAGAGGATTAAATTATTCATACTCATATTTACCTTTATCATGGATAACTGGATTAGTAATATTCTTAATTTCTATTGTCACAGCTTTTATGGGTTATGTATTACCTTGGGGTCAAATGAGTTTCTGGGGTGCAACCGTTATTACTAACTTATTATATTTTATACCTGGACTTGTTTCATGGATTTGTGGAGGATATATTATTAGTGATCCAACTTTAAAAAGATTTTTTGTATTACATTTTATATTTCCATTTATAGCTTTATGTATAGTATTTATACATATATTCTTTTTACACTTACAAGGTAGCTCTAATCCTTTAGGATATGATACAGCTTTAAAAATACCTTTCTAT…	479	CTACTGGTGCTACATTTGTTTTTATTTTAACATATTTACATATTTTAAGAGGATTAAATTATTCATACTCATATTTACCTTTATCATGGATAACTGGATTAGTAATATTCTTAATTTCTATTGTCACAGCTTTTATGGGTTATGTATTACCTTGGGGTCAAATGAGTTTCTGGGGTGCAACCGTTATTACTAACTTATTATATTTTATACCTGGACTTGTTTCATGGATTTGTGGAGGATATATTATTAGTGATCCAACTTTAAAAAGATTTTTTGTATTACATTTTATATTTCCATTTATAGCTTTATGTATAGTATTTATACATATATTCTTTTTACACTTACAAGGTAGCTCTAATCCTTTAGGATATGATACAGCTTTAAAAATACCTTTCTATC…	478	Ziegyte, R., Markovets, M.Y., Bernotiene, R., Mukhin, A., Iezhova, T.A., Valkiunas, G., & Palinauskas, V.	The widespread biting midge Culicoides impunctatus (Ceratopogonidae) is susceptible to infection with numerous Haemoproteus (Haemoproteidae) species	Parasites & Vectors, 10 (1), 397 (2017)
H1	hTUR2	MG976561	PARUS1	no group	PARUS1	Haemoproteus majoris	Haemoproteus sp.		Iran	Western Asia (Middle East)	Parus major	Passeriformes others (Paridae)	Paridae	Passeriformes	avian	GCTACTGGTGCTACATTTGTTTTTATTTTAACATATTTACATATTTTAAGAGGATTAAATTATTCATACTCATATTTACCTTTATCATGGATAACTGGATTAGTAATATTCTTAATTTCTATTGTCACAGCTTTTATGGGTTATGTATTACCTTGGGGTCAAATGAGTTTCTGGGGTGCAACCGTTATTACTAACTTATTATATTTTATACCTGGACTTGTTTCATGGATTTGTGGAGGATATATTATTAGTGATCCAACTTTAAAAAGATTTTTTGTATTACATTTTATATTTCCATTTATAGCTTTATGTATAGTATTTATACATATATTCTTTTTACACTTACAAGGTAGCTCTAATCCTTTAGGATATGATACAGCTTTAAAAATACCTTTCTAT…	479	CTACTGGTGCTACATTTGTTTTTATTTTAACATATTTACATATTTTAAGAGGATTAAATTATTCATACTCATATTTACCTTTATCATGGATAACTGGATTAGTAATATTCTTAATTTCTATTGTCACAGCTTTTATGGGTTATGTATTACCTTGGGGTCAAATGAGTTTCTGGGGTGCAACCGTTATTACTAACTTATTATATTTTATACCTGGACTTGTTTCATGGATTTGTGGAGGATATATTATTAGTGATCCAACTTTAAAAAGATTTTTTGTATTACATTTTATATTTCCATTTATAGCTTTATGTATAGTATTTATACATATATTCTTTTTACACTTACAAGGTAGCTCTAATCCTTTAGGATATGATACAGCTTTAAAAATACCTTTCTATC…	478	Nourani, L., Aliabadian, M., Mirshamsi, O. & Dinparast Djadid, N.	Molecular detection and genetic diversity of avian haemosporidian parasites in Iran	PLoS ONE 13 (11), e0206638 (2018)
H1	hTUR2	MG976562	PARUS1	no group	PARUS1	Haemoproteus majoris	Haemoproteus sp.		Iran	Western Asia (Middle East)	Sitta tephronota	Passeriformes others	Sittidae	Passeriformes	avian	GCTACTGGTGCTACATTTGTTTTTATTTTAACATATTTACATATTTTAAGAGGATTAAATTATTCATACTCATATTTACCTTTATCATGGATAACTGGATTAGTAATATTCTTAATTTCTATTGTCACAGCTTTTATGGGTTATGTATTACCTTGGGGTCAAATGAGTTTCTGGGGTGCAACCGTTATTACTAACTTATTATATTTTATACCTGGACTTGTTTCATGGATTTGTGGAGGATATATTATTAGTGATCCAACTTTAAAAAGATTTTTTGTATTACATTTTATATTTCCATTTATAGCTTTATGTATAGTATTTATACATATATTCTTTTTACACTTACAAGGTAGCTCTAATCCTTTAGGATATGATACAGCTTTAAAAATACCTTTCTAT…	479	CTACTGGTGCTACATTTGTTTTTATTTTAACATATTTACATATTTTAAGAGGATTAAATTATTCATACTCATATTTACCTTTATCATGGATAACTGGATTAGTAATATTCTTAATTTCTATTGTCACAGCTTTTATGGGTTATGTATTACCTTGGGGTCAAATGAGTTTCTGGGGTGCAACCGTTATTACTAACTTATTATATTTTATACCTGGACTTGTTTCATGGATTTGTGGAGGATATATTATTAGTGATCCAACTTTAAAAAGATTTTTTGTATTACATTTTATATTTCCATTTATAGCTTTATGTATAGTATTTATACATATATTCTTTTTACACTTACAAGGTAGCTCTAATCCTTTAGGATATGATACAGCTTTAAAAATACCTTTCTATC…	478	Nourani, L., Aliabadian, M., Mirshamsi, O. & Dinparast Djadid, N.	Molecular detection and genetic diversity of avian haemosporidian parasites in Iran	PLoS ONE 13 (11), e0206638 (2018)
H1	hTUR2	MG976563	PARUS1	no group	PARUS1	Haemoproteus majoris	Haemoproteus sp.		Iran	Western Asia (Middle East)	Parus major	Passeriformes others (Paridae)	Paridae	Passeriformes	avian	GCTACTGGTGCTACATTTGTTTTTATTTTAACATATTTACATATTTTAAGAGGATTAAATTATTCATACTCATATTTACCTTTATCATGGATAACTGGATTAGTAATATTCTTAATTTCTATTGTCACAGCTTTTATGGGTTATGTATTACCTTGGGGTCAAATGAGTTTCTGGGGTGCAACCGTTATTACTAACTTATTATATTTTATACCTGGACTTGTTTCATGGATTTGTGGAGGATATATTATTAGTGATCCAACTTTAAAAAGATTTTTTGTATTACATTTTATATTTCCATTTATAGCTTTATGTATAGTATTTATACATATATTCTTTTTACACTTACAAGGTAGCTCTAATCCTTTAGGATATGATACAGCTTTAAAAATACCTTTCTAT…	479	CTACTGGTGCTACATTTGTTTTTATTTTAACATATTTACATATTTTAAGAGGATTAAATTATTCATACTCATATTTACCTTTATCATGGATAACTGGATTAGTAATATTCTTAATTTCTATTGTCACAGCTTTTATGGGTTATGTATTACCTTGGGGTCAAATGAGTTTCTGGGGTGCAACCGTTATTACTAACTTATTATATTTTATACCTGGACTTGTTTCATGGATTTGTGGAGGATATATTATTAGTGATCCAACTTTAAAAAGATTTTTTGTATTACATTTTATATTTCCATTTATAGCTTTATGTATAGTATTTATACATATATTCTTTTTACACTTACAAGGTAGCTCTAATCCTTTAGGATATGATACAGCTTTAAAAATACCTTTCTATC…	478	Nourani, L., Aliabadian, M., Mirshamsi, O. & Dinparast Djadid, N.	Molecular detection and genetic diversity of avian haemosporidian parasites in Iran	PLoS ONE 13 (11), e0206638 (2018)
H1	hTUR2	DQ847203	PARUS6	no group	PARUS6	Haemoproteus sp.	Haemoproteus sp.		Sweden	Western Europe	Cyanistes caeruleus	Passeriformes others (Paridae)	Paridae	Passeriformes	avian	CTGGTGCTACATTTGTTTTTATTTTAACATATTTACATATTTTAAGAGGATTAAATTATTCATACTCATATTTACCTTTATCATGGATAACTGGATTAATAATATTCTTAATTTCTATTGTCACAGCTTTTATGGGTTATGTATTACCTTGGGGTCAAATGAGTTTCTGGGGTGCAACCGTTATTACTAACTTATTATATTTTATACCTGGACTTGTTTCATGGATTTGTGGAGGATATATTATTAGTGATCCAACTTTAAAAAGATTTTTTGTATTACATTTTATATTTCCATTTATAGCTTTATGTATAGTATTTATACATATATTCTTTTTACACTTACAAGGTAGCTCTAATCCTTTAGGATATGATACAGCTTTAAAAATACCTTTCTATCCAA…	475	---CTGGTGCTACATTTGTTTTTATTTTAACATATTTACATATTTTAAGAGGATTAAATTATTCATACTCATATTTACCTTTATCATGGATAACTGGATTAATAATATTCTTAATTTCTATTGTCACAGCTTTTATGGGTTATGTATTACCTTGGGGTCAAATGAGTTTCTGGGGTGCAACCGTTATTACTAACTTATTATATTTTATACCTGGACTTGTTTCATGGATTTGTGGAGGATATATTATTAGTGATCCAACTTTAAAAAGATTTTTTGTATTACATTTTATATTTCCATTTATAGCTTTATGTATAGTATTTATACATATATTCTTTTTACACTTACAAGGTAGCTCTAATCCTTTAGGATATGATACAGCTTTAAAAATACCTTTCTATC…	475	Hellgren, O., Waldenstrom, J., Perez-Tris, J., Szollosi, E., Hasselquist, D., Krizanauskiene, A., Ottosson, U., Beadell, J. & Bensch, S.	Molecular phylogenetics reveal evolutionary constrains of novel introductions of Avian blood parasites	Unpublished
[truncated: 1,124 more rows]
